# Supplementary material for: Natural variations in TT8 and its neighboring STK confer yellow seed with elevated oil content in Brassica juncea
Source: Proc Natl Acad Sci U S A. 2025 Jan 30;122(5):e2417264122. doi: 10.1073/pnas.2417264122 (PMC11804580; doi:10.1073/pnas.2417264122)
Supplement: Supplementary file 2 — Dataset S01 (XLSX) [file pnas.2417264122.sd01.xlsx]

## Sheet: Dataset S1
Supplementary Table S1. Summary of PM sequencing data.
Reads type	Reads number	Reads base	Max length of reads	N50 of reads length	Coverage
HiFi	5176759	87649407885	49128	16786	89.27
Ultra-long	566558	57698395320	1507317	100000	58.77
Hi-C	1238555670	185783350500	150	150	189.223
Illumina	430582268	64587340200	150	150	65.78
Total	1674881255	395718493905	-	-	403.043
