# Supplementary material for: Natural variations in TT8 and its neighboring STK confer yellow seed with elevated oil content in Brassica juncea
Source: Proc Natl Acad Sci U S A. 2025 Jan 30;122(5):e2417264122. doi: 10.1073/pnas.2417264122 (PMC11804580; doi:10.1073/pnas.2417264122)
Supplement: Supplementary file 3 — Dataset S02 (XLSX) [file pnas.2417264122.sd02.xlsx]

## Sheet: Dataset S2
Supplementary Table S2. Statistics of predicted centromere interval.
Chr.	Start	End	Length
A01	19000001	26400001	7400001
A02	14200001	25800001	11600001
A03	5000001	10000001	5000001
A04	7400001	14600001	7200001
A05	14600001	20600001	6000001
A06	16200001	28000001	11800001
A07	6600001	14000001	7400001
A08	7400001	16200001	8800001
A09	23400001	46200001	22800001
A10	7000001	19200001	12200001
B01	28400001	33000001	4600001
B02	28200001	32200001	4000001
B03	16600001	22000001	5400001
B04	21200001	23800001	2600001
B05	26000001	29400001	3400001
B06	30200001	35800001	5600001
B07	19400001	22200001	2800001
B08	29400001	32800001	3400001
