# Supplementary material for: Natural variations in TT8 and its neighboring STK confer yellow seed with elevated oil content in Brassica juncea
Source: Proc Natl Acad Sci U S A. 2025 Jan 30;122(5):e2417264122. doi: 10.1073/pnas.2417264122 (PMC11804580; doi:10.1073/pnas.2417264122)
Supplement: Supplementary file 4 — Dataset S03 (XLSX) [file pnas.2417264122.sd03.xlsx]

## Sheet: Dataset S3
Supplementary Table S3. Survey of PM genome.
Kmer	Depth	n_kmer	Revised Genome_size(Mb)	Heterozygous_rate(%)	Repeat_rate(%)
17	51	51630875718	1001.84	0.12	67.58
