# Supplementary material for: Natural variations in TT8 and its neighboring STK confer yellow seed with elevated oil content in Brassica juncea
Source: Proc Natl Acad Sci U S A. 2025 Jan 30;122(5):e2417264122. doi: 10.1073/pnas.2417264122 (PMC11804580; doi:10.1073/pnas.2417264122)
Supplement: Supplementary file 5 — Dataset S04 (XLSX) [file pnas.2417264122.sd04.xlsx]

## Sheet: Dataset S4
Supplementary Table S4. Base statistics of PM genome assemblies.
Chr.	SY_V1	SY_V2	PM
A01	34754614	51324246	56691325
A02	34146144	42391619	47419682
A03	38779905	43482017	44824172
A04	22581918	29759512	32503768
A05	32642599	37743223	40629243
A06	35710255	39546855	46167100
A07	30007521	36610083	36873395
A08	25266533	30708428	33838550
A09	70268304	74455606	70497617
A10	22171170	28322482	34865480
B01	57744269	58987321	64166438
B02	76001744	73719175	75744431
B03	61251237	59399511	60255896
B04	57324371	58235303	59658550
B05	66415164	68060479	69836826
B06	71686866	65124195	67866650
B07	59341207	61249916	61616816
B08	71196026	70821892	78361214
Contig	66205556	32944278	-
Total	933495403	962886141	981817153
