# Supplementary material for: Natural variations in TT8 and its neighboring STK confer yellow seed with elevated oil content in Brassica juncea
Source: Proc Natl Acad Sci U S A. 2025 Jan 30;122(5):e2417264122. doi: 10.1073/pnas.2417264122 (PMC11804580; doi:10.1073/pnas.2417264122)
Supplement: Supplementary file 6 — Dataset S05 (XLSX) [file pnas.2417264122.sd05.xlsx]

## Sheet: Dataset S5
Supplementary Table S5. Assessment of the LTR completeness using LAI, Assessment of the gene completeness using Busco and Cegma.
Length of geneme (bp)	Percentage of intact LTR	Percentage of total LTR	LAI
981817153	0.063	0.3556	16.64
BUSCO	All BUSCOs	Complete BUSCOs	Complete and single-copy BUSCOs	Complete and duplicated BUSCOs	Fragmented BUSCOs	Missing BUSCOs
Number	1614	1609	90	1519	1	4
Rate	-	0.997	0.056	0.941	0.001	0.002
CEGMA	Complete	Partial
Number	245	247
Rate	98.79	99.6
