# Supplementary material for: Natural variations in TT8 and its neighboring STK confer yellow seed with elevated oil content in Brassica juncea
Source: Proc Natl Acad Sci U S A. 2025 Jan 30;122(5):e2417264122. doi: 10.1073/pnas.2417264122 (PMC11804580; doi:10.1073/pnas.2417264122)
Supplement: Supplementary file 7 — Dataset S06 (XLSX) [file pnas.2417264122.sd06.xlsx]

## Sheet: Dataset S6
Supplementary Table S6. Summary of the transposon element for PM genome.
Transposons	Length (bp)	Ratio (%) in genome
Mobile element	543198172	55.33
Class I: Retroelement
LTR Retroelement	356998790	36.36
Gypsy	186643344	19.01
Copia	119410272	12.16
Other	74407136	7.58
Non-LTR retrotransposons	37963225	3.87
LINE	36399142	3.71
SINE	1570310	0.16
Class II: DNA transposons
DNA transposons superfamily	80433341	8.19
CACTA	17069237	1.74
hAT	15731625	1.6
MULE	6010933	0.61
PIF-harbinger	13789866	1.4
Tc1-Mariner	2502369	0.25
Ginger	356366	0.04
Helitron	7410989	0.75
Maverick	185003	0.02
Other DNA transposons	20420203	2.08
Other/Unspecified/Unknown	95785033	9.76
