# Supplementary material for: Natural variations in TT8 and its neighboring STK confer yellow seed with elevated oil content in Brassica juncea
Source: Proc Natl Acad Sci U S A. 2025 Jan 30;122(5):e2417264122. doi: 10.1073/pnas.2417264122 (PMC11804580; doi:10.1073/pnas.2417264122)
Supplement: Supplementary file 8 — Dataset S07 (XLSX) [file pnas.2417264122.sd07.xlsx]

## Sheet: Dataset S7
Supplementary Table S7. General statistics of predicted protein-coding genes.
Gene set		Number of genes	Average gene length (bp)	Average CDS length (bp)	Average exons per gene	Average exon length (bp)	Average intron length (bp)
Homolog	Bca	97716	2071.58	974.39	3.68	264.92	409.7
	BnaDar	141123	1469.57	905.46	3.1	291.85	268.3
	BniC2	88159	2115.31	1099.92	3.9	281.9	349.91
	BniNI100	86997	1896.61	1105.34	3.83	288.24	279.13
	BraZ1	127099	1682.51	943.11	3.57	263.89	287.28
	ZS11	112440	1769.77	986.98	3.56	277.41	306.03
	Ara	129977	1420.53	953.13	3.13	304.49	219.41
	Chiifuv41	86136	2062.8	1181.98	3.82	309.07	311.87
	PMV1	113770	1918.55	970.05	3.82	254.27	336.94
	SYV2	119998	1639.43	988.21	3.35	294.73	276.78
De novo	Augustus	86162	1711.05	1026.23	4.5	228.05	193.77
	Geneid	101932	3568.62	934.44	4.6	203.14	726.56
	Genscan	75528	7164.99	1262.09	6.1	206.9	1154.77
	Glimmer	120691	1259.47	715.95	3	238.65	281.85
	Snap	85459	4003.38	679.09	4.9	138.59	858.43
RNA-seq	Cufflinks	85909	2859.98	1835.09	6.72	272.9	179.04
	PASA	77443	2159.23	873.74	4.84	277.44	213.2
EVM		99971	2305.72	984.85	4.56	215.99	371.05
PASA-update*		99801	2427.37	991.36	4.66	238.67	359.93
Final set*		84664	2492.8	1053.8	4.97	238.92	329.15
