# Supplementary material for: Natural variations in TT8 and its neighboring STK confer yellow seed with elevated oil content in Brassica juncea
Source: Proc Natl Acad Sci U S A. 2025 Jan 30;122(5):e2417264122. doi: 10.1073/pnas.2417264122 (PMC11804580; doi:10.1073/pnas.2417264122)
Supplement: Supplementary file 9 — Dataset S08 (XLSX) [file pnas.2417264122.sd08.xlsx]

## Sheet: Dataset S8
Supplementary Table S8. Function annotation of predicted protein-coding genes.
Database		Annotated Number	Annotated Percent (%)
NR		80039	94.5
NR		59104	69.8
NR		55200	65.2
InterPro	All	77260	91.3
	Pfam	56305	66.5
	GO	46213	54.6
Annotated		81803	96.6
Total		84664	-
