# Supplementary material for: Natural variations in TT8 and its neighboring STK confer yellow seed with elevated oil content in Brassica juncea
Source: Proc Natl Acad Sci U S A. 2025 Jan 30;122(5):e2417264122. doi: 10.1073/pnas.2417264122 (PMC11804580; doi:10.1073/pnas.2417264122)
Supplement: Supplementary file 10 — Dataset S09 (XLSX) [file pnas.2417264122.sd09.xlsx]

## Sheet: Dataset S9
Supplementary Table S9. 325 candidate genes for seed color in Brassica juncea.
Chr.	Genes of PM genome	Genes of SY genome	Arabidopsis	Gene symbol
A01	BjuA01G30310PM	BjuA01g29090S	AT2G37260.2	TTG2
A01	BjuA01G30310PM	BjuA01g29090S	AT2G37260.1	TTG2
A01	BjuA01G33210PM	BjuA01g32250S	AT4G22880.2	LDOX
A01	BjuA01G33210PM	BjuA01g32250S	AT4G22880.1	LDOX
A01	BjuA01G42130PM	BjuA01g40560S	AT4G34990.1	MYB32
A01	BjuA01G42130PM	BjuA01g40560S	AT2G16720.1	MYB7
A01	BjuA01G42130PM	BjuA01g40560S	AT4G38620.1	MYB4
A01	BjuA01G43940PM	BjuA01g42610S	AT4G37540.1	LBD39
A02	BjuA02G00360PM	BjuA02g00380S	AT5G67420.1	LBD37
A02	BjuA02G00360PM	BjuA02g00380S	AT3G49940.1	LBD38
A02	BjuA02G00360PM	BjuA02g00380S	AT4G37540.1	LBD39
A02	BjuA02G02930PM	BjuA02g03161S	AT5G23260.2	TT16
A02	BjuA02G02930PM	BjuA02g03161S	AT5G23260.1	TT16
A02	BjuA02G02930PM	BjuA02g03161S	AT5G23260.3	TT16
A02	BjuA02G07320PM	BjuA02g06120S	AT5G48100.1	TT10
A02	BjuA02G07560PM	BjuA02g05840S	AT5G13930.1	CHS
A02	BjuA02G07560PM	BjuA02g05840S	AT5G13930.1	CHS
A02	BjuA02G22210PM	BjuA02g24010S	AT1G71030.1	MYBL2
A02	BjuA02G25320PM	BjuA02g27310S	AT1G66390.1	MYB90
A02	BjuA02G25320PM	BjuA02g27310S	AT1G56650.1	PAP1
A02	BjuA02G25320PM	BjuA02g27310S	AT1G66370.1	MYB113
A02	BjuA02G25320PM	BjuA02g27310S	AT1G66380.1	MYB114
A02	BjuA02G34510PM	BjuA02g36840S	AT5G17050.1	UGT78D2
A02	BjuA02G35330PM	BjuA02g37660S	AT2G16720.1	MYB7
A02	BjuA02G36080PM	BjuA02g38420S	AT5G13930.1	CHS
A02	BjuA02G39740PM	BjuA02g41690S	AT3G10340.1	PAL4
A03	BjuA03G03030PM	BjuA03g03660S	AT4G37540.1	LBD39
A03	BjuA03G09730PM	BjuA03g09990S	AT2G37260.2	TTG2
A03	BjuA03G09730PM	BjuA03g09990S	AT2G37260.1	TTG2
A03	BjuA03G12020PM	BjuA03g12340S	AT4G22880.2	LDOX
A03	BjuA03G12020PM	BjuA03g12340S	AT4G22880.1	LDOX
A03	BjuA03G16600PM	BjuA03g16930S	AT3G51240.1	F3H
A03	BjuA03G16600PM	BjuA03g16930S	AT3G51240.2	F3H
A03	BjuA03G17100PM	BjuA03g17450S	AT5G67420.1	LBD37
A03	BjuA03G18220PM	BjuA03g18610S	AT5G23260.2	TT16
A03	BjuA03G18220PM	BjuA03g18610S	AT5G23260.1	TT16
A03	BjuA03G18220PM	BjuA03g18610S	AT5G23260.3	TT16
A03	BjuA03G18500PM	BjuA03g18910S	AT2G16720.1	MYB7
A03	BjuA03G20890PM	BjuA03g21390S	AT1G66390.1	MYB90
A03	BjuA03G20890PM	BjuA03g21390S	AT1G56650.1	PAP1
A03	BjuA03G20890PM	BjuA03g21390S	AT1G66370.1	MYB113
A03	BjuA03G20890PM	BjuA03g21390S	AT1G66380.1	MYB114
A03	BjuA03G21810PM	BjuA03g22300S	AT3G21230.1	4CL5
A03	BjuA03G21810PM	BjuA03g22300S	AT3G21240.1	4CL2
A03	BjuA03G21820PM	BjuA03g22310S	AT3G21230.1	4CL5
A03	BjuA03G35470PM	BjuA03g36010S	AT2G47460.1	MYB12
A03	BjuA03G35770PM	BjuA03g36310S	AT2G46410.1	CPC
A03	BjuA03G40120PM	BjuA03g40620S	AT2G37260.1	TTG2
A03	BjuA03G40120PM	BjuA03g40620S	AT2G37260.2	TTG2
A03	BjuA03G43110PM	BjuA03g43530S	AT2G30490.1	ATC4H
A03	BjuA03G43120PM	BjuA03g43540S	AT2G30490.1	ATC4H
A03	BjuA03G48850PM	BjuA03g49420S	AT5G23260.3	TT16
A03	BjuA03G48850PM	BjuA03g49420S	AT5G23260.2	TT16
A03	BjuA03G48850PM	BjuA03g49420S	AT5G23260.1	TT16
A03	BjuA03G51790PM	BjuA03g52450S	AT5G13930.1	CHS
A04	BjuA04G05040PM	BjuA04g05350S	AT3G53260.1	PAL2
A04	BjuA04G05040PM	BjuA04g05350S	AT2G37040.1	PAL1
A04	BjuA04G05040PM	BjuA04g05350S	AT3G10340.1	PAL4
A04	BjuA04G11690PM	BjuA04g11960S	AT5G41315.1	GL3
A04	BjuA04G11690PM	BjuA04g11960S	AT1G63650.3	EGL3
A04	BjuA04G11690PM	BjuA04g11960S	AT1G63650.2	EGL3
A04	BjuA04G11690PM	BjuA04g11960S	AT1G63650.1	EGL3
A04	BjuA04G12720PM	BjuA04g13250S	AT5G04230.1	PAL3
A04	BjuA04G12720PM	BjuA04g13250S	AT5G04230.2	PAL3
A04	BjuA04G18130PM	BjuA04g19340S	AT2G30490.1	ATC4H
A04	BjuA04G18140PM	BjuA04g19350S	AT2G30490.1	ATC4H
A04	BjuA04G21840PM	BjuA04g23460S	AT2G37040.1	PAL1
A04	BjuA04G21840PM	BjuA04g23460S	AT3G53260.1	PAL2
A04	BjuA04G24810PM	BjuA04g26640S	AT2G42200.1	SPL9
A04	BjuA04G24810PM	BjuA04g26640S	AT2G42200.1	SPL9
A05	BjuA05G00420PM	BjuA05g00170S	AT2G47460.1	MYB12
A05	BjuA05G01280PM	BjuA05g01290S	AT2G46410.1	CPC
A05	BjuA05G02480PM	BjuA05g02530S	AT2G42200.1	SPL9
A05	BjuA05G07310PM	BjuA05g07370S	AT2G37260.1	TTG2
A05	BjuA05G07310PM	BjuA05g07370S	AT2G37260.1	TTG2
A05	BjuA05G07310PM	BjuA05g07370S	AT2G37260.2	TTG2
A05	BjuA05G07310PM	BjuA05g07370S	AT2G37260.2	TTG2
A05	BjuA05G07430PM	BjuA05g07480S	AT2G37040.1	PAL1
A05	BjuA05G12400PM	BjuA05g12450S	AT2G30490.1	ATC4H
A05	BjuA05G16100PM	BjuA05g16550S	AT1G51680.2	4CL1
A05	BjuA05G16100PM	BjuA05g16550S	AT1G51680.3	4CL1
A05	BjuA05G16100PM	BjuA05g16550S	AT1G51680.1	4CL1
A05	BjuA05G16100PM	BjuA05g16550S	AT3G21240.1	4CL2
A06	BjuA06G00260PM	BjuA06g00230S	AT4G38620.1	MYB4
A06	BjuA06G07160PM	BjuA06g07440S	AT3G62610.1	MYB11
A06	BjuA06G07160PM	BjuA06g07440S	AT2G47460.1	MYB12
A06	BjuA06G08220PM	BjuA06g08560S	AT5G48100.1	TT10
A06	BjuA06G09110PM	BjuA09g67290S	AT5G49330.1	MYB111
A06	BjuA06G09290PM	BjuA06g09500S	AT4G34990.1	MYB32
A06	BjuA06G11910PM	BjuA06g12060S	AT5G24520.2	TTG1
A06	BjuA06G11910PM	BjuA06g12060S	AT5G24520.3	TTG1
A06	BjuA06G11910PM	BjuA06g12060S	AT5G24520.1	TTG1
A06	BjuA06G16140PM	BjuB02g43050S	AT5G63590.1	FLS3
A06	BjuA06G22820PM	BjuA06g25590S	AT5G13930.1	CHS
A07	BjuA07G01200PM	BjuA07g01300S	AT3G28430.1	--
A07	BjuA07G06360PM	BjuA07g07090S	AT2G16720.1	MYB7
A07	BjuA07G12690PM	BjuA07g13970S	AT3G28430.1	--
A07	BjuA07G16980PM	BjuA07g18240S	AT3G53260.1	PAL2
A07	BjuA07G19160PM	BjuA07g20570S	AT3G59030.1	TT12
A07	BjuA07G25970PM	BjuA07g27860S	AT1G65060.1	4CL3
A07	BjuA07G25970PM	BjuA07g27860S	AT1G65060.2	4CL3
A07	BjuA07G29740PM	BjuA02g24000S	AT1G71030.1	MYBL2
A08	BjuA08G07490PM	BjuA08g08230S	AT5G35550.1	TT2
A08	BjuA08G07980PM	BjuA08g08790S	AT4G14090.1	--
A08	BjuA08G12290PM	BjuA08g13560S	AT5G23260.3	TT16
A08	BjuA08G12290PM	BjuA08g13560S	AT5G23260.2	TT16
A08	BjuA08G12290PM	BjuA08g13560S	AT5G23260.1	TT16
A08	BjuA08G19180PM	BjuA08g20180S	AT4G38620.1	MYB4
A08	BjuA08G24480PM	BjuA08g25830S	AT1G17260.1	AHA10
A08	BjuA08G24740PM	BjuA08g25830S	AT1G17260.1	AHA10
A08	BjuA08G24740PM	BjuA08g25830S	AT1G17260.1	AHA10
A08	BjuA08G24740PM	BjuA08g25830S	AT1G17260.1	AHA10
A08	BjuA08G24740PM	BjuA08g25830S	AT1G17260.1	AHA10
A08	BjuA08G24740PM	BjuA08g25830S	AT1G17260.1	AHA10
A09	BjuA09G11230PM	BjuA09g12101S	AT3G51240.2	F3H
A09	BjuA09G11230PM	BjuA09g12101S	AT3G51240.1	F3H
A09	BjuA09G17030PM	BjuA09g17940S	AT3G51240.2	F3H
A09	BjuA09G17030PM	BjuA09g17940S	AT3G51240.1	F3H
A09	BjuA09G17590PM	BjuA09g18480S	AT3G55120.1	TT5
A09	BjuA09G19110PM	BjuA09g19970S	AT3G53260.1	PAL2
A09	BjuA09G19110PM	BjuA09g19970S	AT2G37040.1	PAL1
A09	BjuA09G20780PM	BjuA09g21710S	AT3G51240.1	F3H
A09	BjuA09G20780PM	BjuA09g21710S	AT3G51240.2	F3H
A09	BjuA09G22340PM	BjuA09g23360S	AT4G38620.1	MYB4
A09	BjuA09G23940PM	BjuA02g11320S	AT5G13930.1	CHS
A09	BjuA09G30810PM	BjuA09g31990S	AT1G34790.1	TT1
A09	BjuA09G32400PM	BjuA09g45700S	AT4G09820.1	TT8
A09	BjuA09G32480PM	BjuA09g45780S	AT4G09960.3	STK
A09	BjuA09G32480PM	BjuA09g45780S	AT4G09960.1	STK
A09	BjuA09G32480PM	BjuA09g45780S	AT4G09960.4	STK
A09	BjuA09G32480PM	BjuA09g45780S	AT4G09960.2	STK
A09	BjuA09G32480PM	BjuA09g45780S	AT4G09960.2	STK
A09	BjuA09G39570PM	BjuA09g53520S	AT5G42800.1	DFR
A09	BjuA09G43280PM	BjuA09g57380S	AT1G63650.3	EGL3
A09	BjuA09G43280PM	BjuA09g57380S	AT1G63650.2	EGL3
A09	BjuA09G43280PM	BjuA09g57380S	AT1G63650.1	EGL3
A09	BjuA09G43280PM	BjuA09g57380S	AT5G41315.1	GL3
A09	BjuA09G44630PM	BjuA09g58800S	AT1G63650.3	EGL3
A09	BjuA09G44630PM	BjuA09g58800S	AT1G63650.2	EGL3
A09	BjuA09G44630PM	BjuA09g58800S	AT1G63650.1	EGL3
A09	BjuA09G44630PM	BjuA09g58800S	AT5G41315.1	GL3
A09	BjuA09G48390PM	BjuA09g62940S	AT5G67420.1	LBD37
A09	BjuA09G50530PM	BjuA09g65170S	AT5G23260.2	TT16
A09	BjuA09G50530PM	BjuA09g65170S	AT5G23260.1	TT16
A09	BjuA09G50530PM	BjuA09g65170S	AT5G23260.3	TT16
A09	BjuA09G50530PM	BjuA09g65170S	AT5G23260.3	TT16
A09	BjuA09G52540PM	BjuA09g67290S	AT5G49330.1	MYB111
A10	BjuA10G04000PM	BjuA10g04210S	AT3G62610.1	MYB11
A10	BjuA10G06300PM	BjuA10g06260S	AT1G43620.3	UGT80B1
A10	BjuA10G06300PM	BjuA10g06260S	AT1G43620.2	UGT80B1
A10	BjuA10G06300PM	BjuA10g06260S	AT1G43620.1	TT15
A10	BjuA10G09400PM	BjuA10g09950S	AT5G54060.1	UF3GT
A10	BjuA10G20390PM	BjuA10g21370S	AT5G13930.1	CHS
A10	BjuA10G24120PM	BjuA10g25090S	AT5G07990.1	TT7
B01	BjuB01G06300PM	BjuB01g05350S	AT3G10340.1	PAL4
B01	BjuB01G06300PM	BjuB01g05350S	AT5G04230.1	PAL3
B01	BjuB01G06300PM	BjuB01g05350S	AT5G04230.2	PAL3
B01	BjuB01G15490PM	BjuB01g15170S	AT3G21230.1	4CL5
B01	BjuB01G15580PM	BjuB01g15250S	AT3G21230.1	4CL5
B01	BjuB01G15590PM	BjuB01g15260S	AT3G21230.1	4CL5
B01	BjuB01G29410PM	BjuB01g30250S	AT5G41315.1	GL3
B01	BjuB01G37760PM	BjuB01g39430S	AT2G30490.1	ATC4H
B01	BjuB01G37770PM	BjuB01g39420S	AT2G30490.1	ATC4H
B01	BjuB01G42370PM	BjuB01g44230S	AT2G37040.1	PAL1
B01	BjuB01G42370PM	BjuB01g44230S	AT3G53260.1	PAL2
B01	BjuB01G45540PM	BjuB01g47630S	AT2G42200.1	SPL9
B01	BjuB01G47500PM	BjuB01g49770S	AT2G46410.1	CPC
B02	BjuB02G06160PM	BjuB02g65950S	AT5G24520.2	TTG1
B02	BjuB02G06160PM	BjuB02g65950S	AT5G24520.3	TTG1
B02	BjuB02G06160PM	BjuB02g65950S	AT5G24520.1	TTG1
B02	BjuB02G09800PM	BjuB02g10760S	AT2G16720.1	MYB7
B02	BjuB02G11650PM	BjuB02g12510S	AT3G28430.1	--
B02	BjuB02G24520PM	BjuB02g26880S	AT5G54060.1	UF3GT
B02	BjuB02G36860PM	BjuB02g39720S	AT5G13930.1	CHS
B02	BjuB02G40690PM	BjuB02g43540S	AT5G07990.1	TT7
B02	BjuB02G45870PM	BjuB02g49080S	AT1G61720.1	BAN
B02	BjuB02G53510PM	BjuB02g57540S	AT3G62610.1	MYB11
B02	BjuB02G53510PM	BjuB02g57540S	AT2G47460.1	MYB12
B02	BjuB02G54580PM	BjuB02g58590S	AT5G48100.1	TT10
B02	BjuB02G55380PM	BjuA09g67290S	AT5G49330.1	MYB111
B02	BjuB02G59510PM	BjuB02g63390S	AT3G51240.1	F3H
B02	BjuB02G59510PM	BjuB02g63390S	AT3G51240.2	F3H
B02	BjuB02G60150PM	BjuB02g64040S	AT5G67420.1	LBD37
B02	BjuB02G61100PM	BjuB02g65120S	AT5G23260.2	TT16
B02	BjuB02G61100PM	BjuB02g65120S	AT5G23260.1	TT16
B02	BjuB02G61100PM	BjuB02g65120S	AT5G23260.3	TT16
B02	BjuB02G61980PM	BjuB02g65950S	AT5G24520.2	TTG1
B02	BjuB02G61980PM	BjuB02g65950S	AT5G24520.3	TTG1
B02	BjuB02G61980PM	BjuB02g65950S	AT5G24520.1	TTG1
B02	BjuB02G64400PM	BjuA03g12340S	AT4G22880.2	LDOX
B02	BjuB02G64400PM	BjuA03g12340S	AT4G22880.1	LDOX
B02	BjuB02G66340PM	BjuB02g70440S	AT2G37260.2	TTG2
B02	BjuB02G66340PM	BjuB02g70440S	AT2G37260.1	TTG2
B02	BjuB02G70570PM	BjuB02g73850S	AT4G34990.1	MYB32
B02	BjuB02G71760PM	BjuB02g75110S	AT4G37540.1	LBD39
B02	BjuB02G72600PM	BjuB02g75940S	AT4G38620.1	MYB4
B03	BjuB03G01680PM	BjuB03g01841S	AT3G28430.1	--
B03	BjuB03G16340PM	BjuB03g18520S	AT1G71030.1	MYBL2
B03	BjuB03G20520PM	BjuB03g22960S	AT1G66390.1	MYB90
B03	BjuB03G20520PM	BjuB03g22960S	AT1G56650.1	PAP1
B03	BjuB03G20520PM	BjuB03g22960S	AT1G66380.1	MYB114
B03	BjuB03G20970PM	BjuB03g23420S	AT1G65060.1	4CL3
B03	BjuB03G20970PM	BjuB03g23420S	AT1G65060.2	4CL3
B03	BjuB03G20970PM	BjuB03g23420S	AT1G51680.1	4CL1
B03	BjuB03G20970PM	BjuB03g23420S	AT1G51680.3	4CL1
B03	BjuB03G20970PM	BjuB03g23420S	AT1G51680.2	4CL1
B03	BjuB03G35270PM	BjuB03g38350S	AT1G66390.1	MYB90
B03	BjuB03G35270PM	BjuB03g38350S	AT1G56650.1	PAP1
B03	BjuB03G35270PM	BjuB03g38350S	AT1G66380.1	MYB114
B03	BjuB03G35270PM	BjuB03g38350S	AT1G66370.1	MYB113
B03	BjuB03G37550PM	BjuB03g40630S	AT2G16720.1	MYB7
B03	BjuB03G42780PM	BjuB03g46080S	AT4G38620.1	MYB4
B03	BjuB03G50130PM	BjuB03g53120S	AT1G17260.1	AHA10
B03	BjuB03G50130PM	BjuB03g53120S	AT1G17260.1	AHA10
B03	BjuB03G50130PM	BjuB03g53120S	AT1G17260.1	AHA10
B03	BjuB03G50130PM	BjuB03g53120S	AT1G17260.1	AHA10
B04	BjuB04G00770PM	BjuB04g00370S	AT1G43620.3	UGT80B1
B04	BjuB04G00770PM	BjuB04g00370S	AT1G43620.2	UGT80B1
B04	BjuB04G00770PM	BjuB04g00370S	AT1G43620.1	TT15
B04	BjuB04G09640PM	BjuB04g10720S	AT1G34790.1	TT1
B04	BjuB04G20520PM	BjuB04g22970S	AT4G38620.1	MYB4
B04	BjuB04G30850PM	BjuB04g33760S	AT1G63650.3	EGL3
B04	BjuB04G30850PM	BjuB04g33760S	AT1G63650.3	EGL3
B04	BjuB04G30850PM	BjuB04g33760S	AT1G63650.2	EGL3
B04	BjuB04G30850PM	BjuB04g33760S	AT1G63650.2	EGL3
B04	BjuB04G30850PM	BjuB04g33760S	AT1G63650.1	EGL3
B04	BjuB04G30850PM	BjuB04g33760S	AT1G63650.1	EGL3
B04	BjuB04G30850PM	BjuB04g33760S	AT5G41315.1	GL3
B04	BjuB04G32270PM	BjuB04g35220S	AT1G63650.3	EGL3
B04	BjuB04G32270PM	BjuB04g35220S	AT1G63650.2	EGL3
B04	BjuB04G32270PM	BjuB04g35220S	AT1G63650.1	EGL3
B04	BjuB04G32270PM	BjuB04g35220S	AT5G41315.1	GL3
B04	BjuB04G32270PM	BjuB04g35220S	AT5G41315.1	GL3
B04	BjuB04G35660PM	BjuB04g38780S	AT5G42800.1	DFR
B04	BjuB04G44980PM	BjuA02g06120S	AT5G48100.1	TT10
B04	BjuB04G45190PM	BjuB04g48990S	AT5G13930.1	CHS
B04	BjuB04G45510PM	BjuB04g49310S	AT5G49330.1	MYB111
B04	BjuB04G45510PM	BjuB04g49310S	AT5G49330.1	MYB111
B04	BjuB04G47430PM	BjuB04g51390S	AT5G23260.2	TT16
B04	BjuB04G47430PM	BjuB04g51390S	AT5G23260.1	TT16
B04	BjuB04G47430PM	BjuB04g51390S	AT5G23260.3	TT16
B05	BjuB05G05940PM	BjuB05g06630S	AT1G71030.1	MYBL2
B05	BjuB05G07960PM	BjuB05g08780S	AT2G42200.1	SPL9
B05	BjuB05G10300PM	BjuB05g11380S	AT1G66390.1	MYB90
B05	BjuB05G10300PM	BjuB05g11380S	AT1G56650.1	PAP1
B05	BjuB05G10300PM	BjuB05g11380S	AT1G66370.1	MYB113
B05	BjuB05G10300PM	BjuB05g11380S	AT1G66380.1	MYB114
B05	BjuB05G39360PM	BjuB05g42130S	AT5G13930.1	CHS
B05	BjuB05G41200PM	BjuA02g36840S	AT5G17050.1	UGT78D2
B05	BjuB05G41210PM	BjuB05g43990S	AT5G17050.1	UGT78D2
B05	BjuB05G47770PM	BjuB05g50770S	AT4G22880.2	LDOX
B05	BjuB05G47770PM	BjuB05g50770S	AT4G22880.1	LDOX
B05	BjuB05G50450PM	BjuB05g53550S	AT2G37260.2	TTG2
B05	BjuB05G50450PM	BjuB05g53550S	AT2G37260.1	TTG2
B05	BjuB05G54220PM	BjuB08g43250S	AT2G37040.1	PAL1
B05	BjuB05G56860PM	BjuB05g59450S	AT4G34990.1	MYB32
B05	BjuB05G56860PM	BjuB05g59450S	AT2G16720.1	MYB7
B05	BjuB05G56860PM	BjuB05g59450S	AT4G38620.1	MYB4
B05	BjuB05G58660PM	BjuB05g61370S	AT4G37540.1	LBD39
B05	BjuB05G58660PM	BjuB05g61370S	AT3G49940.1	LBD38
B06	BjuB06G02460PM	BjuB06g00010S	AT3G53260.1	PAL2
B06	BjuB06G02460PM	BjuB06g00010S	AT2G37040.1	PAL1
B06	BjuB06G09240PM	BjuB06g09290S	AT3G53260.1	PAL2
B06	BjuB06G09240PM	BjuB06g09290S	AT2G37040.1	PAL1
B06	BjuB06G10000PM	BjuB06g10060S	AT3G55120.1	TT5
B06	BjuB06G11080PM	BjuB06g11110S	AT1G51680.3	4CL1
B06	BjuB06G11080PM	BjuB06g11110S	AT1G51680.2	4CL1
B06	BjuB06G11080PM	BjuB06g11110S	AT1G51680.1	4CL1
B06	BjuB06G11670PM	BjuB06g11750S	AT3G59030.1	TT12
B06	BjuB06G14410PM	BjuB06g14760S	AT2G16720.1	MYB7
B06	BjuB06G19060PM	BjuB06g19630S	AT3G62610.1	MYB11
B06	BjuB06G27440PM	BjuB06g30410S	AT1G51680.1	4CL1
B06	BjuB06G27440PM	BjuB06g30410S	AT1G51680.3	4CL1
B06	BjuB06G27440PM	BjuB06g30410S	AT1G51680.2	4CL1
B06	BjuB06G27440PM	BjuB06g30410S	AT3G21240.1	4CL2
B06	BjuB06G36770PM	BjuB06g39980S	AT2G30490.1	ATC4H
B06	BjuB06G46960PM	BjuB06g50600S	AT2G37040.1	PAL1
B06	BjuB06G46960PM	BjuB06g50600S	AT3G53260.1	PAL2
B06	BjuB06G47070PM	BjuB06g50700S	AT2G37260.2	TTG2
B06	BjuB06G47070PM	BjuB06g50700S	AT2G37260.1	TTG2
B06	BjuB06G52210PM	BjuB06g56060S	AT2G42200.1	SPL9
B06	BjuB06G53370PM	BjuB06g58070S	AT2G46410.1	CPC
B06	BjuB06G54210PM	BjuB06g57660S	AT2G47460.1	MYB12
B07	BjuB07G11840PM	BjuB07g14760S	AT5G35550.1	TT2
B07	BjuB07G23250PM	BjuB07g26570S	AT3G21230.1	4CL5
B07	BjuB07G23260PM	BjuB07g26580S	AT3G21230.1	4CL5
B07	BjuB07G23270PM	BjuB07g26590S	AT3G21230.1	4CL5
B07	BjuB07G27820PM	BjuB07g31540S	AT5G49330.1	MYB111
B07	BjuB07G30310PM	BjuB07g34030S	AT5G23260.2	TT16
B07	BjuB07G30310PM	BjuB07g34030S	AT5G23260.1	TT16
B07	BjuB07G30310PM	BjuB07g34030S	AT5G23260.3	TT16
B07	BjuB07G30310PM	BjuB07g34030S	AT5G23260.3	TT16
B07	BjuB07G32640PM	BjuB07g36410S	AT5G67420.1	LBD37
B07	BjuB07G32640PM	BjuB07g36410S	AT3G49940.1	LBD38
B07	BjuB07G32640PM	BjuB07g36410S	AT4G37540.1	LBD39
B07	BjuB07G35570PM	BjuB07g39490S	AT1G61720.1	BAN
B07	BjuB07G37560PM	BjuB07g26570S	AT3G21230.1	4CL5
B07	BjuB07G37560PM	BjuB07g26570S	AT3G21240.1	4CL2
B07	BjuB07G47660PM	BjuB07g51670S	AT2G16720.1	MYB7
B08	BjuB08G04990PM	BjuB08g04920S	AT3G51240.2	F3H
B08	BjuB08G04990PM	BjuB08g04920S	AT3G51240.1	F3H
B08	BjuB08G07200PM	BjuB08g07060S	AT3G53260.1	PAL2
B08	BjuB08G07200PM	BjuB08g07060S	AT3G10340.1	PAL4
B08	BjuB08G08890PM	BjuB08g08960S	AT3G51240.1	F3H
B08	BjuB08G08890PM	BjuB08g08960S	AT3G51240.2	F3H
B08	BjuB08G09980PM	BjuB08g10060S	AT3G49940.1	LBD38
B08	BjuB08G17740PM	BjuB08g18790S	AT4G09820.1	TT8
B08	BjuB08G17860PM	BjuB08g19030S	AT4G09960.3	STK
B08	BjuB08G17860PM	BjuB08g19030S	AT4G09960.1	STK
B08	BjuB08G17860PM	BjuB08g19030S	AT4G09960.4	STK
B08	BjuB08G17860PM	BjuB08g19030S	AT4G09960.2	STK
B08	BjuB08G17860PM	BjuB08g19030S	AT4G09960.2	STK
B08	BjuB08G23950PM	BjuB08g26170S	AT5G13930.1	CHS
B08	BjuB08G34500PM	BjuB08g37290S	AT2G47460.1	MYB12
B08	BjuB08G40390PM	BjuB08g43000S	AT2G37260.1	TTG2
B08	BjuB08G40390PM	BjuB08g43000S	AT2G37260.2	TTG2
B08	BjuB08G40600PM	BjuB08g43250S	AT2G37040.1	PAL1
B08	BjuB08G40640PM	BjuB08g43250S	AT2G37040.1	PAL1
B08	BjuB08G40640PM	BjuB08g43250S	AT2G37040.1	PAL1
B08	BjuB08G40640PM	BjuB08g43250S	AT3G53260.1	PAL2
B08	BjuB08G40650PM	BjuB08g43250S	AT2G37040.1	PAL1
B08	BjuB08G43910PM	BjuB08g46760S	AT2G30490.1	ATC4H
B08	BjuB08G43920PM	BjuB08g46770S	AT2G30490.1	ATC4H
B08	BjuB08G53020PM	BjuB08g55820S	AT5G13930.1	CHS
B08	BjuB08G55640PM	BjuB08g58100S	AT2G16720.1	MYB7
