# Supplementary material for: Natural variations in TT8 and its neighboring STK confer yellow seed with elevated oil content in Brassica juncea
Source: Proc Natl Acad Sci U S A. 2025 Jan 30;122(5):e2417264122. doi: 10.1073/pnas.2417264122 (PMC11804580; doi:10.1073/pnas.2417264122)
Supplement: Supplementary file 11 — Dataset S10 (XLSX) [file pnas.2417264122.sd10.xlsx]

## Sheet: Dataset S10
Supplementary Table S10. Detailed SNP information between PM and SY of PA related genes.
Gene ID of PM genome	Gene ID of SY genome	Area	Position in PM	Position in SY	PM	SY	Ara_ID	Symbol	Effect
BjuA01G30310PM	BjuA01g29090S	exonic	47363751	25215720	G	A	AT2G37260.1	TTG2	nonsynonymous SNV
BjuA01G30310PM	BjuA01g29090S	exonic	47363777	25215746	G	T	AT2G37260.1	TTG2	nonsynonymous SNV
BjuA01G30310PM	BjuA01g29090S	exonic	47363836	25215805	C	T	AT2G37260.1	TTG2	nonsynonymous SNV
BjuA01G30310PM	BjuA01g29090S	exonic	47363853	25215822	A	G	AT2G37260.1	TTG2	nonsynonymous SNV
BjuA01G30310PM	BjuA01g29090S	exonic	47363858	25215827	C	T	AT2G37260.1	TTG2	synonymous SNV
BjuA01G30310PM	BjuA01g29090S	exonic	47363904	25215873	G	C	AT2G37260.1	TTG2	nonsynonymous SNV
BjuA01G30310PM	BjuA01g29090S	exonic	47363933	25215902	T	G	AT2G37260.1	TTG2	synonymous SNV
BjuA01G30310PM	BjuA01g29090S	exonic	47363954	25215923	G	A	AT2G37260.1	TTG2	synonymous SNV
BjuA01G30310PM	BjuA01g29090S	exonic	47363993	25215962	C	A	AT2G37260.1	TTG2	synonymous SNV
BjuA01G30310PM	BjuA01g29090S	exonic	47364007	25215976	C	T	AT2G37260.1	TTG2	nonsynonymous SNV
BjuA01G30310PM	BjuA01g29090S	exonic	47364010	25215979	C	G	AT2G37260.1	TTG2	nonsynonymous SNV
BjuA01G30310PM	BjuA01g29090S	exonic	47364032	25216001	C	T	AT2G37260.1	TTG2	synonymous SNV
BjuA01G30310PM	BjuA01g29090S	exonic	47364051	25216020	C	G	AT2G37260.1	TTG2	nonsynonymous SNV
BjuA01G30310PM	BjuA01g29090S	intronic	47364061	25216030	C	T	AT2G37260.1	TTG2	--
BjuA01G30310PM	BjuA01g29090S	intronic	47364084	25216053	C	T	AT2G37260.1	TTG2	--
BjuA01G30310PM	BjuA01g29090S	intronic	47364094	25216066	G	T	AT2G37260.1	TTG2	--
BjuA01G30310PM	BjuA01g29090S	intronic	47364097	25216069	A	C	AT2G37260.1	TTG2	--
BjuA01G30310PM	BjuA01g29090S	intronic	47364099	25216071	A	C	AT2G37260.1	TTG2	--
BjuA01G30310PM	BjuA01g29090S	intronic	47364101	25216073	T	C	AT2G37260.1	TTG2	--
BjuA01G30310PM	BjuA01g29090S	intronic	47364103	25216075	T	A	AT2G37260.1	TTG2	--
BjuA01G30310PM	BjuA01g29090S	intronic	47364105	25216077	A	G	AT2G37260.1	TTG2	--
BjuA01G30310PM	BjuA01g29090S	intronic	47364113	25216087	T	G	AT2G37260.1	TTG2	--
BjuA01G30310PM	BjuA01g29090S	intronic	47364116	25216090	T	C	AT2G37260.1	TTG2	--
BjuA01G30310PM	BjuA01g29090S	intronic	47364127	25216101	C	T	AT2G37260.1	TTG2	--
BjuA01G30310PM	BjuA01g29090S	exonic	47364140	25216114	G	A	AT2G37260.1	TTG2	synonymous SNV
BjuA01G30310PM	BjuA01g29090S	exonic	47364152	25216126	A	G	AT2G37260.1	TTG2	synonymous SNV
BjuA01G30310PM	BjuA01g29090S	exonic	47364207	25216181	A	C	AT2G37260.1	TTG2	nonsynonymous SNV
BjuA01G30310PM	BjuA01g29090S	exonic	47364216	25216190	G	T	AT2G37260.1	TTG2	nonsynonymous SNV
BjuA01G30310PM	BjuA01g29090S	exonic	47364222	25216196	T	C	AT2G37260.1	TTG2	nonsynonymous SNV
BjuA01G30310PM	BjuA01g29090S	exonic	47364223	25216197	C	A	AT2G37260.1	TTG2	nonsynonymous SNV
BjuA01G30310PM	BjuA01g29090S	exonic	47364224	25216198	C	T	AT2G37260.1	TTG2	synonymous SNV
BjuA01G30310PM	BjuA01g29090S	exonic	47364229	25216203	C	A	AT2G37260.1	TTG2	nonsynonymous SNV
BjuA01G30310PM	BjuA01g29090S	exonic	47364237	25216211	G	C	AT2G37260.1	TTG2	nonsynonymous SNV
BjuA01G30310PM	BjuA01g29090S	exonic	47364238	25216212	T	C	AT2G37260.1	TTG2	nonsynonymous SNV
BjuA01G30310PM	BjuA01g29090S	exonic	47364247	25216221	A	G	AT2G37260.1	TTG2	nonsynonymous SNV
BjuA01G30310PM	BjuA01g29090S	exonic	47364255	25216229	A	G	AT2G37260.1	TTG2	nonsynonymous SNV
BjuA01G30310PM	BjuA01g29090S	exonic	47364258	25216232	A	G	AT2G37260.1	TTG2	nonsynonymous SNV
BjuA01G30310PM	BjuA01g29090S	exonic	47364259	25216233	T	G	AT2G37260.1	TTG2	nonsynonymous SNV
BjuA01G30310PM	BjuA01g29090S	exonic	47364260	25216234	T	C	AT2G37260.1	TTG2	synonymous SNV
BjuA01G30310PM	BjuA01g29090S	exonic	47364265	25216239	T	C	AT2G37260.1	TTG2	nonsynonymous SNV
BjuA01G30310PM	BjuA01g29090S	exonic	47364267	25216241	G	A	AT2G37260.1	TTG2	nonsynonymous SNV
BjuA01G30310PM	BjuA01g29090S	exonic	47364271	25216250	G	A	AT2G37260.1	TTG2	nonsynonymous SNV
BjuA01G30310PM	BjuA01g29090S	exonic	47364317	25216297	A	G	AT2G37260.1	TTG2	synonymous SNV
BjuA01G30310PM	BjuA01g29090S	exonic	47364365	25216345	C	A	AT2G37260.1	TTG2	nonsynonymous SNV
BjuA01G30310PM	BjuA01g29090S	exonic	47364509	25216489	T	G	AT2G37260.1	TTG2	nonsynonymous SNV
BjuA01G30310PM	BjuA01g29090S	exonic	47364822	25216809	C	T	AT2G37260.1	TTG2	nonsynonymous SNV
BjuA01G30310PM	BjuA01g29090S	exonic	47364943	25216930	A	G	AT2G37260.1	TTG2	synonymous SNV
BjuA01G30310PM	BjuA01g29090S	exonic	47364961	25216948	C	G	AT2G37260.1	TTG2	synonymous SNV
BjuA01G30310PM	BjuA01g29090S	exonic	47365110	25217097	T	C	AT2G37260.1	TTG2	synonymous SNV
BjuA01G30310PM	BjuA01g29090S	exonic	47365143	25217130	G	C	AT2G37260.1	TTG2	synonymous SNV
BjuA01G30310PM	BjuA01g29090S	exonic	47365146	25217133	G	A	AT2G37260.1	TTG2	synonymous SNV
BjuA01G30310PM	BjuA01g29090S	exonic	47365164	25217151	G	A	AT2G37260.1	TTG2	synonymous SNV
BjuA01G30310PM	BjuA01g29090S	exonic	47365182	25217169	T	C	AT2G37260.1	TTG2	synonymous SNV
BjuA01G30310PM	BjuA01g29090S	exonic	47365215	25217202	T	C	AT2G37260.1	TTG2	synonymous SNV
BjuA01G30310PM	BjuA01g29090S	exonic	47365246	25217233	C	A	AT2G37260.1	TTG2	nonsynonymous SNV
BjuA01G30310PM	BjuA01g29090S	exonic	47365253	25217240	A	T	AT2G37260.1	TTG2	nonsynonymous SNV
BjuA01G30310PM	BjuA01g29090S	exonic	47365277	25217264	G	T	AT2G37260.1	TTG2	nonsynonymous SNV
BjuA01G30310PM	BjuA01g29090S	exonic	47365320	25217307	T	C	AT2G37260.1	TTG2	synonymous SNV
BjuA01G42130PM	BjuA01g40560S	UTR3	55002342	33044979	A	C	AT4G38620.1	MYB4	--
BjuA01G42130PM	BjuA01g40560S	UTR3	55002358	33044995	G	T	AT4G38620.1	MYB4	--
BjuA01G42130PM	BjuA01g40560S	UTR3	55002369	33045006	T	C	AT4G38620.1	MYB4	--
BjuA01G42130PM	BjuA01g40560S	exonic	55002460	33045100	G	A	AT4G38620.1	MYB4	synonymous SNV
BjuA01G42130PM	BjuA01g40560S	exonic	55002496	33045136	G	A	AT4G38620.1	MYB4	synonymous SNV
BjuA01G42130PM	BjuA01g40560S	exonic	55002538	33045178	A	G	AT4G38620.1	MYB4	synonymous SNV
BjuA01G42130PM	BjuA01g40560S	exonic	55002691	33045331	T	A	AT4G38620.1	MYB4	synonymous SNV
BjuA01G42130PM	BjuA01g40560S	exonic	55002709	33045349	C	T	AT4G38620.1	MYB4	synonymous SNV
BjuA01G42130PM	BjuA01g40560S	exonic	55002721	33045361	T	A	AT4G38620.1	MYB4	synonymous SNV
BjuA01G42130PM	BjuA01g40560S	exonic	55002828	33045492	A	C	AT4G38620.1	MYB4	nonsynonymous SNV
BjuA01G42130PM	BjuA01g40560S	exonic	55002838	33045502	C	A	AT4G38620.1	MYB4	synonymous SNV
BjuA01G42130PM	BjuA01g40560S	exonic	55002931	33045595	C	A	AT4G38620.1	MYB4	synonymous SNV
BjuA01G42130PM	BjuA01g40560S	exonic	55002946	33045610	G	T	AT4G38620.1	MYB4	synonymous SNV
BjuA01G42130PM	BjuA01g40560S	intronic	55002991	33045655	T	A	AT4G38620.1	MYB4	--
BjuA01G42130PM	BjuA01g40560S	intronic	55003006	33045670	T	G	AT4G38620.1	MYB4	--
BjuA01G42130PM	BjuA01g40560S	intronic	55003018	33045682	C	G	AT4G38620.1	MYB4	--
BjuA01G42130PM	BjuA01g40560S	intronic	55003026	33045690	C	A	AT4G38620.1	MYB4	--
BjuA01G42130PM	BjuA01g40560S	intronic	55003035	33045699	T	A	AT4G38620.1	MYB4	--
BjuA01G42130PM	BjuA01g40560S	intronic	55003080	33045767	C	A	AT4G38620.1	MYB4	--
BjuA01G42130PM	BjuA01g40560S	intronic	55003083	33045770	G	A	AT4G38620.1	MYB4	--
BjuA01G42130PM	BjuA01g40560S	intronic	55003094	33045781	C	A	AT4G38620.1	MYB4	--
BjuA01G42130PM	BjuA01g40560S	intronic	55003163	33045893	A	T	AT4G38620.1	MYB4	--
BjuA01G42130PM	BjuA01g40560S	exonic	55003178	33045908	C	T	AT4G38620.1	MYB4	synonymous SNV
BjuA01G42130PM	BjuA01g40560S	exonic	55003232	33045962	A	T	AT4G38620.1	MYB4	synonymous SNV
BjuA01G42130PM	BjuA01g40560S	exonic	55003235	33045965	C	T	AT4G38620.1	MYB4	synonymous SNV
BjuA02G00360PM	BjuA02g00380S	exonic	271163	316313	T	C	AT4G37540.1	MYB4	nonsynonymous SNV
BjuA02G07560PM	BjuA02g05840S	exonic	5947634	3918926	G	A	AT5G13930.1	CHS	nonsynonymous SNV
BjuA02G36080PM	BjuA02g38420S	exonic	44802786	31544105	C	A	AT5G13930.1	CHS	synonymous SNV
BjuA02G36080PM	BjuA02g38420S	exonic	44802794	31544113	A	G	AT5G13930.1	CHS	synonymous SNV
BjuA02G36080PM	BjuA02g38420S	exonic	44802807	31544126	T	C	AT5G13930.1	CHS	synonymous SNV
BjuA02G36080PM	BjuA02g38420S	exonic	44802927	31544246	T	C	AT5G13930.1	CHS	synonymous SNV
BjuA02G36080PM	BjuA02g38420S	exonic	44803038	31544357	T	C	AT5G13930.1	CHS	synonymous SNV
BjuA02G36080PM	BjuA02g38420S	exonic	44803044	31544363	C	T	AT5G13930.1	CHS	synonymous SNV
BjuA02G36080PM	BjuA02g38420S	exonic	44803128	31544447	T	C	AT5G13930.1	CHS	synonymous SNV
BjuA02G36080PM	BjuA02g38420S	exonic	44803707	31545026	C	T	AT5G13930.1	CHS	synonymous SNV
BjuA02G36080PM	BjuA02g38420S	exonic	44803713	31545032	G	C	AT5G13930.1	CHS	synonymous SNV
BjuA02G36080PM	BjuA02g38420S	intronic	44803729	31545048	A	G	AT5G13930.1	CHS	--
BjuA02G36080PM	BjuA02g38420S	intronic	44803803	31545181	C	T	AT5G13930.1	CHS	--
BjuA02G36080PM	BjuA02g38420S	intronic	44803837	31545226	G	A	AT5G13930.1	CHS	--
BjuA02G36080PM	BjuA02g38420S	intronic	44803864	31545252	C	T	AT5G13930.1	CHS	--
BjuA02G36080PM	BjuA02g38420S	intronic	44803866	31545254	G	T	AT5G13930.1	CHS	--
BjuA02G36080PM	BjuA02g38420S	intronic	44803869	31545257	G	A	AT5G13930.1	CHS	--
BjuA02G36080PM	BjuA02g38420S	intronic	44803898	31545287	C	A	AT5G13930.1	CHS	--
BjuA02G36080PM	BjuA02g38420S	intronic	44803909	31545299	A	G	AT5G13930.1	CHS	--
BjuA02G36080PM	BjuA02g38420S	intronic	44803929	31545318	T	G	AT5G13930.1	CHS	--
BjuA02G36080PM	BjuA02g38420S	exonic	44804101	31545491	C	T	AT5G13930.1	CHS	synonymous SNV
BjuA02G36080PM	BjuA02g38420S	exonic	44804113	31545503	T	C	AT5G13930.1	CHS	synonymous SNV
BjuA02G36080PM	BjuA02g38420S	exonic	44804128	31545518	A	G	AT5G13930.1	CHS	synonymous SNV
BjuA02G39740PM	BjuA02g41690S	UTR3	46740356	33326550	A	G	AT3G10340.1	PAL4	--
BjuA02G39740PM	BjuA02g41690S	UTR3	46740452	33326647	A	G	AT3G10340.1	PAL4	--
BjuA02G39740PM	BjuA02g41690S	exonic	46740988	33327183	C	T	AT3G10340.1	PAL4	nonsynonymous SNV
BjuA02G39740PM	BjuA02g41690S	UTR5	46741417	33327612	G	T	AT3G10340.1	PAL4	--
BjuA03G12020PM	BjuA03g12340S	intronic	18263361	13096171	T	C	AT4G22880.1	LDOX	--
BjuA03G12020PM	BjuA03g12340S	intronic	18263364	13096174	T	G	AT4G22880.1	LDOX	--
BjuA03G12020PM	BjuA03g12340S	intronic	18263532	13096343	G	T	AT4G22880.1	LDOX	--
BjuA03G12020PM	BjuA03g12340S	exonic	18263625	13096436	A	C	AT4G22880.1	LDOX	synonymous SNV
BjuA03G12020PM	BjuA03g12340S	exonic	18263635	13096446	C	T	AT4G22880.1	LDOX	nonsynonymous SNV
BjuA03G12020PM	BjuA03g12340S	exonic	18263636	13096447	C	A	AT4G22880.1	LDOX	nonsynonymous SNV
BjuA03G12020PM	BjuA03g12340S	exonic	18263673	13096484	A	G	AT4G22880.1	LDOX	synonymous SNV
BjuA03G12020PM	BjuA03g12340S	exonic	18263679	13096490	T	C	AT4G22880.1	LDOX	synonymous SNV
BjuA03G12020PM	BjuA03g12340S	exonic	18263682	13096493	A	C	AT4G22880.1	LDOX	synonymous SNV
BjuA03G12020PM	BjuA03g12340S	exonic	18263687	13096498	A	T	AT4G22880.1	LDOX	nonsynonymous SNV
BjuA03G12020PM	BjuA03g12340S	exonic	18263751	13096562	A	C	AT4G22880.1	LDOX	synonymous SNV
BjuA03G12020PM	BjuA03g12340S	exonic	18263829	13096640	T	C	AT4G22880.1	LDOX	synonymous SNV
BjuA03G12020PM	BjuA03g12340S	exonic	18263847	13096658	C	T	AT4G22880.1	LDOX	synonymous SNV
BjuA03G12020PM	BjuA03g12340S	exonic	18263869	13096680	A	G	AT4G22880.1	LDOX	nonsynonymous SNV
BjuA03G12020PM	BjuA03g12340S	exonic	18263931	13096742	T	C	AT4G22880.1	LDOX	synonymous SNV
BjuA03G12020PM	BjuA03g12340S	exonic	18263943	13096754	A	T	AT4G22880.1	LDOX	synonymous SNV
BjuA03G12020PM	BjuA03g12340S	exonic	18263946	13096757	A	G	AT4G22880.1	LDOX	synonymous SNV
BjuA03G12020PM	BjuA03g12340S	exonic	18263994	13096805	C	G	AT4G22880.1	LDOX	synonymous SNV
BjuA03G16600PM	BjuA03g16930S	exonic	21400874	16063073	T	C	AT3G51240.2	F3H	nonsynonymous SNV
BjuA03G16600PM	BjuA03g16930S	exonic	21400926	16063125	T	G	AT3G51240.2	F3H	synonymous SNV
BjuA03G16600PM	BjuA03g16930S	exonic	21400959	16063158	T	C	AT3G51240.2	F3H	nonsynonymous SNV
BjuA03G16600PM	BjuA03g16930S	exonic	21400960	16063159	T	A	AT3G51240.2	F3H	synonymous SNV
BjuA03G16600PM	BjuA03g16930S	exonic	21400963	16063162	T	C	AT3G51240.2	F3H	synonymous SNV
BjuA03G16600PM	BjuA03g16930S	exonic	21400975	16063174	G	T	AT3G51240.2	F3H	synonymous SNV
BjuA03G16600PM	BjuA03g16930S	exonic	21400994	16063193	C	T	AT3G51240.2	F3H	nonsynonymous SNV
BjuA03G16600PM	BjuA03g16930S	exonic	21401026	16063225	C	A	AT3G51240.2	F3H	synonymous SNV
BjuA03G16600PM	BjuA03g16930S	exonic	21401029	16063228	T	C	AT3G51240.2	F3H	synonymous SNV
BjuA03G16600PM	BjuA03g16930S	exonic	21401068	16063267	A	G	AT3G51240.2	F3H	synonymous SNV
BjuA03G16600PM	BjuA03g16930S	exonic	21401245	16063444	A	T	AT3G51240.2	F3H	synonymous SNV
BjuA03G16600PM	BjuA03g16930S	exonic	21401260	16063459	C	T	AT3G51240.2	F3H	synonymous SNV
BjuA03G16600PM	BjuA03g16930S	exonic	21401293	16063492	T	C	AT3G51240.2	F3H	synonymous SNV
BjuA03G16600PM	BjuA03g16930S	exonic	21401323	16063522	G	A	AT3G51240.2	F3H	synonymous SNV
BjuA03G16600PM	BjuA03g16930S	exonic	21401395	16063594	G	T	AT3G51240.2	F3H	synonymous SNV
BjuA03G16600PM	BjuA03g16930S	exonic	21401443	16063642	A	G	AT3G51240.2	F3H	synonymous SNV
BjuA03G16600PM	BjuA03g16930S	exonic	21401479	16063678	A	C	AT3G51240.2	F3H	nonsynonymous SNV
BjuA03G16600PM	BjuA03g16930S	exonic	21401512	16063711	C	G	AT3G51240.2	F3H	synonymous SNV
BjuA03G16600PM	BjuA03g16930S	exonic	21401558	16063757	T	G	AT3G51240.2	F3H	nonsynonymous SNV
BjuA03G16600PM	BjuA03g16930S	exonic	21401580	16063779	T	C	AT3G51240.2	F3H	nonsynonymous SNV
BjuA03G16600PM	BjuA03g16930S	exonic	21401626	16063825	A	G	AT3G51240.2	F3H	synonymous SNV
BjuA03G16600PM	BjuA03g16930S	intronic	21401680	16063877	C	T	AT3G51240.2	F3H	--
BjuA03G16600PM	BjuA03g16930S	intronic	21401698	16063895	C	T	AT3G51240.2	F3H	--
BjuA03G16600PM	BjuA03g16930S	intronic	21401729	16063974	G	C	AT3G51240.2	F3H	--
BjuA03G16600PM	BjuA03g16930S	intronic	21401793	16064038	A	T	AT3G51240.2	F3H	--
BjuA03G16600PM	BjuA03g16930S	intronic	21401828	16064073	T	C	AT3G51240.2	F3H	--
BjuA03G16600PM	BjuA03g16930S	intronic	21401837	16064082	C	T	AT3G51240.2	F3H	--
BjuA03G16600PM	BjuA03g16930S	exonic	21401953	16064198	A	G	AT3G51240.2	F3H	synonymous SNV
BjuA03G16600PM	BjuA03g16930S	exonic	21401973	16064218	A	C	AT3G51240.2	F3H	nonsynonymous SNV
BjuA03G16600PM	BjuA03g16930S	exonic	21402037	16064282	A	G	AT3G51240.2	F3H	synonymous SNV
BjuA03G16600PM	BjuA03g16930S	exonic	21402051	16064296	C	A	AT3G51240.2	F3H	nonsynonymous SNV
BjuA03G16600PM	BjuA03g16930S	exonic	21402121	16064366	C	G	AT3G51240.2	F3H	synonymous SNV
BjuA03G16600PM	BjuA03g16930S	exonic	21402181	16064426	A	G	AT3G51240.2	F3H	synonymous SNV
BjuA03G16600PM	BjuA03g16930S	exonic	21402192	16064437	A	C	AT3G51240.2	F3H	nonsynonymous SNV
BjuA04G05040PM	BjuA04g05350S	UTR5	4044138	4330683	A	C	AT3G10340.1	PAL4	--
BjuA04G05040PM	BjuA04g05350S	UTR5	4044196	4330741	T	C	AT3G10340.1	PAL4	--
BjuA04G05040PM	BjuA04g05350S	exonic	4044282	4330827	G	C	AT3G10340.1	PAL4	synonymous SNV
BjuA04G05040PM	BjuA04g05350S	exonic	4044288	4330833	G	C	AT3G10340.1	PAL4	synonymous SNV
BjuA04G05040PM	BjuA04g05350S	exonic	4044363	4330908	C	G	AT3G10340.1	PAL4	synonymous SNV
BjuA04G05040PM	BjuA04g05350S	exonic	4044504	4331049	A	T	AT3G10340.1	PAL4	synonymous SNV
BjuA04G05040PM	BjuA04g05350S	exonic	4044508	4331053	C	T	AT3G10340.1	PAL4	synonymous SNV
BjuA04G05040PM	BjuA04g05350S	exonic	4044513	4331058	G	C	AT3G10340.1	PAL4	synonymous SNV
BjuA04G05040PM	BjuA04g05350S	exonic	4044612	4331157	T	C	AT3G10340.1	PAL4	synonymous SNV
BjuA04G05040PM	BjuA04g05350S	exonic	4044615	4331160	C	T	AT3G10340.1	PAL4	synonymous SNV
BjuA04G05040PM	BjuA04g05350S	intronic	4044746	4331291	T	A	AT3G10340.1	PAL4	--
BjuA04G05040PM	BjuA04g05350S	intronic	4044751	4331296	G	T	AT3G10340.1	PAL4	--
BjuA04G05040PM	BjuA04g05350S	intronic	4044752	4331297	T	A	AT3G10340.1	PAL4	--
BjuA04G05040PM	BjuA04g05350S	intronic	4044753	4331298	T	A	AT3G10340.1	PAL4	--
BjuA04G05040PM	BjuA04g05350S	intronic	4044754	4331299	T	A	AT3G10340.1	PAL4	--
BjuA04G05040PM	BjuA04g05350S	intronic	4044897	4331442	T	C	AT3G10340.1	PAL4	--
BjuA04G05040PM	BjuA04g05350S	intronic	4044898	4331443	G	A	AT3G10340.1	PAL4	--
BjuA04G05040PM	BjuA04g05350S	intronic	4044901	4331446	T	A	AT3G10340.1	PAL4	--
BjuA04G05040PM	BjuA04g05350S	intronic	4044923	4331468	A	G	AT3G10340.1	PAL4	--
BjuA04G05040PM	BjuA04g05350S	intronic	4044941	4331486	A	T	AT3G10340.1	PAL4	--
BjuA04G05040PM	BjuA04g05350S	intronic	4044962	4331506	G	A	AT3G10340.1	PAL4	--
BjuA04G05040PM	BjuA04g05350S	intronic	4044965	4331509	T	G	AT3G10340.1	PAL4	--
BjuA04G05040PM	BjuA04g05350S	intronic	4044968	4331512	G	C	AT3G10340.1	PAL4	--
BjuA04G05040PM	BjuA04g05350S	exonic	4045023	4331567	C	T	AT3G10340.1	PAL4	synonymous SNV
BjuA04G05040PM	BjuA04g05350S	exonic	4045233	4331777	G	C	AT3G10340.1	PAL4	synonymous SNV
BjuA04G05040PM	BjuA04g05350S	exonic	4045254	4331798	G	C	AT3G10340.1	PAL4	synonymous SNV
BjuA04G05040PM	BjuA04g05350S	exonic	4045314	4331858	C	G	AT3G10340.1	PAL4	synonymous SNV
BjuA04G05040PM	BjuA04g05350S	exonic	4045488	4332032	C	T	AT3G10340.1	PAL4	synonymous SNV
BjuA04G05040PM	BjuA04g05350S	exonic	4045590	4332134	T	C	AT3G10340.1	PAL4	synonymous SNV
BjuA04G05040PM	BjuA04g05350S	exonic	4045725	4332269	C	T	AT3G10340.1	PAL4	synonymous SNV
BjuA04G05040PM	BjuA04g05350S	exonic	4045728	4332272	C	T	AT3G10340.1	PAL4	synonymous SNV
BjuA04G05040PM	BjuA04g05350S	exonic	4045758	4332302	G	A	AT3G10340.1	PAL4	synonymous SNV
BjuA04G05040PM	BjuA04g05350S	exonic	4045857	4332401	G	A	AT3G10340.1	PAL4	synonymous SNV
BjuA04G05040PM	BjuA04g05350S	exonic	4045863	4332407	C	G	AT3G10340.1	PAL4	synonymous SNV
BjuA04G05040PM	BjuA04g05350S	exonic	4045938	4332482	T	C	AT3G10340.1	PAL4	synonymous SNV
BjuA04G05040PM	BjuA04g05350S	exonic	4046010	4332554	A	T	AT3G10340.1	PAL4	synonymous SNV
BjuA04G05040PM	BjuA04g05350S	exonic	4046012	4332556	C	G	AT3G10340.1	PAL4	nonsynonymous SNV
BjuA04G05040PM	BjuA04g05350S	exonic	4046034	4332578	G	A	AT3G10340.1	PAL4	synonymous SNV
BjuA04G05040PM	BjuA04g05350S	exonic	4046118	4332662	A	C	AT3G10340.1	PAL4	synonymous SNV
BjuA04G05040PM	BjuA04g05350S	exonic	4046163	4332707	C	T	AT3G10340.1	PAL4	synonymous SNV
BjuA04G05040PM	BjuA04g05350S	exonic	4046265	4332809	T	C	AT3G10340.1	PAL4	synonymous SNV
BjuA04G05040PM	BjuA04g05350S	exonic	4046313	4332857	C	T	AT3G10340.1	PAL4	synonymous SNV
BjuA04G05040PM	BjuA04g05350S	exonic	4046316	4332860	T	G	AT3G10340.1	PAL4	synonymous SNV
BjuA04G05040PM	BjuA04g05350S	exonic	4046337	4332881	G	T	AT3G10340.1	PAL4	synonymous SNV
BjuA04G05040PM	BjuA04g05350S	exonic	4046541	4333085	A	G	AT3G10340.1	PAL4	synonymous SNV
BjuA04G05040PM	BjuA04g05350S	intronic	4046676	4333220	T	C	AT3G10340.1	PAL4	--
BjuA04G05040PM	BjuA04g05350S	intronic	4046724	4333268	A	C	AT3G10340.1	PAL4	--
BjuA04G05040PM	BjuA04g05350S	intronic	4046758	4333310	C	G	AT3G10340.1	PAL4	--
BjuA04G05040PM	BjuA04g05350S	intronic	4046816	4333368	C	G	AT3G10340.1	PAL4	--
BjuA04G05040PM	BjuA04g05350S	intronic	4046920	4333470	G	A	AT3G10340.1	PAL4	--
BjuA04G05040PM	BjuA04g05350S	intronic	4046941	4333491	A	G	AT3G10340.1	PAL4	--
BjuA04G05040PM	BjuA04g05350S	intronic	4047062	4333610	T	C	AT3G10340.1	PAL4	--
BjuA04G05040PM	BjuA04g05350S	intronic	4047603	4334150	T	G	AT3G10340.1	PAL4	--
BjuA04G05040PM	BjuA04g05350S	intronic	4047695	4334242	A	G	AT3G10340.1	PAL4	--
BjuA04G05040PM	BjuA04g05350S	intronic	4047772	4334319	G	A	AT3G10340.1	PAL4	--
BjuA04G05040PM	BjuA04g05350S	intronic	4047796	4334343	C	T	AT3G10340.1	PAL4	--
BjuA04G05040PM	BjuA04g05350S	intronic	4047971	4334521	C	A	AT3G10340.1	PAL4	--
BjuA04G05040PM	BjuA04g05350S	intronic	4048162	4334712	A	G	AT3G10340.1	PAL4	--
BjuA04G05040PM	BjuA04g05350S	intronic	4048484	4335034	T	C	AT3G10340.1	PAL4	--
BjuA04G05040PM	BjuA04g05350S	intronic	4048518	4335068	A	G	AT3G10340.1	PAL4	--
BjuA04G05040PM	BjuA04g05350S	intronic	4048528	4335078	C	T	AT3G10340.1	PAL4	--
BjuA04G05040PM	BjuA04g05350S	intronic	4048561	4335111	G	A	AT3G10340.1	PAL4	--
BjuA04G05040PM	BjuA04g05350S	intronic	4048625	4335175	A	T	AT3G10340.1	PAL4	--
BjuA04G05040PM	BjuA04g05350S	intronic	4048757	4335308	A	T	AT3G10340.1	PAL4	--
BjuA04G05040PM	BjuA04g05350S	intronic	4048759	4335310	T	A	AT3G10340.1	PAL4	--
BjuA04G05040PM	BjuA04g05350S	intronic	4048788	4335339	C	A	AT3G10340.1	PAL4	--
BjuA04G05040PM	BjuA04g05350S	intronic	4048827	4335378	A	T	AT3G10340.1	PAL4	--
BjuA04G05040PM	BjuA04g05350S	intronic	4048830	4335381	G	A	AT3G10340.1	PAL4	--
BjuA04G05040PM	BjuA04g05350S	intronic	4048834	4335385	A	G	AT3G10340.1	PAL4	--
BjuA04G05040PM	BjuA04g05350S	intronic	4048871	4335422	G	A	AT3G10340.1	PAL4	--
BjuA04G05040PM	BjuA04g05350S	intronic	4048975	4335526	A	T	AT3G10340.1	PAL4	--
BjuA04G05040PM	BjuA04g05350S	intronic	4048976	4335527	A	T	AT3G10340.1	PAL4	--
BjuA04G05040PM	BjuA04g05350S	intronic	4048977	4335528	A	T	AT3G10340.1	PAL4	--
BjuA04G05040PM	BjuA04g05350S	intronic	4049189	4335738	C	A	AT3G10340.1	PAL4	--
BjuA04G05040PM	BjuA04g05350S	intronic	4049387	4335936	T	A	AT3G10340.1	PAL4	--
BjuA04G05040PM	BjuA04g05350S	intronic	4049809	4336358	A	C	AT3G10340.1	PAL4	--
BjuA04G05040PM	BjuA04g05350S	intronic	4049915	4336464	C	A	AT3G10340.1	PAL4	--
BjuA04G05040PM	BjuA04g05350S	intronic	4049969	4336518	G	T	AT3G10340.1	PAL4	--
BjuA04G05040PM	BjuA04g05350S	intronic	4050047	4336596	A	G	AT3G10340.1	PAL4	--
BjuA04G05040PM	BjuA04g05350S	intronic	4050219	4336768	C	T	AT3G10340.1	PAL4	--
BjuA04G05040PM	BjuA04g05350S	intronic	4050305	4336854	A	T	AT3G10340.1	PAL4	--
BjuA04G05040PM	BjuA04g05350S	intronic	4050344	4336893	C	T	AT3G10340.1	PAL4	--
BjuA04G05040PM	BjuA04g05350S	intronic	4050437	4336988	T	A	AT3G10340.1	PAL4	--
BjuA04G05040PM	BjuA04g05350S	intronic	4050552	4338446	C	T	AT3G10340.1	PAL4	--
BjuA04G05040PM	BjuA04g05350S	intronic	4050706	4338601	C	G	AT3G10340.1	PAL4	--
BjuA04G05040PM	BjuA04g05350S	intronic	4050739	4338634	T	G	AT3G10340.1	PAL4	--
BjuA04G05040PM	BjuA04g05350S	intronic	4050787	4338682	T	A	AT3G10340.1	PAL4	--
BjuA04G05040PM	BjuA04g05350S	intronic	4051204	4339099	G	A	AT3G10340.1	PAL4	--
BjuA04G05040PM	BjuA04g05350S	intronic	4051805	4339700	A	C	AT3G10340.1	PAL4	--
BjuA04G05040PM	BjuA04g05350S	intronic	4051839	4339733	C	A	AT3G10340.1	PAL4	--
BjuA04G05040PM	BjuA04g05350S	intronic	4051884	4339778	C	T	AT3G10340.1	PAL4	--
BjuA04G05040PM	BjuA04g05350S	intronic	4052074	4339968	G	A	AT3G10340.1	PAL4	--
BjuA04G05040PM	BjuA04g05350S	intronic	4052158	4340052	T	A	AT3G10340.1	PAL4	--
BjuA04G05040PM	BjuA04g05350S	intronic	4052174	4340068	C	T	AT3G10340.1	PAL4	--
BjuA04G05040PM	BjuA04g05350S	intronic	4052187	4340081	A	G	AT3G10340.1	PAL4	--
BjuA04G05040PM	BjuA04g05350S	intronic	4052192	4340086	A	T	AT3G10340.1	PAL4	--
BjuA04G05040PM	BjuA04g05350S	intronic	4052242	4340136	G	T	AT3G10340.1	PAL4	--
BjuA04G05040PM	BjuA04g05350S	intronic	4052331	4340225	G	A	AT3G10340.1	PAL4	--
BjuA04G05040PM	BjuA04g05350S	intronic	4052397	4340291	T	C	AT3G10340.1	PAL4	--
BjuA04G05040PM	BjuA04g05350S	intronic	4052487	4340380	G	A	AT3G10340.1	PAL4	--
BjuA04G05040PM	BjuA04g05350S	intronic	4052494	4340387	A	T	AT3G10340.1	PAL4	--
BjuA04G05040PM	BjuA04g05350S	intronic	4052674	4340567	T	C	AT3G10340.1	PAL4	--
BjuA04G05040PM	BjuA04g05350S	intronic	4052678	4340571	G	A	AT3G10340.1	PAL4	--
BjuA04G05040PM	BjuA04g05350S	intronic	4052934	4340828	T	C	AT3G10340.1	PAL4	--
BjuA04G05040PM	BjuA04g05350S	intronic	4053328	4341222	C	A	AT3G10340.1	PAL4	--
BjuA04G05040PM	BjuA04g05350S	intronic	4053677	4341571	A	T	AT3G10340.1	PAL4	--
BjuA04G05040PM	BjuA04g05350S	intronic	4053680	4341574	C	T	AT3G10340.1	PAL4	--
BjuA04G05040PM	BjuA04g05350S	intronic	4053830	4341724	G	T	AT3G10340.1	PAL4	--
BjuA04G05040PM	BjuA04g05350S	intronic	4053945	4341839	C	T	AT3G10340.1	PAL4	--
BjuA04G05040PM	BjuA04g05350S	intronic	4054070	4341963	A	T	AT3G10340.1	PAL4	--
BjuA04G05040PM	BjuA04g05350S	intronic	4054333	4342226	T	C	AT3G10340.1	PAL4	--
BjuA04G05040PM	BjuA04g05350S	intronic	4054449	4342342	A	C	AT3G10340.1	PAL4	--
BjuA04G05040PM	BjuA04g05350S	intronic	4054470	4342363	G	A	AT3G10340.1	PAL4	--
BjuA04G05040PM	BjuA04g05350S	intronic	4054524	4342417	C	T	AT3G10340.1	PAL4	--
BjuA04G05040PM	BjuA04g05350S	intronic	4054798	4342691	G	T	AT3G10340.1	PAL4	--
BjuA04G05040PM	BjuA04g05350S	intronic	4054849	4342742	C	G	AT3G10340.1	PAL4	--
BjuA04G05040PM	BjuA04g05350S	intronic	4054922	4342815	T	C	AT3G10340.1	PAL4	--
BjuA04G05040PM	BjuA04g05350S	intronic	4054945	4342838	A	G	AT3G10340.1	PAL4	--
BjuA04G05040PM	BjuA04g05350S	intronic	4055127	4343020	C	A	AT3G10340.1	PAL4	--
BjuA04G05040PM	BjuA04g05350S	intronic	4055939	4343819	A	T	AT3G10340.1	PAL4	--
BjuA04G05040PM	BjuA04g05350S	intronic	4056342	4347073	T	C	AT3G10340.1	PAL4	--
BjuA04G18140PM	BjuA04g19350S	exonic	25148899	16428912	C	G	AT2G30490.1	C4H	synonymous SNV
BjuA04G18140PM	BjuA04g19350S	exonic	25149013	16429026	A	C	AT2G30490.1	C4H	synonymous SNV
BjuA04G18140PM	BjuA04g19350S	exonic	25149014	16429027	G	A	AT2G30490.1	C4H	nonsynonymous SNV
BjuA04G18140PM	BjuA04g19350S	intronic	25149589	31243349	A	T	AT2G30490.1	C4H	--
BjuA04G18140PM	BjuA04g19350S	intronic	25150606	31242332	A	G	AT2G30490.1	C4H	--
BjuA04G18140PM	BjuA04g19350S	intronic	25150667	16429212	T	C	AT2G30490.1	C4H	--
BjuA04G18140PM	BjuA04g19350S	intronic	25150669	16429214	T	C	AT2G30490.1	C4H	--
BjuA04G18140PM	BjuA04g19350S	intronic	25150676	16429221	G	C	AT2G30490.1	C4H	--
BjuA04G18140PM	BjuA04g19350S	intronic	25150679	16429224	T	G	AT2G30490.1	C4H	--
BjuA04G18140PM	BjuA04g19350S	intronic	25150727	16429272	A	G	AT2G30490.1	C4H	--
BjuA04G18140PM	BjuA04g19350S	intronic	25150773	16429318	G	A	AT2G30490.1	C4H	--
BjuA04G18140PM	BjuA04g19350S	intronic	25150777	16429322	T	C	AT2G30490.1	C4H	--
BjuA04G18140PM	BjuA04g19350S	intronic	25150780	16429325	C	T	AT2G30490.1	C4H	--
BjuA04G18140PM	BjuA04g19350S	intronic	25150819	16429364	A	G	AT2G30490.1	C4H	--
BjuA04G18140PM	BjuA04g19350S	intronic	25150847	16429392	G	A	AT2G30490.1	C4H	--
BjuA04G18140PM	BjuA04g19350S	intronic	25150850	16429395	G	T	AT2G30490.1	C4H	--
BjuA04G18140PM	BjuA04g19350S	exonic	25150906	16429451	A	G	AT2G30490.1	C4H	synonymous SNV
BjuA04G18140PM	BjuA04g19350S	exonic	25150933	16429478	A	G	AT2G30490.1	C4H	synonymous SNV
BjuA04G18140PM	BjuA04g19350S	exonic	25150936	16429481	G	A	AT2G30490.1	C4H	synonymous SNV
BjuA04G18140PM	BjuA04g19350S	exonic	25150960	16429505	C	T	AT2G30490.1	C4H	synonymous SNV
BjuA04G18140PM	BjuA04g19350S	intronic	25151032	16429585	T	G	AT2G30490.1	C4H	--
BjuA04G18140PM	BjuA04g19350S	intronic	25151045	16429597	T	C	AT2G30490.1	C4H	--
BjuA04G18140PM	BjuA04g19350S	exonic	25151097	16429649	T	C	AT2G30490.1	C4H	synonymous SNV
BjuA04G18140PM	BjuA04g19350S	exonic	25151102	16429654	T	G	AT2G30490.1	C4H	synonymous SNV
BjuA04G18140PM	BjuA04g19350S	exonic	25151106	16429658	T	C	AT2G30490.1	C4H	synonymous SNV
BjuA04G18140PM	BjuA04g19350S	exonic	25151118	16429670	G	A	AT2G30490.1	C4H	synonymous SNV
BjuA04G18140PM	BjuA04g19350S	exonic	25151151	16429703	G	A	AT2G30490.1	C4H	synonymous SNV
BjuA04G18140PM	BjuA04g19350S	exonic	25151178	16429730	A	G	AT2G30490.1	C4H	synonymous SNV
BjuA04G18140PM	BjuA04g19350S	exonic	25151202	16429754	G	A	AT2G30490.1	C4H	synonymous SNV
BjuA04G18140PM	BjuA04g19350S	exonic	25151226	16429778	A	G	AT2G30490.1	C4H	synonymous SNV
BjuA04G18140PM	BjuA04g19350S	exonic	25151232	16429784	T	G	AT2G30490.1	C4H	synonymous SNV
BjuA04G18140PM	BjuA04g19350S	exonic	25151235	16429787	A	G	AT2G30490.1	C4H	synonymous SNV
BjuA04G18140PM	BjuA04g19350S	exonic	25151343	16429895	C	G	AT2G30490.1	C4H	synonymous SNV
BjuA04G18140PM	BjuA04g19350S	exonic	25151376	16429928	G	A	AT2G30490.1	C4H	synonymous SNV
BjuA04G18140PM	BjuA04g19350S	exonic	25151397	16429949	T	C	AT2G30490.1	C4H	synonymous SNV
BjuA04G18140PM	BjuA04g19350S	exonic	25151427	16429979	A	G	AT2G30490.1	C4H	synonymous SNV
BjuA04G18140PM	BjuA04g19350S	exonic	25151472	16430024	T	C	AT2G30490.1	C4H	synonymous SNV
BjuA04G18140PM	BjuA04g19350S	exonic	25151475	16430027	G	A	AT2G30490.1	C4H	synonymous SNV
BjuA04G18140PM	BjuA04g19350S	exonic	25151484	16430036	G	T	AT2G30490.1	C4H	synonymous SNV
BjuA04G18140PM	BjuA04g19350S	exonic	25151499	16430051	T	C	AT2G30490.1	C4H	synonymous SNV
BjuA04G18140PM	BjuA04g19350S	exonic	25151538	16430090	C	T	AT2G30490.1	C4H	synonymous SNV
BjuA04G18140PM	BjuA04g19350S	exonic	25151541	16430093	T	C	AT2G30490.1	C4H	synonymous SNV
BjuA04G18140PM	BjuA04g19350S	exonic	25151556	16430108	C	T	AT2G30490.1	C4H	synonymous SNV
BjuA04G18140PM	BjuA04g19350S	exonic	25151618	16430170	T	G	AT2G30490.1	C4H	synonymous SNV
BjuA04G18140PM	BjuA04g19350S	exonic	25151619	16430171	C	T	AT2G30490.1	C4H	synonymous SNV
BjuA04G18140PM	BjuA04g19350S	exonic	25151697	16430249	G	C	AT2G30490.1	C4H	synonymous SNV
BjuA04G18140PM	BjuA04g19350S	exonic	25151703	16430255	G	T	AT2G30490.1	C4H	synonymous SNV
BjuA04G18140PM	BjuA04g19350S	exonic	25151721	16430273	T	G	AT2G30490.1	C4H	synonymous SNV
BjuA04G18140PM	BjuA04g19350S	exonic	25151730	16430282	G	A	AT2G30490.1	C4H	synonymous SNV
BjuA04G18140PM	BjuA04g19350S	exonic	25151758	16430310	T	C	AT2G30490.1	C4H	nonsynonymous SNV
BjuA04G18140PM	BjuA04g19350S	exonic	25151802	16430354	G	A	AT2G30490.1	C4H	synonymous SNV
BjuA04G18140PM	BjuA04g19350S	exonic	25151814	16430366	G	C	AT2G30490.1	C4H	synonymous SNV
BjuA04G18140PM	BjuA04g19350S	exonic	25151820	16430372	C	T	AT2G30490.1	C4H	synonymous SNV
BjuA04G21840PM	BjuA04g23460S	exonic	27971289	18999959	A	C	AT3G53260.1	PAL2	synonymous SNV
BjuA04G21840PM	BjuA04g23460S	exonic	27971292	18999962	T	A	AT3G53260.1	PAL2	synonymous SNV
BjuA05G00420PM	BjuA05g00170S	exonic	278424	106895	T	A	AT2G47460.1	MYB12	nonsynonymous SNV
BjuA05G00420PM	BjuA05g00170S	exonic	278710	107181	T	C	AT2G47460.1	MYB12	synonymous SNV
BjuA05G00420PM	BjuA05g00170S	exonic	278713	107184	C	T	AT2G47460.1	MYB12	nonsynonymous SNV
BjuA05G00420PM	BjuA05g00170S	exonic	278730	107201	G	C	AT2G47460.1	MYB12	nonsynonymous SNV
BjuA05G00420PM	BjuA05g00170S	exonic	278748	107219	T	C	AT2G47460.1	MYB12	nonsynonymous SNV
BjuA05G00420PM	BjuA05g00170S	exonic	278750	107221	G	A	AT2G47460.1	MYB12	nonsynonymous SNV
BjuA05G00420PM	BjuA05g00170S	exonic	278760	107231	C	A	AT2G47460.1	MYB12	nonsynonymous SNV
BjuA05G00420PM	BjuA05g00170S	exonic	278765	107236	G	A	AT2G47460.1	MYB12	nonsynonymous SNV
BjuA05G00420PM	BjuA05g00170S	exonic	278774	107245	T	G	AT2G47460.1	MYB12	nonsynonymous SNV
BjuA05G00420PM	BjuA05g00170S	exonic	278775	107246	G	A	AT2G47460.1	MYB12	stopgain SNV
BjuA05G00420PM	BjuA05g00170S	exonic	278794	107265	C	T	AT2G47460.1	MYB12	synonymous SNV
BjuA05G00420PM	BjuA05g00170S	exonic	278807	107278	T	G	AT2G47460.1	MYB12	nonsynonymous SNV
BjuA05G00420PM	BjuA05g00170S	exonic	278821	107292	T	G	AT2G47460.1	MYB12	synonymous SNV
BjuA05G00420PM	BjuA05g00170S	exonic	278833	107304	C	G	AT2G47460.1	MYB12	synonymous SNV
BjuA05G00420PM	BjuA05g00170S	exonic	278839	107310	A	G	AT2G47460.1	MYB12	synonymous SNV
BjuA05G00420PM	BjuA05g00170S	exonic	278852	107323	G	A	AT2G47460.1	MYB12	nonsynonymous SNV
BjuA05G00420PM	BjuA05g00170S	exonic	278854	107325	C	T	AT2G47460.1	MYB12	synonymous SNV
BjuA05G00420PM	BjuA05g00170S	exonic	278875	107346	C	T	AT2G47460.1	MYB12	synonymous SNV
BjuA05G00420PM	BjuA05g00170S	exonic	278892	107363	G	C	AT2G47460.1	MYB12	nonsynonymous SNV
BjuA05G00420PM	BjuA05g00170S	exonic	278900	107371	G	A	AT2G47460.1	MYB12	nonsynonymous SNV
BjuA05G00420PM	BjuA05g00170S	exonic	278916	107387	T	C	AT2G47460.1	MYB12	nonsynonymous SNV
BjuA05G00420PM	BjuA05g00170S	intronic	279031	107502	A	G	AT2G47460.1	MYB12	--
BjuA05G00420PM	BjuA05g00170S	intronic	279046	107519	A	T	AT2G47460.1	MYB12	--
BjuA05G00420PM	BjuA05g00170S	intronic	279047	107520	T	A	AT2G47460.1	MYB12	--
BjuA05G00420PM	BjuA05g00170S	intronic	279052	107525	T	A	AT2G47460.1	MYB12	--
BjuA05G00420PM	BjuA05g00170S	intronic	279062	107535	T	C	AT2G47460.1	MYB12	--
BjuA05G00420PM	BjuA05g00170S	intronic	279063	107536	A	C	AT2G47460.1	MYB12	--
BjuA05G00420PM	BjuA05g00170S	intronic	279077	107550	A	T	AT2G47460.1	MYB12	--
BjuA05G00420PM	BjuA05g00170S	intronic	279089	107562	C	T	AT2G47460.1	MYB12	--
BjuA05G00420PM	BjuA05g00170S	intronic	279134	107607	A	G	AT2G47460.1	MYB12	--
BjuA05G00420PM	BjuA05g00170S	intronic	279215	107692	C	A	AT2G47460.1	MYB12	--
BjuA05G00420PM	BjuA05g00170S	intronic	279236	107714	A	C	AT2G47460.1	MYB12	--
BjuA05G00420PM	BjuA05g00170S	intronic	279249	107727	G	A	AT2G47460.1	MYB12	--
BjuA05G00420PM	BjuA05g00170S	intronic	279253	107731	C	T	AT2G47460.1	MYB12	--
BjuA05G00420PM	BjuA05g00170S	intronic	279256	107734	A	T	AT2G47460.1	MYB12	--
BjuA05G00420PM	BjuA05g00170S	intronic	279258	107736	T	A	AT2G47460.1	MYB12	--
BjuA05G00420PM	BjuA05g00170S	intronic	279260	107738	C	G	AT2G47460.1	MYB12	--
BjuA05G00420PM	BjuA05g00170S	intronic	279282	107760	T	C	AT2G47460.1	MYB12	--
BjuA05G00420PM	BjuA05g00170S	intronic	279289	107767	G	A	AT2G47460.1	MYB12	--
BjuA05G00420PM	BjuA05g00170S	intronic	279305	107784	C	G	AT2G47460.1	MYB12	--
BjuA05G00420PM	BjuA05g00170S	intronic	279312	107791	A	C	AT2G47460.1	MYB12	--
BjuA05G00420PM	BjuA05g00170S	intronic	279342	107818	A	G	AT2G47460.1	MYB12	--
BjuA05G00420PM	BjuA05g00170S	intronic	279343	107819	A	C	AT2G47460.1	MYB12	--
BjuA05G00420PM	BjuA05g00170S	intronic	279406	107880	T	G	AT2G47460.1	MYB12	--
BjuA05G00420PM	BjuA05g00170S	intronic	279415	107889	G	A	AT2G47460.1	MYB12	--
BjuA05G00420PM	BjuA05g00170S	intronic	279425	107899	C	A	AT2G47460.1	MYB12	--
BjuA05G00420PM	BjuA05g00170S	intronic	279434	107908	C	A	AT2G47460.1	MYB12	--
BjuA05G00420PM	BjuA05g00170S	intronic	279435	107909	A	T	AT2G47460.1	MYB12	--
BjuA05G00420PM	BjuA05g00170S	intronic	279449	107923	T	G	AT2G47460.1	MYB12	--
BjuA05G00420PM	BjuA05g00170S	intronic	279490	107957	T	A	AT2G47460.1	MYB12	--
BjuA05G00420PM	BjuA05g00170S	intronic	279491	107958	T	A	AT2G47460.1	MYB12	--
BjuA05G00420PM	BjuA05g00170S	intronic	279492	107959	T	A	AT2G47460.1	MYB12	--
BjuA05G00420PM	BjuA05g00170S	intronic	279493	107960	T	A	AT2G47460.1	MYB12	--
BjuA05G00420PM	BjuA05g00170S	intronic	279495	107962	T	A	AT2G47460.1	MYB12	--
BjuA05G00420PM	BjuA05g00170S	intronic	279497	107964	T	C	AT2G47460.1	MYB12	--
BjuA05G00420PM	BjuA05g00170S	intronic	279511	107978	T	A	AT2G47460.1	MYB12	--
BjuA05G00420PM	BjuA05g00170S	intronic	279518	107985	T	A	AT2G47460.1	MYB12	--
BjuA05G00420PM	BjuA05g00170S	intronic	279527	107994	T	C	AT2G47460.1	MYB12	--
BjuA05G00420PM	BjuA05g00170S	intronic	279534	108000	T	A	AT2G47460.1	MYB12	--
BjuA05G00420PM	BjuA05g00170S	intronic	279537	108003	T	C	AT2G47460.1	MYB12	--
BjuA05G00420PM	BjuA05g00170S	intronic	279569	108035	G	A	AT2G47460.1	MYB12	--
BjuA05G00420PM	BjuA05g00170S	intronic	279610	108080	C	G	AT2G47460.1	MYB12	--
BjuA05G00420PM	BjuA05g00170S	intronic	279629	108099	A	T	AT2G47460.1	MYB12	--
BjuA05G00420PM	BjuA05g00170S	intronic	279649	108115	T	C	AT2G47460.1	MYB12	--
BjuA05G00420PM	BjuA05g00170S	intronic	279681	108147	G	A	AT2G47460.1	MYB12	--
BjuA05G00420PM	BjuA05g00170S	intronic	279737	108202	G	C	AT2G47460.1	MYB12	--
BjuA05G00420PM	BjuA05g00170S	intronic	279747	108212	C	T	AT2G47460.1	MYB12	--
BjuA05G00420PM	BjuA05g00170S	intronic	279792	108256	C	A	AT2G47460.1	MYB12	--
BjuA05G00420PM	BjuA05g00170S	intronic	279809	108273	A	C	AT2G47460.1	MYB12	--
BjuA05G00420PM	BjuA05g00170S	intronic	279821	108285	G	A	AT2G47460.1	MYB12	--
BjuA05G00420PM	BjuA05g00170S	intronic	279841	108304	A	T	AT2G47460.1	MYB12	--
BjuA05G00420PM	BjuA05g00170S	intronic	279894	108357	C	T	AT2G47460.1	MYB12	--
BjuA05G00420PM	BjuA05g00170S	intronic	279909	108372	C	T	AT2G47460.1	MYB12	--
BjuA05G00420PM	BjuA05g00170S	intronic	281762	108443	T	C	AT2G47460.1	MYB12	--
BjuA05G00420PM	BjuA05g00170S	intronic	281776	108460	C	T	AT2G47460.1	MYB12	--
BjuA05G00420PM	BjuA05g00170S	intronic	281789	108473	G	A	AT2G47460.1	MYB12	--
BjuA05G00420PM	BjuA05g00170S	intronic	281815	108501	G	A	AT2G47460.1	MYB12	--
BjuA05G00420PM	BjuA05g00170S	intronic	281835	108521	A	C	AT2G47460.1	MYB12	--
BjuA05G00420PM	BjuA05g00170S	intronic	281851	108535	G	A	AT2G47460.1	MYB12	--
BjuA05G00420PM	BjuA05g00170S	intronic	281868	108552	G	C	AT2G47460.1	MYB12	--
BjuA05G00420PM	BjuA05g00170S	intronic	281899	108583	G	T	AT2G47460.1	MYB12	--
BjuA05G00420PM	BjuA05g00170S	intronic	281949	108634	A	T	AT2G47460.1	MYB12	--
BjuA05G00420PM	BjuA05g00170S	exonic	282006	108691	C	T	AT2G47460.1	MYB12	synonymous SNV
BjuA05G00420PM	BjuA05g00170S	exonic	282054	108739	T	A	AT2G47460.1	MYB12	synonymous SNV
BjuA05G00420PM	BjuA05g00170S	exonic	282087	108772	C	T	AT2G47460.1	MYB12	synonymous SNV
BjuA05G00420PM	BjuA05g00170S	intronic	282111	108795	A	T	AT2G47460.1	MYB12	--
BjuA05G00420PM	BjuA05g00170S	intronic	282153	108863	A	G	AT2G47460.1	MYB12	--
BjuA05G00420PM	BjuA05g00170S	intronic	282156	108866	G	A	AT2G47460.1	MYB12	--
BjuA05G00420PM	BjuA05g00170S	intronic	282187	108897	C	T	AT2G47460.1	MYB12	--
BjuA05G00420PM	BjuA05g00170S	intronic	282206	108916	C	G	AT2G47460.1	MYB12	--
BjuA05G00420PM	BjuA05g00170S	intronic	282220	108930	T	A	AT2G47460.1	MYB12	--
BjuA05G00420PM	BjuA05g00170S	intronic	282250	108953	A	T	AT2G47460.1	MYB12	--
BjuA05G00420PM	BjuA05g00170S	intronic	282252	108955	T	C	AT2G47460.1	MYB12	--
BjuA05G00420PM	BjuA05g00170S	intronic	282336	109057	C	T	AT2G47460.1	MYB12	--
BjuA05G00420PM	BjuA05g00170S	intronic	282389	109117	A	C	AT2G47460.1	MYB12	--
BjuA05G00420PM	BjuA05g00170S	intronic	282390	109118	A	T	AT2G47460.1	MYB12	--
BjuA05G00420PM	BjuA05g00170S	intronic	282414	109142	A	C	AT2G47460.1	MYB12	--
BjuA05G00420PM	BjuA05g00170S	intronic	282423	109151	A	C	AT2G47460.1	MYB12	--
BjuA05G00420PM	BjuA05g00170S	intronic	282425	109153	C	A	AT2G47460.1	MYB12	--
BjuA05G00420PM	BjuA05g00170S	intronic	282432	109160	A	C	AT2G47460.1	MYB12	--
BjuA05G00420PM	BjuA05g00170S	intronic	282438	109166	C	T	AT2G47460.1	MYB12	--
BjuA05G00420PM	BjuA05g00170S	intronic	282448	109176	G	T	AT2G47460.1	MYB12	--
BjuA05G00420PM	BjuA05g00170S	intronic	282478	109211	T	C	AT2G47460.1	MYB12	--
BjuA05G00420PM	BjuA05g00170S	intronic	282491	109224	G	T	AT2G47460.1	MYB12	--
BjuA05G00420PM	BjuA05g00170S	intronic	282499	109232	T	C	AT2G47460.1	MYB12	--
BjuA05G00420PM	BjuA05g00170S	intronic	282501	109234	T	C	AT2G47460.1	MYB12	--
BjuA05G00420PM	BjuA05g00170S	intronic	282523	109256	G	A	AT2G47460.1	MYB12	--
BjuA05G00420PM	BjuA05g00170S	intronic	282571	109304	A	C	AT2G47460.1	MYB12	--
BjuA05G00420PM	BjuA05g00170S	intronic	282612	109345	C	T	AT2G47460.1	MYB12	--
BjuA05G00420PM	BjuA05g00170S	intronic	282630	109361	T	C	AT2G47460.1	MYB12	--
BjuA05G00420PM	BjuA05g00170S	intronic	282643	109374	A	G	AT2G47460.1	MYB12	--
BjuA05G00420PM	BjuA05g00170S	intronic	282648	109379	A	C	AT2G47460.1	MYB12	--
BjuA05G00420PM	BjuA05g00170S	intronic	282650	109381	A	C	AT2G47460.1	MYB12	--
BjuA05G00420PM	BjuA05g00170S	intronic	282691	109422	C	G	AT2G47460.1	MYB12	--
BjuA05G00420PM	BjuA05g00170S	intronic	282697	109428	C	G	AT2G47460.1	MYB12	--
BjuA05G00420PM	BjuA05g00170S	intronic	282698	109429	A	G	AT2G47460.1	MYB12	--
BjuA05G00420PM	BjuA05g00170S	intronic	282742	109473	G	A	AT2G47460.1	MYB12	--
BjuA05G00420PM	BjuA05g00170S	exonic	282893	109624	A	T	AT2G47460.1	MYB12	synonymous SNV
BjuA05G02480PM	BjuA05g02530S	UTR5	1602901	1654341	A	T	AT2G42200.1	SPL9	--
BjuA05G02480PM	BjuA05g02530S	exonic	1604120	1655559	A	G	AT2G42200.1	SPL9	synonymous SNV
BjuA05G02480PM	BjuA05g02530S	exonic	1604163	1655602	A	C	AT2G42200.1	SPL9	synonymous SNV
BjuA05G02480PM	BjuA05g02530S	exonic	1604165	1655604	G	A	AT2G42200.1	SPL9	synonymous SNV
BjuA05G02480PM	BjuA05g02530S	exonic	1604207	1655646	C	T	AT2G42200.1	SPL9	synonymous SNV
BjuA05G02480PM	BjuA05g02530S	intronic	1604248	1655687	A	T	AT2G42200.1	SPL9	--
BjuA05G02480PM	BjuA05g02530S	exonic	1604335	1655774	A	T	AT2G42200.1	SPL9	synonymous SNV
BjuA05G02480PM	BjuA05g02530S	exonic	1604458	1655897	A	T	AT2G42200.1	SPL9	nonsynonymous SNV
BjuA05G02480PM	BjuA05g02530S	exonic	1604895	1656334	A	G	AT2G42200.1	SPL9	nonsynonymous SNV
BjuA06G07160PM	BjuA06g07440S	exonic	5356499	4403435	C	T	AT2G47460.1	MYB12	nonsynonymous SNV
BjuA06G07160PM	BjuA06g07440S	exonic	5356521	4403457	G	A	AT2G47460.1	MYB12	synonymous SNV
BjuA06G07160PM	BjuA06g07440S	exonic	5356617	4403553	T	C	AT2G47460.1	MYB12	synonymous SNV
BjuA06G07160PM	BjuA06g07440S	exonic	5356620	4403556	A	T	AT2G47460.1	MYB12	synonymous SNV
BjuA06G07160PM	BjuA06g07440S	exonic	5356632	4403568	T	C	AT2G47460.1	MYB12	synonymous SNV
BjuA06G07160PM	BjuA06g07440S	exonic	5356671	4403607	A	T	AT2G47460.1	MYB12	synonymous SNV
BjuA06G07160PM	BjuA06g07440S	exonic	5356692	4403628	C	T	AT2G47460.1	MYB12	synonymous SNV
BjuA06G07160PM	BjuA06g07440S	exonic	5356745	4403681	C	A	AT2G47460.1	MYB12	nonsynonymous SNV
BjuA06G07160PM	BjuA06g07440S	exonic	5356773	4403709	A	G	AT2G47460.1	MYB12	synonymous SNV
BjuA06G07160PM	BjuA06g07440S	exonic	5356905	4403841	A	G	AT2G47460.1	MYB12	synonymous SNV
BjuA06G07160PM	BjuA06g07440S	exonic	5356956	4403892	A	C	AT2G47460.1	MYB12	synonymous SNV
BjuA06G07160PM	BjuA06g07440S	exonic	5357010	4403946	T	C	AT2G47460.1	MYB12	synonymous SNV
BjuA06G08220PM	BjuA06g08560S	exonic	5966843	5034261	A	C	AT5G48100.1	TT10	synonymous SNV
BjuA06G08220PM	BjuA06g08560S	exonic	5966954	5034372	G	A	AT5G48100.1	TT10	synonymous SNV
BjuA06G08220PM	BjuA06g08560S	intronic	5967077	5034495	T	C	AT5G48100.1	TT10	--
BjuA06G08220PM	BjuA06g08560S	exonic	5967609	5035027	G	A	AT5G48100.1	TT10	synonymous SNV
BjuA06G08220PM	BjuA06g08560S	intronic	5968076	5035494	A	G	AT5G48100.1	TT10	--
BjuA06G08220PM	BjuA06g08560S	intronic	5968090	5035508	T	C	AT5G48100.1	TT10	--
BjuA06G08220PM	BjuA06g08560S	intronic	5968141	5035559	A	T	AT5G48100.1	TT10	--
BjuA06G08220PM	BjuA06g08560S	intronic	5968205	5035629	G	A	AT5G48100.1	TT10	--
BjuA06G08220PM	BjuA06g08560S	intronic	5968376	5035800	G	A	AT5G48100.1	TT10	--
BjuA06G08220PM	BjuA06g08560S	intronic	5968410	5035838	C	T	AT5G48100.1	TT10	--
BjuA06G08220PM	BjuA06g08560S	exonic	5968703	5036131	C	T	AT5G48100.1	TT10	nonsynonymous SNV
BjuA06G08220PM	BjuA06g08560S	intronic	5968729	5036157	A	G	AT5G48100.1	TT10	--
BjuA06G08220PM	BjuA06g08560S	exonic	5968896	5036324	G	C	AT5G48100.1	TT10	nonsynonymous SNV
BjuA06G08220PM	BjuA06g08560S	exonic	5968897	5036325	A	C	AT5G48100.1	TT10	nonsynonymous SNV
BjuA06G22820PM	BjuA06g25590S	exonic	33458171	25325384	A	G	AT5G13930.1	CHS	synonymous SNV
BjuA07G06360PM	BjuA07g07090S	exonic	15903837	9382922	T	G	AT2G16720.1	MYB7	nonsynonymous SNV
BjuA07G06360PM	BjuA07g07090S	exonic	15903951	9383036	G	A	AT2G16720.1	MYB7	synonymous SNV
BjuA07G06360PM	BjuA07g07090S	exonic	15903972	9383057	T	C	AT2G16720.1	MYB7	synonymous SNV
BjuA07G06360PM	BjuA07g07090S	exonic	15904034	9383119	G	A	AT2G16720.1	MYB7	nonsynonymous SNV
BjuA07G06360PM	BjuA07g07090S	intronic	15904084	9383169	T	C	AT2G16720.1	MYB7	--
BjuA07G06360PM	BjuA07g07090S	exonic	15904282	9383367	G	A	AT2G16720.1	MYB7	synonymous SNV
BjuA07G06360PM	BjuA07g07090S	exonic	15904414	9383499	T	G	AT2G16720.1	MYB7	nonsynonymous SNV
BjuA07G06360PM	BjuA07g07090S	exonic	15904556	9383641	C	G	AT2G16720.1	MYB7	nonsynonymous SNV
BjuA07G06360PM	BjuA07g07090S	exonic	15904607	9383695	C	T	AT2G16720.1	MYB7	nonsynonymous SNV
BjuA07G06360PM	BjuA07g07090S	exonic	15904738	9383826	G	A	AT2G16720.1	MYB7	synonymous SNV
BjuA07G12690PM	BjuA07g13970S	UTR5	21813223	15266829	G	A	AT3G28430.1	TT9	--
BjuA07G12690PM	BjuA07g13970S	UTR5	21813224	15266830	T	A	AT3G28430.1	TT9	--
BjuA07G16980PM	BjuA07g18240S	intronic	24722995	18143967	G	A	AT3G53260.1	PAL2	--
BjuA08G07980PM	BjuA08g08790S	UTR3	18640131	10935819	A	G	AT4G14090.1	--	--
BjuA08G07980PM	BjuA08g08790S	UTR3	18640186	10935874	T	C	AT4G14090.1	--	--
BjuA08G07980PM	BjuA08g08790S	UTR3	18640217	10935905	C	T	AT4G14090.1	--	--
BjuA08G07980PM	BjuA08g08790S	exonic	18640599	10936287	C	G	AT4G14090.1	--	synonymous SNV
BjuA08G07980PM	BjuA08g08790S	exonic	18640695	10936383	C	G	AT4G14090.1	--	synonymous SNV
BjuA08G07980PM	BjuA08g08790S	exonic	18640731	10936419	G	A	AT4G14090.1	--	synonymous SNV
BjuA08G07980PM	BjuA08g08790S	exonic	18640995	10936683	G	C	AT4G14090.1	--	synonymous SNV
BjuA08G07980PM	BjuA08g08790S	exonic	18641199	10936887	A	G	AT4G14090.1	--	synonymous SNV
BjuA08G07980PM	BjuA08g08790S	exonic	18641201	10936889	C	T	AT4G14090.1	--	nonsynonymous SNV
BjuA08G07980PM	BjuA08g08790S	exonic	18641268	10936956	G	A	AT4G14090.1	--	synonymous SNV
BjuA08G07980PM	BjuA08g08790S	UTR5	18641643	10937331	T	G	AT4G14090.1	--	--
BjuA08G07980PM	BjuA08g08790S	UTR5	18641695	10937383	T	C	AT4G14090.1	--	--
BjuA08G24740PM	BjuA08g25830S	intronic	31233524	22568300	G	T	AT1G17260.1	AHA10	--
BjuA08G24740PM	BjuA08g25830S	intronic	31233525	22568301	A	C	AT1G17260.1	AHA10	--
BjuA08G24740PM	BjuA08g25830S	intronic	31233526	22568302	A	G	AT1G17260.1	AHA10	--
BjuA08G24740PM	BjuA08g25830S	intronic	31233529	22568305	A	G	AT1G17260.1	AHA10	--
BjuA08G24740PM	BjuA08g25830S	intronic	31233534	22568310	T	G	AT1G17260.1	AHA10	--
BjuA08G24740PM	BjuA08g25830S	intronic	31233541	22568317	A	G	AT1G17260.1	AHA10	--
BjuA08G24740PM	BjuA08g25830S	intronic	31233550	22568326	C	T	AT1G17260.1	AHA10	--
BjuA08G24740PM	BjuA08g25830S	intronic	31233552	22568328	T	G	AT1G17260.1	AHA10	--
BjuA08G24740PM	BjuA08g25830S	intronic	31233553	22568329	A	G	AT1G17260.1	AHA10	--
BjuA08G24740PM	BjuA08g25830S	intronic	31233556	22568332	T	C	AT1G17260.1	AHA10	--
BjuA08G24740PM	BjuA08g25830S	intronic	31233557	22568333	G	A	AT1G17260.1	AHA10	--
BjuA08G24740PM	BjuA08g25830S	intronic	31233562	22568338	C	A	AT1G17260.1	AHA10	--
BjuA08G24740PM	BjuA08g25830S	intronic	31233573	22568349	T	G	AT1G17260.1	AHA10	--
BjuA08G24740PM	BjuA08g25830S	intronic	31233575	22568351	T	A	AT1G17260.1	AHA10	--
BjuA08G24740PM	BjuA08g25830S	intronic	31233578	22568354	G	A	AT1G17260.1	AHA10	--
BjuA08G24740PM	BjuA08g25830S	intronic	31233581	22568357	G	A	AT1G17260.1	AHA10	--
BjuA08G24740PM	BjuA08g25830S	intronic	31233582	22568358	A	G	AT1G17260.1	AHA10	--
BjuA08G24740PM	BjuA08g25830S	exonic	31233598	22568374	G	T	AT1G17260.1	AHA10	synonymous SNV
BjuA08G24740PM	BjuA08g25830S	exonic	31233604	22568380	G	A	AT1G17260.1	AHA10	synonymous SNV
BjuA08G24740PM	BjuA08g25830S	exonic	31233607	22568383	A	G	AT1G17260.1	AHA10	synonymous SNV
BjuA08G24740PM	BjuA08g25830S	exonic	31233667	22568443	T	A	AT1G17260.1	AHA10	synonymous SNV
BjuA08G24740PM	BjuA08g25830S	exonic	31233670	22568446	C	T	AT1G17260.1	AHA10	synonymous SNV
BjuA08G24740PM	BjuA08g25830S	exonic	31233682	22568458	G	T	AT1G17260.1	AHA10	nonsynonymous SNV
BjuA08G24740PM	BjuA08g25830S	exonic	31233694	22568470	A	G	AT1G17260.1	AHA10	synonymous SNV
BjuA08G24740PM	BjuA08g25830S	exonic	31233700	22568476	C	A	AT1G17260.1	AHA10	synonymous SNV
BjuA08G24740PM	BjuA08g25830S	exonic	31233706	22568482	A	C	AT1G17260.1	AHA10	synonymous SNV
BjuA08G24740PM	BjuA08g25830S	exonic	31233748	22568524	C	T	AT1G17260.1	AHA10	synonymous SNV
BjuA08G24740PM	BjuA08g25830S	intronic	31233776	22568564	T	G	AT1G17260.1	AHA10	--
BjuA08G24740PM	BjuA08g25830S	intronic	31233785	22568574	T	A	AT1G17260.1	AHA10	--
BjuA08G24740PM	BjuA08g25830S	intronic	31233790	22568579	G	T	AT1G17260.1	AHA10	--
BjuA08G24740PM	BjuA08g25830S	exonic	31233830	22568619	A	G	AT1G17260.1	AHA10	synonymous SNV
BjuA08G24740PM	BjuA08g25830S	exonic	31233833	22568622	G	T	AT1G17260.1	AHA10	synonymous SNV
BjuA08G24740PM	BjuA08g25830S	exonic	31233836	22568625	T	C	AT1G17260.1	AHA10	synonymous SNV
BjuA08G24740PM	BjuA08g25830S	exonic	31233838	22568627	G	A	AT1G17260.1	AHA10	synonymous SNV
BjuA08G24740PM	BjuA08g25830S	exonic	31233854	22568643	A	G	AT1G17260.1	AHA10	synonymous SNV
BjuA08G24740PM	BjuA08g25830S	exonic	31233881	22568670	T	A	AT1G17260.1	AHA10	synonymous SNV
BjuA08G24740PM	BjuA08g25830S	intronic	31233911	22568699	G	A	AT1G17260.1	AHA10	--
BjuA08G24740PM	BjuA08g25830S	intronic	31233914	22568702	A	G	AT1G17260.1	AHA10	--
BjuA08G24740PM	BjuA08g25830S	intronic	31233917	22568704	A	T	AT1G17260.1	AHA10	--
BjuA08G24740PM	BjuA08g25830S	intronic	31233919	22568706	G	T	AT1G17260.1	AHA10	--
BjuA08G24740PM	BjuA08g25830S	intronic	31233923	22568710	T	A	AT1G17260.1	AHA10	--
BjuA08G24740PM	BjuA08g25830S	intronic	31233926	22568713	C	G	AT1G17260.1	AHA10	--
BjuA08G24740PM	BjuA08g25830S	intronic	31233932	22568719	A	T	AT1G17260.1	AHA10	--
BjuA08G24740PM	BjuA08g25830S	intronic	31233947	22568729	C	T	AT1G17260.1	AHA10	--
BjuA08G24740PM	BjuA08g25830S	intronic	31233967	22568739	T	G	AT1G17260.1	AHA10	--
BjuA08G24740PM	BjuA08g25830S	exonic	31233998	22568769	C	T	AT1G17260.1	AHA10	nonsynonymous SNV
BjuA08G24740PM	BjuA08g25830S	intronic	31234031	22568804	T	C	AT1G17260.1	AHA10	--
BjuA08G24740PM	BjuA08g25830S	intronic	31234033	22568806	C	G	AT1G17260.1	AHA10	--
BjuA08G24740PM	BjuA08g25830S	intronic	31234050	22568829	A	T	AT1G17260.1	AHA10	--
BjuA08G24740PM	BjuA08g25830S	intronic	31234057	22568837	A	C	AT1G17260.1	AHA10	--
BjuA08G24740PM	BjuA08g25830S	intronic	31234060	22568840	C	A	AT1G17260.1	AHA10	--
BjuA08G24740PM	BjuA08g25830S	intronic	31234114	22568881	T	G	AT1G17260.1	AHA10	--
BjuA08G24740PM	BjuA08g25830S	intronic	31234124	22568891	A	G	AT1G17260.1	AHA10	--
BjuA08G24740PM	BjuA08g25830S	intronic	31234208	22568975	G	T	AT1G17260.1	AHA10	--
BjuA08G24740PM	BjuA08g25830S	intronic	31234247	22569014	A	T	AT1G17260.1	AHA10	--
BjuA08G24740PM	BjuA08g25830S	intronic	31234309	22569076	G	A	AT1G17260.1	AHA10	--
BjuA08G24740PM	BjuA08g25830S	intronic	31234310	22569077	A	G	AT1G17260.1	AHA10	--
BjuA08G24740PM	BjuA08g25830S	intronic	31234316	22569083	C	T	AT1G17260.1	AHA10	--
BjuA08G24740PM	BjuA08g25830S	intronic	31234325	22569092	A	G	AT1G17260.1	AHA10	--
BjuA08G24740PM	BjuA08g25830S	intronic	31234328	22569095	C	T	AT1G17260.1	AHA10	--
BjuA08G24740PM	BjuA08g25830S	intronic	31234342	22569107	T	A	AT1G17260.1	AHA10	--
BjuA08G24740PM	BjuA08g25830S	intronic	31234343	22569108	T	A	AT1G17260.1	AHA10	--
BjuA08G24740PM	BjuA08g25830S	intronic	31234353	22569118	A	C	AT1G17260.1	AHA10	--
BjuA08G24740PM	BjuA08g25830S	intronic	31234359	22569123	A	T	AT1G17260.1	AHA10	--
BjuA08G24740PM	BjuA08g25830S	intronic	31234390	22569154	A	T	AT1G17260.1	AHA10	--
BjuA08G24740PM	BjuA08g25830S	intronic	31234393	22569157	A	G	AT1G17260.1	AHA10	--
BjuA08G24740PM	BjuA08g25830S	intronic	31234394	22569158	T	A	AT1G17260.1	AHA10	--
BjuA08G24740PM	BjuA08g25830S	intronic	31234403	22569167	T	A	AT1G17260.1	AHA10	--
BjuA08G24740PM	BjuA08g25830S	intronic	31234413	22569177	A	G	AT1G17260.1	AHA10	--
BjuA08G24740PM	BjuA08g25830S	intronic	31234426	22569189	C	T	AT1G17260.1	AHA10	--
BjuA08G24740PM	BjuA08g25830S	exonic	31234453	22569216	T	C	AT1G17260.1	AHA10	synonymous SNV
BjuA08G24740PM	BjuA08g25830S	exonic	31234489	22569252	A	G	AT1G17260.1	AHA10	synonymous SNV
BjuA08G24740PM	BjuA08g25830S	exonic	31234503	22569266	T	C	AT1G17260.1	AHA10	nonsynonymous SNV
BjuA08G24740PM	BjuA08g25830S	exonic	31234504	22569267	G	A	AT1G17260.1	AHA10	synonymous SNV
BjuA08G24740PM	BjuA08g25830S	exonic	31234510	22569273	A	G	AT1G17260.1	AHA10	synonymous SNV
BjuA08G24740PM	BjuA08g25830S	exonic	31234543	22569306	A	G	AT1G17260.1	AHA10	synonymous SNV
BjuA08G24740PM	BjuA08g25830S	exonic	31234546	22569309	G	T	AT1G17260.1	AHA10	synonymous SNV
BjuA08G24740PM	BjuA08g25830S	exonic	31234555	22569318	G	A	AT1G17260.1	AHA10	synonymous SNV
BjuA08G24740PM	BjuA08g25830S	exonic	31234567	22569330	C	T	AT1G17260.1	AHA10	synonymous SNV
BjuA08G24740PM	BjuA08g25830S	exonic	31234585	22569348	C	T	AT1G17260.1	AHA10	synonymous SNV
BjuA08G24740PM	BjuA08g25830S	exonic	31234591	22569354	T	C	AT1G17260.1	AHA10	synonymous SNV
BjuA08G24740PM	BjuA08g25830S	exonic	31234607	22569370	T	C	AT1G17260.1	AHA10	nonsynonymous SNV
BjuA08G24740PM	BjuA08g25830S	intronic	31234649	22569399	C	G	AT1G17260.1	AHA10	--
BjuA08G24740PM	BjuA08g25830S	intronic	31234652	22569402	A	T	AT1G17260.1	AHA10	--
BjuA08G24740PM	BjuA08g25830S	intronic	31234653	22569403	C	G	AT1G17260.1	AHA10	--
BjuA08G24740PM	BjuA08g25830S	intronic	31234654	22569404	A	T	AT1G17260.1	AHA10	--
BjuA08G24740PM	BjuA08g25830S	intronic	31234658	22569408	A	T	AT1G17260.1	AHA10	--
BjuA08G24740PM	BjuA08g25830S	intronic	31234661	22569413	C	T	AT1G17260.1	AHA10	--
BjuA08G24740PM	BjuA08g25830S	intronic	31234662	22569414	A	G	AT1G17260.1	AHA10	--
BjuA08G24740PM	BjuA08g25830S	intronic	31234668	22569419	G	A	AT1G17260.1	AHA10	--
BjuA08G24740PM	BjuA08g25830S	intronic	31234669	22569420	T	G	AT1G17260.1	AHA10	--
BjuA08G24740PM	BjuA08g25830S	intronic	31234683	22569434	A	G	AT1G17260.1	AHA10	--
BjuA08G24740PM	BjuA08g25830S	intronic	31234722	22569473	T	G	AT1G17260.1	AHA10	--
BjuA08G24740PM	BjuA08g25830S	intronic	31234800	22569551	G	A	AT1G17260.1	AHA10	--
BjuA08G24740PM	BjuA08g25830S	intronic	31234806	22569557	G	A	AT1G17260.1	AHA10	--
BjuA08G24740PM	BjuA08g25830S	intronic	31234831	22569582	A	G	AT1G17260.1	AHA10	--
BjuA08G24740PM	BjuA08g25830S	intronic	31234842	22569592	G	C	AT1G17260.1	AHA10	--
BjuA08G24740PM	BjuA08g25830S	intronic	31234852	22569602	T	A	AT1G17260.1	AHA10	--
BjuA08G24740PM	BjuA08g25830S	intronic	31234857	22569607	G	T	AT1G17260.1	AHA10	--
BjuA08G24740PM	BjuA08g25830S	intronic	31234869	22569618	C	T	AT1G17260.1	AHA10	--
BjuA08G24740PM	BjuA08g25830S	intronic	31234872	22569622	A	T	AT1G17260.1	AHA10	--
BjuA08G24740PM	BjuA08g25830S	intronic	31234873	22569623	G	T	AT1G17260.1	AHA10	--
BjuA08G24740PM	BjuA08g25830S	intronic	31234891	22569638	A	T	AT1G17260.1	AHA10	--
BjuA08G24740PM	BjuA08g25830S	intronic	31234896	22569643	A	T	AT1G17260.1	AHA10	--
BjuA08G24740PM	BjuA08g25830S	intronic	31234900	22569647	T	C	AT1G17260.1	AHA10	--
BjuA08G24740PM	BjuA08g25830S	intronic	31234903	22569650	T	A	AT1G17260.1	AHA10	--
BjuA08G24740PM	BjuA08g25830S	intronic	31234907	22569654	T	A	AT1G17260.1	AHA10	--
BjuA08G24740PM	BjuA08g25830S	intronic	31234918	22569673	C	T	AT1G17260.1	AHA10	--
BjuA08G24740PM	BjuA08g25830S	intronic	31235056	22569811	A	C	AT1G17260.1	AHA10	--
BjuA08G24740PM	BjuA08g25830S	intronic	31235061	22569816	A	C	AT1G17260.1	AHA10	--
BjuA08G24740PM	BjuA08g25830S	intronic	31235073	22569828	T	C	AT1G17260.1	AHA10	--
BjuA08G24740PM	BjuA08g25830S	intronic	31235084	22569839	G	A	AT1G17260.1	AHA10	--
BjuA08G24740PM	BjuA08g25830S	intronic	31235088	22569843	C	T	AT1G17260.1	AHA10	--
BjuA08G24740PM	BjuA08g25830S	exonic	31235129	22569884	G	A	AT1G17260.1	AHA10	synonymous SNV
BjuA08G24740PM	BjuA08g25830S	exonic	31235139	22569894	T	A	AT1G17260.1	AHA10	nonsynonymous SNV
BjuA08G24740PM	BjuA08g25830S	exonic	31235198	22569953	T	C	AT1G17260.1	AHA10	synonymous SNV
BjuA08G24740PM	BjuA08g25830S	exonic	31235212	22569967	C	T	AT1G17260.1	AHA10	nonsynonymous SNV
BjuA08G24740PM	BjuA08g25830S	exonic	31235213	22569968	T	C	AT1G17260.1	AHA10	synonymous SNV
BjuA08G24740PM	BjuA08g25830S	intronic	31235251	22570006	C	A	AT1G17260.1	AHA10	--
BjuA08G24740PM	BjuA08g25830S	intronic	31235262	22570017	G	A	AT1G17260.1	AHA10	--
BjuA08G24740PM	BjuA08g25830S	intronic	31235361	22570116	C	G	AT1G17260.1	AHA10	--
BjuA08G24740PM	BjuA08g25830S	intronic	31235388	22570143	T	G	AT1G17260.1	AHA10	--
BjuA08G24740PM	BjuA08g25830S	intronic	31235422	22570177	A	G	AT1G17260.1	AHA10	--
BjuA08G24740PM	BjuA08g25830S	intronic	31235428	22570183	G	A	AT1G17260.1	AHA10	--
BjuA08G24740PM	BjuA08g25830S	intronic	31235429	22570184	A	G	AT1G17260.1	AHA10	--
BjuA08G24740PM	BjuA08g25830S	intronic	31235466	22570221	T	C	AT1G17260.1	AHA10	--
BjuA08G24740PM	BjuA08g25830S	intronic	31235472	22570227	T	A	AT1G17260.1	AHA10	--
BjuA08G24740PM	BjuA08g25830S	intronic	31235477	22570232	T	A	AT1G17260.1	AHA10	--
BjuA08G24740PM	BjuA08g25830S	intronic	31235478	22570233	C	G	AT1G17260.1	AHA10	--
BjuA08G24740PM	BjuA08g25830S	intronic	31235481	22570236	T	C	AT1G17260.1	AHA10	--
BjuA08G24740PM	BjuA08g25830S	intronic	31235485	22570240	G	A	AT1G17260.1	AHA10	--
BjuA08G24740PM	BjuA08g25830S	intronic	31235547	22570318	T	A	AT1G17260.1	AHA10	--
BjuA08G24740PM	BjuA08g25830S	intronic	31235629	22570400	A	C	AT1G17260.1	AHA10	--
BjuA08G24740PM	BjuA08g25830S	intronic	31235654	22570425	C	T	AT1G17260.1	AHA10	--
BjuA08G24740PM	BjuA08g25830S	intronic	31235659	22570430	C	A	AT1G17260.1	AHA10	--
BjuA08G24740PM	BjuA08g25830S	intronic	31235663	22570434	C	T	AT1G17260.1	AHA10	--
BjuA08G24740PM	BjuA08g25830S	intronic	31235666	22570437	A	T	AT1G17260.1	AHA10	--
BjuA08G24740PM	BjuA08g25830S	intronic	31235822	22570593	A	G	AT1G17260.1	AHA10	--
BjuA08G24740PM	BjuA08g25830S	intronic	31235830	22570601	G	T	AT1G17260.1	AHA10	--
BjuA08G24740PM	BjuA08g25830S	intronic	31235836	22570607	A	G	AT1G17260.1	AHA10	--
BjuA08G24740PM	BjuA08g25830S	intronic	31235875	22570646	T	C	AT1G17260.1	AHA10	--
BjuA08G24740PM	BjuA08g25830S	intronic	31235887	22570658	A	G	AT1G17260.1	AHA10	--
BjuA08G24740PM	BjuA08g25830S	intronic	31235917	22570688	A	C	AT1G17260.1	AHA10	--
BjuA08G24740PM	BjuA08g25830S	intronic	31235926	22570697	T	C	AT1G17260.1	AHA10	--
BjuA08G24740PM	BjuA08g25830S	intronic	31235944	22570715	C	T	AT1G17260.1	AHA10	--
BjuA08G24740PM	BjuA08g25830S	intronic	31235948	22570719	C	T	AT1G17260.1	AHA10	--
BjuA08G24740PM	BjuA08g25830S	intronic	31235986	22570756	A	G	AT1G17260.1	AHA10	--
BjuA08G24740PM	BjuA08g25830S	intronic	31235996	22570764	G	C	AT1G17260.1	AHA10	--
BjuA08G24740PM	BjuA08g25830S	intronic	31236055	22570823	G	A	AT1G17260.1	AHA10	--
BjuA08G24740PM	BjuA08g25830S	intronic	31236068	22570836	C	G	AT1G17260.1	AHA10	--
BjuA08G24740PM	BjuA08g25830S	intronic	31236070	22570838	A	G	AT1G17260.1	AHA10	--
BjuA08G24740PM	BjuA08g25830S	intronic	31236205	22570966	A	G	AT1G17260.1	AHA10	--
BjuA08G24740PM	BjuA08g25830S	intronic	31236295	22571056	A	C	AT1G17260.1	AHA10	--
BjuA08G24740PM	BjuA08g25830S	intronic	31236409	22571170	G	C	AT1G17260.1	AHA10	--
BjuA08G24740PM	BjuA08g25830S	intronic	31236412	22571173	C	T	AT1G17260.1	AHA10	--
BjuA08G24740PM	BjuA08g25830S	intronic	31236440	22571201	T	G	AT1G17260.1	AHA10	--
BjuA08G24740PM	BjuA08g25830S	intronic	31236449	22571210	C	A	AT1G17260.1	AHA10	--
BjuA08G24740PM	BjuA08g25830S	intronic	31236472	22571235	G	A	AT1G17260.1	AHA10	--
BjuA08G24740PM	BjuA08g25830S	exonic	31236482	22571245	A	T	AT1G17260.1	AHA10	synonymous SNV
BjuA08G24740PM	BjuA08g25830S	exonic	31236506	22571269	A	G	AT1G17260.1	AHA10	synonymous SNV
BjuA08G24740PM	BjuA08g25830S	exonic	31236533	22571296	G	A	AT1G17260.1	AHA10	synonymous SNV
BjuA08G24740PM	BjuA08g25830S	exonic	31236536	22571299	T	C	AT1G17260.1	AHA10	synonymous SNV
BjuA08G24740PM	BjuA08g25830S	exonic	31236581	22571344	G	T	AT1G17260.1	AHA10	synonymous SNV
BjuA08G24740PM	BjuA08g25830S	exonic	31236584	22571347	G	T	AT1G17260.1	AHA10	synonymous SNV
BjuA08G24740PM	BjuA08g25830S	exonic	31236611	22571374	C	T	AT1G17260.1	AHA10	synonymous SNV
BjuA08G24740PM	BjuA08g25830S	intronic	31236642	22571405	G	C	AT1G17260.1	AHA10	--
BjuA08G24740PM	BjuA08g25830S	intronic	31236649	22571412	G	T	AT1G17260.1	AHA10	--
BjuA08G24740PM	BjuA08g25830S	intronic	31236651	22571414	T	C	AT1G17260.1	AHA10	--
BjuA08G24740PM	BjuA08g25830S	intronic	31236657	22571420	A	G	AT1G17260.1	AHA10	--
BjuA08G24740PM	BjuA08g25830S	intronic	31236669	22571432	C	A	AT1G17260.1	AHA10	--
BjuA08G24740PM	BjuA08g25830S	intronic	31236672	22571435	T	A	AT1G17260.1	AHA10	--
BjuA08G24740PM	BjuA08g25830S	intronic	31236676	22571439	T	C	AT1G17260.1	AHA10	--
BjuA08G24740PM	BjuA08g25830S	intronic	31236677	22571440	G	C	AT1G17260.1	AHA10	--
BjuA08G24740PM	BjuA08g25830S	intronic	31236684	22571447	C	T	AT1G17260.1	AHA10	--
BjuA08G24740PM	BjuA08g25830S	exonic	31236690	22571453	T	C	AT1G17260.1	AHA10	synonymous SNV
BjuA08G24740PM	BjuA08g25830S	exonic	31236750	22571513	A	G	AT1G17260.1	AHA10	synonymous SNV
BjuA08G24740PM	BjuA08g25830S	exonic	31236759	22571522	A	G	AT1G17260.1	AHA10	synonymous SNV
BjuA08G24740PM	BjuA08g25830S	exonic	31236762	22571525	G	A	AT1G17260.1	AHA10	synonymous SNV
BjuA08G24740PM	BjuA08g25830S	exonic	31236774	22571537	C	G	AT1G17260.1	AHA10	synonymous SNV
BjuA08G24740PM	BjuA08g25830S	intronic	31237081	22571837	A	C	AT1G17260.1	AHA10	--
BjuA08G24740PM	BjuA08g25830S	exonic	31237145	22571901	T	C	AT1G17260.1	AHA10	nonsynonymous SNV
BjuA08G24740PM	BjuA08g25830S	exonic	31237146	22571902	G	C	AT1G17260.1	AHA10	nonsynonymous SNV
BjuA09G17030PM	BjuA09g17940S	intronic	10062983	9875846	C	T	AT3G51240.1	F3H	--
BjuA09G22340PM	BjuA09g23360S	UTR5	13951129	13664684	A	T	AT4G38620.1	MYB4	--
BjuA09G30810PM	BjuA09g31990S	exonic	22270298	21525229	A	T	AT1G34790.1	TT1	nonsynonymous SNV
BjuA09G30810PM	BjuA09g31990S	exonic	22270370	21525301	T	G	AT1G34790.1	TT1	nonsynonymous SNV
BjuA09G30810PM	BjuA09g31990S	exonic	22270415	21525346	G	A	AT1G34790.1	TT1	nonsynonymous SNV
BjuA09G30810PM	BjuA09g31990S	exonic	22270600	21525531	G	T	AT1G34790.1	TT1	nonsynonymous SNV
BjuA09G30810PM	BjuA09g31990S	intronic	22270714	21525645	C	T	AT1G34790.1	TT1	--
BjuA09G30810PM	BjuA09g31990S	intronic	22270742	21525673	T	C	AT1G34790.1	TT1	--
BjuA09G30810PM	BjuA09g31990S	intronic	22270876	21525808	C	A	AT1G34790.1	TT1	--
BjuA09G30810PM	BjuA09g31990S	intronic	22270914	21525847	T	A	AT1G34790.1	TT1	--
BjuA09G30810PM	BjuA09g31990S	intronic	22270928	21525861	T	G	AT1G34790.1	TT1	--
BjuA09G30810PM	BjuA09g31990S	intronic	22271154	21525974	G	A	AT1G34790.1	TT1	--
BjuA09G30810PM	BjuA09g31990S	intronic	22271236	21526054	C	T	AT1G34790.1	TT1	--
BjuA09G30810PM	BjuA09g31990S	intronic	22271247	21526066	A	T	AT1G34790.1	TT1	--
BjuA09G30810PM	BjuA09g31990S	intronic	22271254	21526073	T	A	AT1G34790.1	TT1	--
BjuA09G30810PM	BjuA09g31990S	intronic	22271318	21526137	T	G	AT1G34790.1	TT1	--
BjuA09G30810PM	BjuA09g31990S	intronic	22271405	21526224	T	C	AT1G34790.1	TT1	--
BjuA09G30810PM	BjuA09g31990S	intronic	22271477	21526296	A	T	AT1G34790.1	TT1	--
BjuA09G30810PM	BjuA09g31990S	intronic	22271486	21526305	C	T	AT1G34790.1	TT1	--
BjuA09G30810PM	BjuA09g31990S	intronic	22271490	21526309	A	T	AT1G34790.1	TT1	--
BjuA09G30810PM	BjuA09g31990S	exonic	22271930	21526749	G	A	AT1G34790.1	TT1	nonsynonymous SNV
BjuA09G30810PM	BjuA09g31990S	exonic	22271993	21526812	T	C	AT1G34790.1	TT1	nonsynonymous SNV
BjuA09G32400PM	BjuA09g45700S	intronic	49954037	50674322	T	A	AT4G09820.1	TT8	--
BjuA09G32400PM	BjuA09g45700S	intronic	49954434	50674719	C	G	AT4G09820.1	TT8	--
BjuA09G48390PM	BjuA09g62940S	UTR3	64752629	65129685	G	T	AT5G67420.1	LBD37	--
BjuA09G48390PM	BjuA09g62940S	UTR3	64752631	65129687	G	T	AT5G67420.1	LBD37	--
BjuA09G48390PM	BjuA09g62940S	UTR3	64752633	65129689	C	T	AT5G67420.1	LBD37	--
BjuA09G48390PM	BjuA09g62940S	UTR3	64752640	65129696	A	C	AT5G67420.1	LBD37	--
BjuA09G48390PM	BjuA09g62940S	UTR3	64752669	65129725	A	G	AT5G67420.1	LBD37	--
BjuA09G48390PM	BjuA09g62940S	UTR3	64752705	65129761	C	G	AT5G67420.1	LBD37	--
BjuA09G48390PM	BjuA09g62940S	exonic	64752899	65129948	C	T	AT5G67420.1	LBD37	nonsynonymous SNV
BjuA09G48390PM	BjuA09g62940S	exonic	64752902	65129951	C	T	AT5G67420.1	LBD37	nonsynonymous SNV
BjuA09G48390PM	BjuA09g62940S	exonic	64752942	65129991	A	G	AT5G67420.1	LBD37	synonymous SNV
BjuA10G09400PM	BjuA10g09950S	intronic	23357112	11409652	A	T	AT5G54060.1	UF3GT	--
BjuA10G20390PM	BjuA10g21370S	UTR3	30516476	18255116	T	C	AT5G13930.1	CHS	--
BjuA10G20390PM	BjuA10g21370S	UTR3	30516501	18255141	T	A	AT5G13930.1	CHS	--
BjuA10G20390PM	BjuA10g21370S	UTR3	30516508	18255148	T	A	AT5G13930.1	CHS	--
BjuA10G20390PM	BjuA10g21370S	UTR3	30516546	18255186	C	T	AT5G13930.1	CHS	--
BjuA10G20390PM	BjuA10g21370S	UTR3	30516595	18255235	T	G	AT5G13930.1	CHS	--
BjuA10G20390PM	BjuA10g21370S	UTR3	30516609	18255249	T	G	AT5G13930.1	CHS	--
BjuA10G20390PM	BjuA10g21370S	UTR3	30516627	18255267	T	G	AT5G13930.1	CHS	--
BjuA10G20390PM	BjuA10g21370S	exonic	30517021	18255661	C	T	AT5G13930.1	CHS	synonymous SNV
BjuA10G20390PM	BjuA10g21370S	exonic	30517048	18255688	G	A	AT5G13930.1	CHS	synonymous SNV
BjuA10G20390PM	BjuA10g21370S	exonic	30517154	18255794	G	A	AT5G13930.1	CHS	nonsynonymous SNV
BjuA10G20390PM	BjuA10g21370S	exonic	30517159	18255799	C	A	AT5G13930.1	CHS	synonymous SNV
BjuA10G20390PM	BjuA10g21370S	exonic	30517321	18255961	A	G	AT5G13930.1	CHS	synonymous SNV
BjuA10G20390PM	BjuA10g21370S	exonic	30517495	18256135	C	T	AT5G13930.1	CHS	synonymous SNV
BjuA10G20390PM	BjuA10g21370S	exonic	30517513	18256153	C	T	AT5G13930.1	CHS	synonymous SNV
BjuA10G20390PM	BjuA10g21370S	exonic	30517516	18256156	A	C	AT5G13930.1	CHS	synonymous SNV
BjuA10G20390PM	BjuA10g21370S	exonic	30517603	18256243	A	G	AT5G13930.1	CHS	synonymous SNV
BjuA10G20390PM	BjuA10g21370S	exonic	30517651	18256291	C	A	AT5G13930.1	CHS	synonymous SNV
BjuA10G20390PM	BjuA10g21370S	exonic	30517843	18256483	G	A	AT5G13930.1	CHS	synonymous SNV
BjuA10G20390PM	BjuA10g21370S	exonic	30517846	18256486	T	C	AT5G13930.1	CHS	synonymous SNV
BjuA10G20390PM	BjuA10g21370S	exonic	30517885	18256525	C	T	AT5G13930.1	CHS	synonymous SNV
BjuB01G06300PM	BjuB01g05350S	UTR5	5054457	2910157	A	T	AT5G04230.2	PAL3	--
BjuB01G06300PM	BjuB01g05350S	UTR5	5054506	2910204	A	C	AT5G04230.2	PAL3	--
BjuB01G06300PM	BjuB01g05350S	UTR5	5054535	2910232	A	T	AT5G04230.2	PAL3	--
BjuB01G06300PM	BjuB01g05350S	UTR5	5054544	2910241	C	A	AT5G04230.2	PAL3	--
BjuB01G06300PM	BjuB01g05350S	exonic	5054661	2910358	T	C	AT5G04230.2	PAL3	synonymous SNV
BjuB01G06300PM	BjuB01g05350S	exonic	5054703	2910400	G	T	AT5G04230.2	PAL3	synonymous SNV
BjuB01G06300PM	BjuB01g05350S	exonic	5054748	2910666	A	G	AT5G04230.2	PAL3	synonymous SNV
BjuB01G06300PM	BjuB01g05350S	exonic	5054868	2910786	A	C	AT5G04230.2	PAL3	synonymous SNV
BjuB01G06300PM	BjuB01g05350S	intronic	5054950	2910868	T	A	AT5G04230.2	PAL3	--
BjuB01G06300PM	BjuB01g05350S	intronic	5054955	2910873	C	T	AT5G04230.2	PAL3	--
BjuB01G06300PM	BjuB01g05350S	intronic	5054956	2910874	C	T	AT5G04230.2	PAL3	--
BjuB01G06300PM	BjuB01g05350S	intronic	5054969	2910887	T	A	AT5G04230.2	PAL3	--
BjuB01G06300PM	BjuB01g05350S	intronic	5054985	2910912	G	T	AT5G04230.2	PAL3	--
BjuB01G06300PM	BjuB01g05350S	intronic	5055001	2910928	A	T	AT5G04230.2	PAL3	--
BjuB01G06300PM	BjuB01g05350S	intronic	5055004	2910931	T	A	AT5G04230.2	PAL3	--
BjuB01G06300PM	BjuB01g05350S	intronic	5055061	2910988	C	T	AT5G04230.2	PAL3	--
BjuB01G06300PM	BjuB01g05350S	intronic	5055101	2911028	T	A	AT5G04230.2	PAL3	--
BjuB01G06300PM	BjuB01g05350S	intronic	5055119	2911046	T	C	AT5G04230.2	PAL3	--
BjuB01G06300PM	BjuB01g05350S	intronic	5055175	2911102	T	A	AT5G04230.2	PAL3	--
BjuB01G06300PM	BjuB01g05350S	intronic	5055197	2911124	T	C	AT5G04230.2	PAL3	--
BjuB01G06300PM	BjuB01g05350S	intronic	5055202	2911129	G	A	AT5G04230.2	PAL3	--
BjuB01G06300PM	BjuB01g05350S	intronic	5055203	2911130	T	G	AT5G04230.2	PAL3	--
BjuB01G06300PM	BjuB01g05350S	intronic	5055286	2911209	A	G	AT5G04230.2	PAL3	--
BjuB01G06300PM	BjuB01g05350S	exonic	5055495	2911419	A	G	AT5G04230.2	PAL3	synonymous SNV
BjuB01G06300PM	BjuB01g05350S	exonic	5055525	2911449	C	T	AT5G04230.2	PAL3	synonymous SNV
BjuB01G06300PM	BjuB01g05350S	exonic	5055573	2911497	T	C	AT5G04230.2	PAL3	synonymous SNV
BjuB01G06300PM	BjuB01g05350S	exonic	5055702	2911626	A	G	AT5G04230.2	PAL3	synonymous SNV
BjuB01G06300PM	BjuB01g05350S	exonic	5055897	2911821	G	C	AT5G04230.2	PAL3	synonymous SNV
BjuB01G06300PM	BjuB01g05350S	exonic	5055906	2911830	T	A	AT5G04230.2	PAL3	synonymous SNV
BjuB01G06300PM	BjuB01g05350S	exonic	5055939	2911863	T	C	AT5G04230.2	PAL3	synonymous SNV
BjuB01G15490PM	BjuB01g15170S	intronic	11669078	9554653	T	A	AT3G21230.1	4CL5	--
BjuB01G15580PM	BjuB01g15250S	exonic	11785099	9670493	C	T	AT3G21230.1	4CL5	nonsynonymous SNV
BjuB01G37760PM	BjuB01g39430S	exonic	56511400	50010192	G	T	AT2G30490.1	C4H	nonsynonymous SNV
BjuB01G37760PM	BjuB01g39430S	exonic	56511416	50010208	T	C	AT2G30490.1	C4H	nonsynonymous SNV
BjuB01G37760PM	BjuB01g39430S	exonic	56511466	50010258	G	A	AT2G30490.1	C4H	nonsynonymous SNV
BjuB01G37760PM	BjuB01g39430S	exonic	56511699	50010491	A	C	AT2G30490.1	C4H	synonymous SNV
BjuB01G37760PM	BjuB01g39430S	exonic	56511747	50010539	G	A	AT2G30490.1	C4H	synonymous SNV
BjuB01G37760PM	BjuB01g39430S	exonic	56511802	50010594	G	C	AT2G30490.1	C4H	nonsynonymous SNV
BjuB01G37760PM	BjuB01g39430S	exonic	56511803	50010595	C	T	AT2G30490.1	C4H	nonsynonymous SNV
BjuB01G37760PM	BjuB01g39430S	exonic	56511846	50010638	T	G	AT2G30490.1	C4H	synonymous SNV
BjuB01G37760PM	BjuB01g39430S	exonic	56511870	50010662	C	T	AT2G30490.1	C4H	synonymous SNV
BjuB01G37760PM	BjuB01g39430S	exonic	56511876	50010668	C	T	AT2G30490.1	C4H	synonymous SNV
BjuB01G37760PM	BjuB01g39430S	exonic	56511900	50010692	G	C	AT2G30490.1	C4H	nonsynonymous SNV
BjuB01G37760PM	BjuB01g39430S	intronic	56511995	50010787	T	C	AT2G30490.1	C4H	--
BjuB01G37760PM	BjuB01g39430S	intronic	56511998	50010790	T	C	AT2G30490.1	C4H	--
BjuB01G37760PM	BjuB01g39430S	intronic	56512004	50010796	G	A	AT2G30490.1	C4H	--
BjuB01G37760PM	BjuB01g39430S	intronic	56512020	50010812	A	C	AT2G30490.1	C4H	--
BjuB01G37760PM	BjuB01g39430S	intronic	56512043	50010834	G	A	AT2G30490.1	C4H	--
BjuB01G37760PM	BjuB01g39430S	intronic	56512066	50010857	T	A	AT2G30490.1	C4H	--
BjuB01G37760PM	BjuB01g39430S	intronic	56512068	50010859	T	C	AT2G30490.1	C4H	--
BjuB01G37760PM	BjuB01g39430S	intronic	56512104	50010902	G	A	AT2G30490.1	C4H	--
BjuB01G37760PM	BjuB01g39430S	intronic	56512126	50010924	G	A	AT2G30490.1	C4H	--
BjuB01G37760PM	BjuB01g39430S	intronic	56512139	50010937	G	C	AT2G30490.1	C4H	--
BjuB01G37760PM	BjuB01g39430S	intronic	56512149	50010947	A	G	AT2G30490.1	C4H	--
BjuB01G37760PM	BjuB01g39430S	intronic	56512170	50010968	A	G	AT2G30490.1	C4H	--
BjuB01G37760PM	BjuB01g39430S	intronic	56512175	50010973	C	T	AT2G30490.1	C4H	--
BjuB01G37760PM	BjuB01g39430S	intronic	56512187	50010984	T	A	AT2G30490.1	C4H	--
BjuB01G37760PM	BjuB01g39430S	intronic	56512541	50011295	A	T	AT2G30490.1	C4H	--
BjuB01G37760PM	BjuB01g39430S	intronic	56512543	50011297	A	T	AT2G30490.1	C4H	--
BjuB01G37760PM	BjuB01g39430S	intronic	56512548	50011302	A	G	AT2G30490.1	C4H	--
BjuB01G37760PM	BjuB01g39430S	intronic	56512552	50011306	A	G	AT2G30490.1	C4H	--
BjuB01G37760PM	BjuB01g39430S	intronic	56512561	50011315	C	T	AT2G30490.1	C4H	--
BjuB01G37760PM	BjuB01g39430S	intronic	56512567	50011320	G	T	AT2G30490.1	C4H	--
BjuB01G37760PM	BjuB01g39430S	intronic	56512568	50011321	G	A	AT2G30490.1	C4H	--
BjuB01G37760PM	BjuB01g39430S	intronic	56512570	50011323	G	A	AT2G30490.1	C4H	--
BjuB01G37760PM	BjuB01g39430S	intronic	56512574	50011327	A	T	AT2G30490.1	C4H	--
BjuB01G37760PM	BjuB01g39430S	intronic	56512577	50011330	T	A	AT2G30490.1	C4H	--
BjuB01G37760PM	BjuB01g39430S	intronic	56512593	50011346	A	T	AT2G30490.1	C4H	--
BjuB01G37760PM	BjuB01g39430S	intronic	56512616	50011367	T	C	AT2G30490.1	C4H	--
BjuB01G37760PM	BjuB01g39430S	intronic	56512633	50011385	G	C	AT2G30490.1	C4H	--
BjuB01G37760PM	BjuB01g39430S	intronic	56512634	50011386	C	T	AT2G30490.1	C4H	--
BjuB01G37760PM	BjuB01g39430S	intronic	56512636	50011388	A	C	AT2G30490.1	C4H	--
BjuB01G37760PM	BjuB01g39430S	intronic	56512637	50011389	G	A	AT2G30490.1	C4H	--
BjuB01G37760PM	BjuB01g39430S	intronic	56512647	50011399	C	T	AT2G30490.1	C4H	--
BjuB01G37760PM	BjuB01g39430S	intronic	56512648	50011400	G	A	AT2G30490.1	C4H	--
BjuB01G37760PM	BjuB01g39430S	intronic	56512655	50011408	G	T	AT2G30490.1	C4H	--
BjuB01G37760PM	BjuB01g39430S	intronic	56512660	50011413	A	C	AT2G30490.1	C4H	--
BjuB01G37760PM	BjuB01g39430S	intronic	56512674	50011434	T	A	AT2G30490.1	C4H	--
BjuB01G37760PM	BjuB01g39430S	intronic	56512678	50011439	G	A	AT2G30490.1	C4H	--
BjuB01G37760PM	BjuB01g39430S	intronic	56512686	50011447	A	T	AT2G30490.1	C4H	--
BjuB01G37760PM	BjuB01g39430S	intronic	56512688	50011449	T	G	AT2G30490.1	C4H	--
BjuB01G37760PM	BjuB01g39430S	intronic	56512706	50011470	A	G	AT2G30490.1	C4H	--
BjuB01G37760PM	BjuB01g39430S	intronic	56512713	50011478	G	A	AT2G30490.1	C4H	--
BjuB01G37760PM	BjuB01g39430S	intronic	56512724	50011489	G	A	AT2G30490.1	C4H	--
BjuB01G37760PM	BjuB01g39430S	intronic	56512727	50011492	C	T	AT2G30490.1	C4H	--
BjuB01G37760PM	BjuB01g39430S	intronic	56512746	50011511	C	T	AT2G30490.1	C4H	--
BjuB01G37760PM	BjuB01g39430S	intronic	56512757	50011522	C	T	AT2G30490.1	C4H	--
BjuB01G37760PM	BjuB01g39430S	intronic	56512770	50011535	G	A	AT2G30490.1	C4H	--
BjuB01G37760PM	BjuB01g39430S	intronic	56512774	50011539	A	C	AT2G30490.1	C4H	--
BjuB01G37760PM	BjuB01g39430S	intronic	56512787	50011552	G	A	AT2G30490.1	C4H	--
BjuB01G37760PM	BjuB01g39430S	intronic	56512800	50011566	G	A	AT2G30490.1	C4H	--
BjuB01G37760PM	BjuB01g39430S	exonic	56512812	50011578	G	C	AT2G30490.1	C4H	synonymous SNV
BjuB01G37760PM	BjuB01g39430S	exonic	56512821	50011587	A	G	AT2G30490.1	C4H	synonymous SNV
BjuB01G37760PM	BjuB01g39430S	exonic	56512923	50011689	T	C	AT2G30490.1	C4H	synonymous SNV
BjuB01G37760PM	BjuB01g39430S	exonic	56512926	50011692	T	A	AT2G30490.1	C4H	synonymous SNV
BjuB01G37760PM	BjuB01g39430S	exonic	56512927	50011693	G	C	AT2G30490.1	C4H	nonsynonymous SNV
BjuB01G37760PM	BjuB01g39430S	intronic	56512946	50011712	G	T	AT2G30490.1	C4H	--
BjuB01G37760PM	BjuB01g39430S	intronic	56512947	50011713	G	T	AT2G30490.1	C4H	--
BjuB01G37760PM	BjuB01g39430S	intronic	56512954	50011720	G	A	AT2G30490.1	C4H	--
BjuB01G37760PM	BjuB01g39430S	intronic	56512955	50011721	C	T	AT2G30490.1	C4H	--
BjuB01G37760PM	BjuB01g39430S	intronic	56512972	50011740	C	A	AT2G30490.1	C4H	--
BjuB01G37760PM	BjuB01g39430S	intronic	56512978	50011746	A	T	AT2G30490.1	C4H	--
BjuB01G37760PM	BjuB01g39430S	intronic	56512980	50011748	A	C	AT2G30490.1	C4H	--
BjuB01G37760PM	BjuB01g39430S	intronic	56512994	50011758	A	G	AT2G30490.1	C4H	--
BjuB01G37760PM	BjuB01g39430S	intronic	56512995	50011759	C	T	AT2G30490.1	C4H	--
BjuB01G37760PM	BjuB01g39430S	intronic	56513001	50011765	G	T	AT2G30490.1	C4H	--
BjuB01G37760PM	BjuB01g39430S	intronic	56513021	50011782	G	A	AT2G30490.1	C4H	--
BjuB01G37760PM	BjuB01g39430S	exonic	56513030	50011791	C	T	AT2G30490.1	C4H	synonymous SNV
BjuB01G37760PM	BjuB01g39430S	exonic	56513033	50011794	C	G	AT2G30490.1	C4H	nonsynonymous SNV
BjuB01G37760PM	BjuB01g39430S	exonic	56513120	50011881	G	T	AT2G30490.1	C4H	synonymous SNV
BjuB01G37760PM	BjuB01g39430S	exonic	56513129	50011890	G	A	AT2G30490.1	C4H	synonymous SNV
BjuB01G37760PM	BjuB01g39430S	exonic	56513135	50011896	A	G	AT2G30490.1	C4H	synonymous SNV
BjuB01G37760PM	BjuB01g39430S	exonic	56513141	50011902	G	A	AT2G30490.1	C4H	synonymous SNV
BjuB01G37760PM	BjuB01g39430S	exonic	56513147	50011908	G	A	AT2G30490.1	C4H	synonymous SNV
BjuB01G37760PM	BjuB01g39430S	exonic	56513153	50011914	G	A	AT2G30490.1	C4H	synonymous SNV
BjuB01G37760PM	BjuB01g39430S	exonic	56513228	50011989	A	G	AT2G30490.1	C4H	synonymous SNV
BjuB01G37760PM	BjuB01g39430S	exonic	56513291	50012052	C	A	AT2G30490.1	C4H	synonymous SNV
BjuB01G37760PM	BjuB01g39430S	exonic	56513306	50012067	C	A	AT2G30490.1	C4H	synonymous SNV
BjuB01G37760PM	BjuB01g39430S	exonic	56513311	50012072	C	A	AT2G30490.1	C4H	nonsynonymous SNV
BjuB01G37760PM	BjuB01g39430S	exonic	56513319	50012080	A	G	AT2G30490.1	C4H	nonsynonymous SNV
BjuB01G37760PM	BjuB01g39430S	exonic	56513332	50012093	C	T	AT2G30490.1	C4H	nonsynonymous SNV
BjuB01G37760PM	BjuB01g39430S	exonic	56513339	50012100	G	C	AT2G30490.1	C4H	synonymous SNV
BjuB01G37760PM	BjuB01g39430S	exonic	56513348	50012109	C	G	AT2G30490.1	C4H	synonymous SNV
BjuB01G37760PM	BjuB01g39430S	exonic	56513352	50012113	A	G	AT2G30490.1	C4H	nonsynonymous SNV
BjuB01G37760PM	BjuB01g39430S	exonic	56513372	50012133	A	C	AT2G30490.1	C4H	synonymous SNV
BjuB01G37760PM	BjuB01g39430S	exonic	56513405	50012166	C	G	AT2G30490.1	C4H	synonymous SNV
BjuB01G37760PM	BjuB01g39430S	exonic	56513513	50012274	G	T	AT2G30490.1	C4H	synonymous SNV
BjuB01G37760PM	BjuB01g39430S	exonic	56513516	50012277	A	T	AT2G30490.1	C4H	synonymous SNV
BjuB01G37760PM	BjuB01g39430S	exonic	56513519	50012280	G	A	AT2G30490.1	C4H	synonymous SNV
BjuB01G37760PM	BjuB01g39430S	exonic	56513564	50012325	A	C	AT2G30490.1	C4H	synonymous SNV
BjuB01G37760PM	BjuB01g39430S	exonic	56513573	50012334	A	G	AT2G30490.1	C4H	synonymous SNV
BjuB01G37760PM	BjuB01g39430S	exonic	56513603	50012364	G	A	AT2G30490.1	C4H	synonymous SNV
BjuB01G37760PM	BjuB01g39430S	exonic	56513606	50012367	A	G	AT2G30490.1	C4H	synonymous SNV
BjuB01G37760PM	BjuB01g39430S	exonic	56513615	50012376	T	C	AT2G30490.1	C4H	synonymous SNV
BjuB01G37760PM	BjuB01g39430S	exonic	56513618	50012379	A	G	AT2G30490.1	C4H	synonymous SNV
BjuB01G37760PM	BjuB01g39430S	exonic	56513788	50012549	T	A	AT2G30490.1	C4H	nonsynonymous SNV
BjuB01G37760PM	BjuB01g39430S	exonic	56513802	50012563	A	T	AT2G30490.1	C4H	nonsynonymous SNV
BjuB01G37770PM	BjuB01g39420S	exonic	56516294	50014209	G	A	AT2G30490.1	C4H	nonsynonymous SNV
BjuB01G37770PM	BjuB01g39420S	exonic	56516360	50014275	T	C	AT2G30490.1	C4H	nonsynonymous SNV
BjuB01G37770PM	BjuB01g39420S	exonic	56516505	50014420	C	G	AT2G30490.1	C4H	nonsynonymous SNV
BjuB01G37770PM	BjuB01g39420S	exonic	56516525	50014440	A	T	AT2G30490.1	C4H	nonsynonymous SNV
BjuB01G37770PM	BjuB01g39420S	exonic	56516532	50014447	A	C	AT2G30490.1	C4H	nonsynonymous SNV
BjuB01G37770PM	BjuB01g39420S	exonic	56516570	50014485	T	C	AT2G30490.1	C4H	nonsynonymous SNV
BjuB01G37770PM	BjuB01g39420S	exonic	56516635	50014550	G	C	AT2G30490.1	C4H	synonymous SNV
BjuB01G37770PM	BjuB01g39420S	exonic	56516650	50014565	T	G	AT2G30490.1	C4H	nonsynonymous SNV
BjuB01G37770PM	BjuB01g39420S	exonic	56516686	50014601	T	C	AT2G30490.1	C4H	nonsynonymous SNV
BjuB01G37770PM	BjuB01g39420S	exonic	56516770	50014685	T	C	AT2G30490.1	C4H	synonymous SNV
BjuB01G37770PM	BjuB01g39420S	exonic	56516800	50014715	T	C	AT2G30490.1	C4H	synonymous SNV
BjuB01G37770PM	BjuB01g39420S	intronic	56516891	50014806	T	G	AT2G30490.1	C4H	--
BjuB01G37770PM	BjuB01g39420S	intronic	56516901	50014816	G	A	AT2G30490.1	C4H	--
BjuB01G37770PM	BjuB01g39420S	intronic	56516916	50014831	T	C	AT2G30490.1	C4H	--
BjuB01G37770PM	BjuB01g39420S	intronic	56516919	50014834	T	A	AT2G30490.1	C4H	--
BjuB01G37770PM	BjuB01g39420S	intronic	56516935	50014850	C	T	AT2G30490.1	C4H	--
BjuB01G37770PM	BjuB01g39420S	intronic	56516937	50014852	A	T	AT2G30490.1	C4H	--
BjuB01G37770PM	BjuB01g39420S	intronic	56516950	50014865	C	A	AT2G30490.1	C4H	--
BjuB01G37770PM	BjuB01g39420S	intronic	56516954	50014869	A	C	AT2G30490.1	C4H	--
BjuB01G37770PM	BjuB01g39420S	intronic	56516966	50014881	C	T	AT2G30490.1	C4H	--
BjuB01G37770PM	BjuB01g39420S	intronic	56516968	50014883	C	T	AT2G30490.1	C4H	--
BjuB01G37770PM	BjuB01g39420S	intronic	56516972	50014887	C	A	AT2G30490.1	C4H	--
BjuB01G37770PM	BjuB01g39420S	intronic	56516974	50014889	T	A	AT2G30490.1	C4H	--
BjuB01G37770PM	BjuB01g39420S	intronic	56516976	50014891	A	G	AT2G30490.1	C4H	--
BjuB01G37770PM	BjuB01g39420S	intronic	56516978	50014893	C	G	AT2G30490.1	C4H	--
BjuB01G37770PM	BjuB01g39420S	intronic	56516981	50014896	A	G	AT2G30490.1	C4H	--
BjuB01G37770PM	BjuB01g39420S	intronic	56517010	50014925	T	A	AT2G30490.1	C4H	--
BjuB01G37770PM	BjuB01g39420S	intronic	56517016	50014935	C	T	AT2G30490.1	C4H	--
BjuB01G37770PM	BjuB01g39420S	intronic	56517027	50014958	G	T	AT2G30490.1	C4H	--
BjuB01G37770PM	BjuB01g39420S	intronic	56517031	50014964	A	G	AT2G30490.1	C4H	--
BjuB01G37770PM	BjuB01g39420S	intronic	56517033	50014966	G	A	AT2G30490.1	C4H	--
BjuB01G37770PM	BjuB01g39420S	intronic	56517048	50014981	A	G	AT2G30490.1	C4H	--
BjuB01G37770PM	BjuB01g39420S	intronic	56517067	50014998	T	C	AT2G30490.1	C4H	--
BjuB01G37770PM	BjuB01g39420S	intronic	56517095	50015009	T	C	AT2G30490.1	C4H	--
BjuB01G37770PM	BjuB01g39420S	intronic	56517108	50015022	C	A	AT2G30490.1	C4H	--
BjuB01G37770PM	BjuB01g39420S	intronic	56517121	50015035	G	A	AT2G30490.1	C4H	--
BjuB01G37770PM	BjuB01g39420S	intronic	56517126	50015040	A	T	AT2G30490.1	C4H	--
BjuB01G37770PM	BjuB01g39420S	exonic	56517172	50015086	G	A	AT2G30490.1	C4H	synonymous SNV
BjuB01G37770PM	BjuB01g39420S	exonic	56517247	50015161	C	T	AT2G30490.1	C4H	synonymous SNV
BjuB01G37770PM	BjuB01g39420S	intronic	56517304	50015218	C	T	AT2G30490.1	C4H	--
BjuB01G37770PM	BjuB01g39420S	exonic	56517354	50015267	A	G	AT2G30490.1	C4H	synonymous SNV
BjuB01G37770PM	BjuB01g39420S	exonic	56517357	50015270	G	A	AT2G30490.1	C4H	synonymous SNV
BjuB01G37770PM	BjuB01g39420S	exonic	56517430	50015342	C	T	AT2G30490.1	C4H	nonsynonymous SNV
BjuB01G37770PM	BjuB01g39420S	intronic	56517433	50015345	G	A	AT2G30490.1	C4H	--
BjuB01G37770PM	BjuB01g39420S	intronic	56517436	50015348	A	G	AT2G30490.1	C4H	--
BjuB01G37770PM	BjuB01g39420S	intronic	56517439	50015351	A	T	AT2G30490.1	C4H	--
BjuB01G37770PM	BjuB01g39420S	intronic	56517445	50015357	A	G	AT2G30490.1	C4H	--
BjuB01G37770PM	BjuB01g39420S	intronic	56517460	50015372	A	G	AT2G30490.1	C4H	--
BjuB01G37770PM	BjuB01g39420S	intronic	56517466	50015378	G	A	AT2G30490.1	C4H	--
BjuB01G37770PM	BjuB01g39420S	intronic	56517475	50015387	T	A	AT2G30490.1	C4H	--
BjuB01G37770PM	BjuB01g39420S	intronic	56517514	50015426	T	G	AT2G30490.1	C4H	--
BjuB01G37770PM	BjuB01g39420S	intronic	56517516	50015428	A	G	AT2G30490.1	C4H	--
BjuB01G37770PM	BjuB01g39420S	exonic	56517657	50015688	T	C	AT2G30490.1	C4H	nonsynonymous SNV
BjuB01G37770PM	BjuB01g39420S	exonic	56517661	50015692	C	G	AT2G30490.1	C4H	synonymous SNV
BjuB01G37770PM	BjuB01g39420S	exonic	56517700	50015731	C	A	AT2G30490.1	C4H	synonymous SNV
BjuB01G37770PM	BjuB01g39420S	exonic	56517703	50015734	C	T	AT2G30490.1	C4H	synonymous SNV
BjuB01G37770PM	BjuB01g39420S	exonic	56517712	50015743	G	A	AT2G30490.1	C4H	synonymous SNV
BjuB01G37770PM	BjuB01g39420S	exonic	56517715	50015746	A	G	AT2G30490.1	C4H	synonymous SNV
BjuB01G37770PM	BjuB01g39420S	exonic	56517718	50015749	C	G	AT2G30490.1	C4H	synonymous SNV
BjuB01G37770PM	BjuB01g39420S	exonic	56517735	50015766	G	T	AT2G30490.1	C4H	synonymous SNV
BjuB01G37770PM	BjuB01g39420S	exonic	56517748	50015779	C	G	AT2G30490.1	C4H	nonsynonymous SNV
BjuB01G37770PM	BjuB01g39420S	exonic	56517786	50015817	C	A	AT2G30490.1	C4H	stopgain SNV
BjuB01G37770PM	BjuB01g39420S	exonic	56517790	50015821	G	T	AT2G30490.1	C4H	synonymous SNV
BjuB01G37770PM	BjuB01g39420S	exonic	56517820	50015851	T	C	AT2G30490.1	C4H	synonymous SNV
BjuB01G37770PM	BjuB01g39420S	exonic	56517823	50015854	C	T	AT2G30490.1	C4H	synonymous SNV
BjuB01G37770PM	BjuB01g39420S	exonic	56517892	50015923	G	T	AT2G30490.1	C4H	synonymous SNV
BjuB01G37770PM	BjuB01g39420S	exonic	56517898	50015929	C	T	AT2G30490.1	C4H	synonymous SNV
BjuB01G37770PM	BjuB01g39420S	exonic	56517900	50015931	T	G	AT2G30490.1	C4H	synonymous SNV
BjuB01G37770PM	BjuB01g39420S	exonic	56517904	50015935	T	G	AT2G30490.1	C4H	synonymous SNV
BjuB01G37770PM	BjuB01g39420S	exonic	56517913	50015944	A	G	AT2G30490.1	C4H	synonymous SNV
BjuB01G37770PM	BjuB01g39420S	exonic	56517982	50016013	C	T	AT2G30490.1	C4H	synonymous SNV
BjuB01G37770PM	BjuB01g39420S	exonic	56518036	50016067	C	T	AT2G30490.1	C4H	synonymous SNV
BjuB01G37770PM	BjuB01g39420S	exonic	56518078	50016109	A	C	AT2G30490.1	C4H	nonsynonymous SNV
BjuB01G37770PM	BjuB01g39420S	exonic	56518079	50016110	T	G	AT2G30490.1	C4H	nonsynonymous SNV
BjuB01G37770PM	BjuB01g39420S	exonic	56518087	50016118	A	G	AT2G30490.1	C4H	synonymous SNV
BjuB01G37770PM	BjuB01g39420S	exonic	56518093	50016124	G	T	AT2G30490.1	C4H	synonymous SNV
BjuB01G37770PM	BjuB01g39420S	exonic	56518096	50016127	G	C	AT2G30490.1	C4H	synonymous SNV
BjuB01G37770PM	BjuB01g39420S	exonic	56518106	50016136	T	G	AT2G30490.1	C4H	nonsynonymous SNV
BjuB02G06160PM	BjuB02g65950S	exonic	4999992	4214679	A	G	AT5G24520.1	TTG1	synonymous SNV
BjuB02G06160PM	BjuB02g65950S	exonic	5000016	4214703	G	A	AT5G24520.1	TTG1	synonymous SNV
BjuB02G06160PM	BjuB02g65950S	exonic	5000031	4214718	T	G	AT5G24520.1	TTG1	synonymous SNV
BjuB02G06160PM	BjuB02g65950S	exonic	5000082	4214769	A	G	AT5G24520.1	TTG1	synonymous SNV
BjuB02G06160PM	BjuB02g65950S	exonic	5000088	4214775	G	A	AT5G24520.1	TTG1	synonymous SNV
BjuB02G06160PM	BjuB02g65950S	exonic	5000124	4214811	G	T	AT5G24520.1	TTG1	synonymous SNV
BjuB02G06160PM	BjuB02g65950S	exonic	5000142	4214829	C	G	AT5G24520.1	TTG1	synonymous SNV
BjuB02G06160PM	BjuB02g65950S	exonic	5000211	4214898	G	C	AT5G24520.1	TTG1	synonymous SNV
BjuB02G06160PM	BjuB02g65950S	exonic	5000241	4214928	A	G	AT5G24520.1	TTG1	synonymous SNV
BjuB02G06160PM	BjuB02g65950S	exonic	5000319	4215006	C	G	AT5G24520.1	TTG1	synonymous SNV
BjuB02G06160PM	BjuB02g65950S	exonic	5000394	4215081	G	T	AT5G24520.1	TTG1	synonymous SNV
BjuB02G06160PM	BjuB02g65950S	exonic	5000601	4215288	C	T	AT5G24520.1	TTG1	synonymous SNV
BjuB02G06160PM	BjuB02g65950S	exonic	5000604	4215291	C	T	AT5G24520.1	TTG1	synonymous SNV
BjuB02G11650PM	BjuB02g12510S	exonic	10732202	9523399	A	G	AT3G28430.1	TT9	nonsynonymous SNV
BjuB02G11650PM	BjuB02g12510S	exonic	10732207	9523394	A	G	AT3G28430.1	TT9	synonymous SNV
BjuB02G11650PM	BjuB02g12510S	exonic	10732208	9523393	G	A	AT3G28430.1	TT9	nonsynonymous SNV
BjuB02G11650PM	BjuB02g12510S	intronic	10733094	9522507	T	A	AT3G28430.1	TT9	--
BjuB02G11650PM	BjuB02g12510S	intronic	10733119	9522482	C	A	AT3G28430.1	TT9	--
BjuB02G11650PM	BjuB02g12510S	intronic	10733826	9521775	G	A	AT3G28430.1	TT9	--
BjuB02G11650PM	BjuB02g12510S	intronic	10733827	9521774	T	A	AT3G28430.1	TT9	--
BjuB02G11650PM	BjuB02g12510S	intronic	10733856	9521745	G	T	AT3G28430.1	TT9	--
BjuB02G11650PM	BjuB02g12510S	intronic	10733882	9521719	C	T	AT3G28430.1	TT9	--
BjuB02G11650PM	BjuB02g12510S	intronic	10733893	9521708	A	G	AT3G28430.1	TT9	--
BjuB02G11650PM	BjuB02g12510S	intronic	10733897	9521704	A	G	AT3G28430.1	TT9	--
BjuB02G11650PM	BjuB02g12510S	exonic	10734218	9521383	C	T	AT3G28430.1	TT9	synonymous SNV
BjuB02G11650PM	BjuB02g12510S	intronic	10734312	9521289	T	C	AT3G28430.1	TT9	--
BjuB02G11650PM	BjuB02g12510S	intronic	10734696	9520905	G	A	AT3G28430.1	TT9	--
BjuB02G11650PM	BjuB02g12510S	exonic	10734770	9520831	A	G	AT3G28430.1	TT9	synonymous SNV
BjuB02G11650PM	BjuB02g12510S	exonic	10734816	9520785	C	T	AT3G28430.1	TT9	synonymous SNV
BjuB02G11650PM	BjuB02g12510S	intronic	10734930	9520693	T	A	AT3G28430.1	TT9	--
BjuB02G11650PM	BjuB02g12510S	exonic	10735199	9520423	G	A	AT3G28430.1	TT9	synonymous SNV
BjuB02G11650PM	BjuB02g12510S	intronic	10735264	9520356	C	A	AT3G28430.1	TT9	--
BjuB02G11650PM	BjuB02g12510S	intronic	10735293	9520327	C	T	AT3G28430.1	TT9	--
BjuB02G11650PM	BjuB02g12510S	exonic	10735385	9520235	A	T	AT3G28430.1	TT9	synonymous SNV
BjuB02G11650PM	BjuB02g12510S	intronic	10735463	9520157	T	A	AT3G28430.1	TT9	--
BjuB02G11650PM	BjuB02g12510S	intronic	10735502	9520118	G	A	AT3G28430.1	TT9	--
BjuB02G11650PM	BjuB02g12510S	intronic	10735868	9519752	G	T	AT3G28430.1	TT9	--
BjuB02G11650PM	BjuB02g12510S	intronic	10736005	9519614	G	A	AT3G28430.1	TT9	--
BjuB02G11650PM	BjuB02g12510S	intronic	10736070	9519549	T	C	AT3G28430.1	TT9	--
BjuB02G11650PM	BjuB02g12510S	intronic	10736117	9519502	C	A	AT3G28430.1	TT9	--
BjuB02G11650PM	BjuB02g12510S	intronic	10736139	9519480	G	C	AT3G28430.1	TT9	--
BjuB02G11650PM	BjuB02g12510S	intronic	10736271	9519348	C	T	AT3G28430.1	TT9	--
BjuB02G11650PM	BjuB02g12510S	intronic	10736311	9519308	G	A	AT3G28430.1	TT9	--
BjuB02G11650PM	BjuB02g12510S	intronic	10736330	9519289	A	T	AT3G28430.1	TT9	--
BjuB02G11650PM	BjuB02g12510S	exonic	10736341	9519278	C	T	AT3G28430.1	TT9	synonymous SNV
BjuB02G11650PM	BjuB02g12510S	UTR5	10736569	9519056	A	C	AT3G28430.1	TT9	--
BjuB02G40690PM	BjuB02g43540S	UTR3	57694515	57763691	A	T	AT5G07990.1	TT7	--
BjuB02G40690PM	BjuB02g43540S	UTR3	57694516	57763692	T	A	AT5G07990.1	TT7	--
BjuB02G40690PM	BjuB02g43540S	UTR3	57694535	57763711	T	C	AT5G07990.1	TT7	--
BjuB02G40690PM	BjuB02g43540S	exonic	57694675	57763852	A	G	AT5G07990.1	TT7	nonsynonymous SNV
BjuB02G40690PM	BjuB02g43540S	exonic	57694748	57763925	G	A	AT5G07990.1	TT7	synonymous SNV
BjuB02G40690PM	BjuB02g43540S	exonic	57694823	57764000	A	C	AT5G07990.1	TT7	synonymous SNV
BjuB02G40690PM	BjuB02g43540S	exonic	57694868	57764045	T	C	AT5G07990.1	TT7	synonymous SNV
BjuB02G40690PM	BjuB02g43540S	exonic	57694874	57764051	G	A	AT5G07990.1	TT7	synonymous SNV
BjuB02G40690PM	BjuB02g43540S	exonic	57695083	57764260	C	A	AT5G07990.1	TT7	nonsynonymous SNV
BjuB02G40690PM	BjuB02g43540S	exonic	57695141	57764318	A	G	AT5G07990.1	TT7	synonymous SNV
BjuB02G40690PM	BjuB02g43540S	intronic	57695159	57764336	A	T	AT5G07990.1	TT7	--
BjuB02G40690PM	BjuB02g43540S	exonic	57695241	57764418	G	A	AT5G07990.1	TT7	synonymous SNV
BjuB02G40690PM	BjuB02g43540S	exonic	57695280	57764457	A	G	AT5G07990.1	TT7	synonymous SNV
BjuB02G40690PM	BjuB02g43540S	exonic	57695304	57764481	A	T	AT5G07990.1	TT7	synonymous SNV
BjuB02G40690PM	BjuB02g43540S	intronic	57695404	57764581	A	C	AT5G07990.1	TT7	--
BjuB02G40690PM	BjuB02g43540S	intronic	57695454	57764622	A	G	AT5G07990.1	TT7	--
BjuB02G40690PM	BjuB02g43540S	exonic	57695487	57764655	C	T	AT5G07990.1	TT7	synonymous SNV
BjuB02G40690PM	BjuB02g43540S	exonic	57695499	57764667	C	T	AT5G07990.1	TT7	synonymous SNV
BjuB02G40690PM	BjuB02g43540S	exonic	57695502	57764670	G	A	AT5G07990.1	TT7	synonymous SNV
BjuB02G40690PM	BjuB02g43540S	exonic	57695823	57764991	T	G	AT5G07990.1	TT7	synonymous SNV
BjuB02G40690PM	BjuB02g43540S	intronic	57695923	57765091	T	A	AT5G07990.1	TT7	--
BjuB02G40690PM	BjuB02g43540S	intronic	57696181	57765354	A	C	AT5G07990.1	TT7	--
BjuB02G40690PM	BjuB02g43540S	intronic	57696221	57765394	G	A	AT5G07990.1	TT7	--
BjuB02G40690PM	BjuB02g43540S	intronic	57696554	57765723	T	A	AT5G07990.1	TT7	--
BjuB02G40690PM	BjuB02g43540S	intronic	57696602	57765771	G	T	AT5G07990.1	TT7	--
BjuB02G40690PM	BjuB02g43540S	intronic	57696614	57765783	T	G	AT5G07990.1	TT7	--
BjuB02G40690PM	BjuB02g43540S	intronic	57696748	57765917	C	T	AT5G07990.1	TT7	--
BjuB02G40690PM	BjuB02g43540S	intronic	57696752	57765921	C	T	AT5G07990.1	TT7	--
BjuB02G40690PM	BjuB02g43540S	intronic	57696819	57765988	A	G	AT5G07990.1	TT7	--
BjuB02G40690PM	BjuB02g43540S	intronic	57696944	57766107	C	T	AT5G07990.1	TT7	--
BjuB02G40690PM	BjuB02g43540S	intronic	57696960	57766123	T	G	AT5G07990.1	TT7	--
BjuB02G40690PM	BjuB02g43540S	intronic	57696962	57766125	T	C	AT5G07990.1	TT7	--
BjuB02G40690PM	BjuB02g43540S	intronic	57696972	57766135	G	T	AT5G07990.1	TT7	--
BjuB02G40690PM	BjuB02g43540S	intronic	57696992	57766155	G	A	AT5G07990.1	TT7	--
BjuB02G40690PM	BjuB02g43540S	intronic	57697001	57766164	C	T	AT5G07990.1	TT7	--
BjuB02G40690PM	BjuB02g43540S	intronic	57697004	57766167	C	T	AT5G07990.1	TT7	--
BjuB02G40690PM	BjuB02g43540S	intronic	57697013	57766176	A	G	AT5G07990.1	TT7	--
BjuB02G40690PM	BjuB02g43540S	intronic	57697042	57766205	G	T	AT5G07990.1	TT7	--
BjuB02G40690PM	BjuB02g43540S	intronic	57697072	57766235	A	C	AT5G07990.1	TT7	--
BjuB02G40690PM	BjuB02g43540S	intronic	57697093	57766256	A	G	AT5G07990.1	TT7	--
BjuB02G40690PM	BjuB02g43540S	intronic	57697117	57766280	G	A	AT5G07990.1	TT7	--
BjuB02G40690PM	BjuB02g43540S	intronic	57697118	57766281	T	C	AT5G07990.1	TT7	--
BjuB02G40690PM	BjuB02g43540S	intronic	57697156	57766319	G	A	AT5G07990.1	TT7	--
BjuB02G40690PM	BjuB02g43540S	intronic	57697161	57766324	G	A	AT5G07990.1	TT7	--
BjuB02G40690PM	BjuB02g43540S	intronic	57697163	57766326	G	A	AT5G07990.1	TT7	--
BjuB02G40690PM	BjuB02g43540S	intronic	57697220	57766383	G	T	AT5G07990.1	TT7	--
BjuB02G40690PM	BjuB02g43540S	intronic	57697270	57766433	A	C	AT5G07990.1	TT7	--
BjuB02G40690PM	BjuB02g43540S	intronic	57697288	57766451	C	G	AT5G07990.1	TT7	--
BjuB02G40690PM	BjuB02g43540S	intronic	57697364	57766529	C	T	AT5G07990.1	TT7	--
BjuB02G40690PM	BjuB02g43540S	intronic	57697379	57766569	T	G	AT5G07990.1	TT7	--
BjuB02G40690PM	BjuB02g43540S	intronic	57697394	57766584	C	T	AT5G07990.1	TT7	--
BjuB02G40690PM	BjuB02g43540S	intronic	57697412	57766602	T	G	AT5G07990.1	TT7	--
BjuB02G40690PM	BjuB02g43540S	intronic	57697435	57766628	T	G	AT5G07990.1	TT7	--
BjuB02G40690PM	BjuB02g43540S	intronic	57697441	57766634	A	G	AT5G07990.1	TT7	--
BjuB02G40690PM	BjuB02g43540S	intronic	57697494	57766687	G	A	AT5G07990.1	TT7	--
BjuB02G40690PM	BjuB02g43540S	intronic	57697527	57766720	A	G	AT5G07990.1	TT7	--
BjuB02G40690PM	BjuB02g43540S	intronic	57697606	57766799	C	T	AT5G07990.1	TT7	--
BjuB02G40690PM	BjuB02g43540S	intronic	57697640	57766833	A	G	AT5G07990.1	TT7	--
BjuB02G40690PM	BjuB02g43540S	intronic	57697660	57766853	G	A	AT5G07990.1	TT7	--
BjuB02G40690PM	BjuB02g43540S	intronic	57697695	57766888	A	G	AT5G07990.1	TT7	--
BjuB02G40690PM	BjuB02g43540S	intronic	57697729	57766922	A	G	AT5G07990.1	TT7	--
BjuB02G40690PM	BjuB02g43540S	intronic	57697803	57766996	G	A	AT5G07990.1	TT7	--
BjuB02G40690PM	BjuB02g43540S	intronic	57697945	57767138	A	G	AT5G07990.1	TT7	--
BjuB02G40690PM	BjuB02g43540S	intronic	57697973	57767166	G	A	AT5G07990.1	TT7	--
BjuB02G40690PM	BjuB02g43540S	intronic	57698153	57767348	G	A	AT5G07990.1	TT7	--
BjuB02G40690PM	BjuB02g43540S	intronic	57698169	57767364	T	A	AT5G07990.1	TT7	--
BjuB02G40690PM	BjuB02g43540S	intronic	57698242	57767438	A	G	AT5G07990.1	TT7	--
BjuB02G40690PM	BjuB02g43540S	intronic	57698359	57767555	C	T	AT5G07990.1	TT7	--
BjuB02G40690PM	BjuB02g43540S	intronic	57698383	57767579	C	T	AT5G07990.1	TT7	--
BjuB02G40690PM	BjuB02g43540S	intronic	57698481	57767677	A	G	AT5G07990.1	TT7	--
BjuB02G40690PM	BjuB02g43540S	intronic	57698594	57767790	C	A	AT5G07990.1	TT7	--
BjuB02G40690PM	BjuB02g43540S	intronic	57698619	57767815	C	T	AT5G07990.1	TT7	--
BjuB02G40690PM	BjuB02g43540S	intronic	57698659	57767855	G	A	AT5G07990.1	TT7	--
BjuB02G40690PM	BjuB02g43540S	intronic	57698676	57767872	T	C	AT5G07990.1	TT7	--
BjuB02G40690PM	BjuB02g43540S	intronic	57698685	57767881	C	A	AT5G07990.1	TT7	--
BjuB02G40690PM	BjuB02g43540S	intronic	57698748	57767944	G	A	AT5G07990.1	TT7	--
BjuB02G40690PM	BjuB02g43540S	intronic	57698749	57767945	A	G	AT5G07990.1	TT7	--
BjuB02G40690PM	BjuB02g43540S	intronic	57698764	57767960	G	T	AT5G07990.1	TT7	--
BjuB02G40690PM	BjuB02g43540S	intronic	57698776	57767972	T	A	AT5G07990.1	TT7	--
BjuB02G40690PM	BjuB02g43540S	intronic	57698894	57768090	G	T	AT5G07990.1	TT7	--
BjuB02G40690PM	BjuB02g43540S	intronic	57698902	57768098	G	T	AT5G07990.1	TT7	--
BjuB02G40690PM	BjuB02g43540S	exonic	57699121	57768317	A	G	AT5G07990.1	TT7	synonymous SNV
BjuB02G54580PM	BjuB02g58590S	intronic	66210088	66375496	T	A	AT5G48100.1	TT10	--
BjuB02G54580PM	BjuB02g58590S	exonic	66210288	66375696	G	T	AT5G48100.1	TT10	nonsynonymous SNV
BjuB02G54580PM	BjuB02g58590S	exonic	66210333	66375741	A	C	AT5G48100.1	TT10	nonsynonymous SNV
BjuB02G54580PM	BjuB02g58590S	exonic	66210336	66375744	A	G	AT5G48100.1	TT10	synonymous SNV
BjuB02G54580PM	BjuB02g58590S	exonic	66210586	66375994	G	A	AT5G48100.1	TT10	nonsynonymous SNV
BjuB02G54580PM	BjuB02g58590S	exonic	66210587	66375995	C	G	AT5G48100.1	TT10	nonsynonymous SNV
BjuB02G54580PM	BjuB02g58590S	exonic	66210612	66376020	G	A	AT5G48100.1	TT10	synonymous SNV
BjuB02G54580PM	BjuB02g58590S	exonic	66210689	66376097	G	T	AT5G48100.1	TT10	nonsynonymous SNV
BjuB02G54580PM	BjuB02g58590S	exonic	66211351	66376759	G	A	AT5G48100.1	TT10	synonymous SNV
BjuB02G54580PM	BjuB02g58590S	intronic	66211549	66376953	A	T	AT5G48100.1	TT10	--
BjuB02G54580PM	BjuB02g58590S	exonic	66211634	66377038	C	T	AT5G48100.1	TT10	nonsynonymous SNV
BjuB02G54580PM	BjuB02g58590S	exonic	66211654	66377058	A	G	AT5G48100.1	TT10	synonymous SNV
BjuB02G54580PM	BjuB02g58590S	exonic	66212210	66377614	G	A	AT5G48100.1	TT10	nonsynonymous SNV
BjuB02G66340PM	BjuB02g70440S	exonic	72408560	72521622	T	G	AT2G37260.1	TTG2	nonsynonymous SNV
BjuB02G66340PM	BjuB02g70440S	exonic	72408632	72521694	T	C	AT2G37260.1	TTG2	nonsynonymous SNV
BjuB02G66340PM	BjuB02g70440S	exonic	72408786	72521848	T	C	AT2G37260.1	TTG2	synonymous SNV
BjuB02G66340PM	BjuB02g70440S	exonic	72408791	72521853	C	A	AT2G37260.1	TTG2	nonsynonymous SNV
BjuB02G66340PM	BjuB02g70440S	exonic	72408861	72521923	C	G	AT2G37260.1	TTG2	nonsynonymous SNV
BjuB02G66340PM	BjuB02g70440S	exonic	72408944	72522006	C	T	AT2G37260.1	TTG2	nonsynonymous SNV
BjuB02G66340PM	BjuB02g70440S	exonic	72408951	72522013	G	T	AT2G37260.1	TTG2	synonymous SNV
BjuB02G66340PM	BjuB02g70440S	exonic	72408965	72522027	T	C	AT2G37260.1	TTG2	nonsynonymous SNV
BjuB02G66340PM	BjuB02g70440S	exonic	72408971	72522033	A	T	AT2G37260.1	TTG2	nonsynonymous SNV
BjuB02G66340PM	BjuB02g70440S	exonic	72408975	72522037	G	T	AT2G37260.1	TTG2	synonymous SNV
BjuB02G66340PM	BjuB02g70440S	exonic	72408981	72522043	T	C	AT2G37260.1	TTG2	synonymous SNV
BjuB02G66340PM	BjuB02g70440S	exonic	72408993	72522055	A	G	AT2G37260.1	TTG2	synonymous SNV
BjuB02G66340PM	BjuB02g70440S	exonic	72409002	72522064	T	A	AT2G37260.1	TTG2	synonymous SNV
BjuB02G66340PM	BjuB02g70440S	exonic	72409004	72522066	T	C	AT2G37260.1	TTG2	nonsynonymous SNV
BjuB02G66340PM	BjuB02g70440S	exonic	72409007	72522069	G	T	AT2G37260.1	TTG2	nonsynonymous SNV
BjuB02G66340PM	BjuB02g70440S	exonic	72409013	72522075	T	G	AT2G37260.1	TTG2	nonsynonymous SNV
BjuB02G66340PM	BjuB02g70440S	exonic	72409040	72522102	C	T	AT2G37260.1	TTG2	nonsynonymous SNV
BjuB02G66340PM	BjuB02g70440S	exonic	72409056	72522118	A	C	AT2G37260.1	TTG2	synonymous SNV
BjuB02G66340PM	BjuB02g70440S	exonic	72409059	72522121	C	T	AT2G37260.1	TTG2	synonymous SNV
BjuB02G66340PM	BjuB02g70440S	exonic	72409064	72522126	G	T	AT2G37260.1	TTG2	synonymous SNV
BjuB02G66340PM	BjuB02g70440S	exonic	72409068	72522130	T	C	AT2G37260.1	TTG2	synonymous SNV
BjuB02G66340PM	BjuB02g70440S	exonic	72409077	72522139	C	T	AT2G37260.1	TTG2	synonymous SNV
BjuB02G66340PM	BjuB02g70440S	exonic	72409104	72522166	G	T	AT2G37260.1	TTG2	synonymous SNV
BjuB02G66340PM	BjuB02g70440S	exonic	72409135	72522197	C	T	AT2G37260.1	TTG2	nonsynonymous SNV
BjuB02G66340PM	BjuB02g70440S	exonic	72409146	72522208	T	C	AT2G37260.1	TTG2	synonymous SNV
BjuB02G66340PM	BjuB02g70440S	exonic	72409190	72522252	G	C	AT2G37260.1	TTG2	nonsynonymous SNV
BjuB02G66340PM	BjuB02g70440S	exonic	72409191	72522253	A	T	AT2G37260.1	TTG2	synonymous SNV
BjuB02G66340PM	BjuB02g70440S	exonic	72409211	72522273	C	T	AT2G37260.1	TTG2	nonsynonymous SNV
BjuB02G66340PM	BjuB02g70440S	exonic	72409230	72522292	G	T	AT2G37260.1	TTG2	synonymous SNV
BjuB02G66340PM	BjuB02g70440S	exonic	72409261	72522323	G	T	AT2G37260.1	TTG2	nonsynonymous SNV
BjuB02G66340PM	BjuB02g70440S	exonic	72409268	72522330	A	G	AT2G37260.1	TTG2	nonsynonymous SNV
BjuB02G66340PM	BjuB02g70440S	exonic	72409271	72522333	C	G	AT2G37260.1	TTG2	nonsynonymous SNV
BjuB02G66340PM	BjuB02g70440S	exonic	72409289	72522351	T	A	AT2G37260.1	TTG2	nonsynonymous SNV
BjuB02G66340PM	BjuB02g70440S	exonic	72409300	72522362	G	T	AT2G37260.1	TTG2	nonsynonymous SNV
BjuB02G66340PM	BjuB02g70440S	exonic	72409314	72522376	A	G	AT2G37260.1	TTG2	synonymous SNV
BjuB02G66340PM	BjuB02g70440S	exonic	72409319	72522381	G	T	AT2G37260.1	TTG2	nonsynonymous SNV
BjuB02G66340PM	BjuB02g70440S	exonic	72409347	72522409	C	G	AT2G37260.1	TTG2	nonsynonymous SNV
BjuB02G66340PM	BjuB02g70440S	exonic	72409353	72522415	T	C	AT2G37260.1	TTG2	synonymous SNV
BjuB02G66340PM	BjuB02g70440S	intronic	72409385	72522447	G	A	AT2G37260.1	TTG2	--
BjuB02G66340PM	BjuB02g70440S	exonic	72409513	72522575	C	T	AT2G37260.1	TTG2	nonsynonymous SNV
BjuB02G66340PM	BjuB02g70440S	exonic	72409530	72522592	A	C	AT2G37260.1	TTG2	nonsynonymous SNV
BjuB02G66340PM	BjuB02g70440S	exonic	72409540	72522602	C	G	AT2G37260.1	TTG2	nonsynonymous SNV
BjuB02G66340PM	BjuB02g70440S	exonic	72409549	72522611	G	A	AT2G37260.1	TTG2	synonymous SNV
BjuB02G66340PM	BjuB02g70440S	exonic	72409550	72522612	C	A	AT2G37260.1	TTG2	nonsynonymous SNV
BjuB02G72600PM	BjuB02g75940S	intronic	75642895	75895907	T	A	AT4G38620.1	MYB4	--
BjuB03G16340PM	BjuB03g18520S	UTR5	34305527	35101493	T	C	AT1G71030.1	MYBL2	--
BjuB03G16340PM	BjuB03g18520S	UTR5	34305573	35101538	C	T	AT1G71030.1	MYBL2	--
BjuB03G16340PM	BjuB03g18520S	exonic	34305639	35101604	A	C	AT1G71030.1	MYBL2	nonsynonymous SNV
BjuB03G16340PM	BjuB03g18520S	intronic	34305701	35101666	A	G	AT1G71030.1	MYBL2	--
BjuB03G16340PM	BjuB03g18520S	intronic	34305732	35101697	C	T	AT1G71030.1	MYBL2	--
BjuB03G16340PM	BjuB03g18520S	intronic	34305810	35101775	C	T	AT1G71030.1	MYBL2	--
BjuB03G16340PM	BjuB03g18520S	exonic	34305870	35101835	G	A	AT1G71030.1	MYBL2	nonsynonymous SNV
BjuB03G16340PM	BjuB03g18520S	intronic	34306000	35101965	T	C	AT1G71030.1	MYBL2	--
BjuB03G16340PM	BjuB03g18520S	intronic	34306008	35101973	G	A	AT1G71030.1	MYBL2	--
BjuB03G16340PM	BjuB03g18520S	intronic	34306049	35102011	G	A	AT1G71030.1	MYBL2	--
BjuB03G16340PM	BjuB03g18520S	intronic	34306065	35102027	T	A	AT1G71030.1	MYBL2	--
BjuB03G16340PM	BjuB03g18520S	exonic	34306175	35102136	G	A	AT1G71030.1	MYBL2	nonsynonymous SNV
BjuB03G16340PM	BjuB03g18520S	exonic	34306387	35102348	C	T	AT1G71030.1	MYBL2	synonymous SNV
BjuB03G20520PM	BjuB03g22960S	exonic	37787194	38586650	C	G	AT1G66380.1	MYB114	nonsynonymous SNV
BjuB03G20970PM	BjuB03g23420S	intronic	38086065	38882079	G	A	AT1G51680.2	4CL1	--
BjuB03G50130PM	BjuB03g53120S	exonic	57426292	58397075	A	T	AT1G17260.1	AHA10	nonsynonymous SNV
BjuB03G50130PM	BjuB03g53120S	intronic	57426393	58397176	C	T	AT1G17260.1	AHA10	--
BjuB03G50130PM	BjuB03g53120S	intronic	57426579	58397362	T	C	AT1G17260.1	AHA10	--
BjuB03G50130PM	BjuB03g53120S	intronic	57426624	58397407	G	A	AT1G17260.1	AHA10	--
BjuB03G50130PM	BjuB03g53120S	intronic	57426633	58397416	G	A	AT1G17260.1	AHA10	--
BjuB03G50130PM	BjuB03g53120S	intronic	57426927	58397710	T	C	AT1G17260.1	AHA10	--
BjuB03G50130PM	BjuB03g53120S	intronic	57427053	58397836	T	C	AT1G17260.1	AHA10	--
BjuB03G50130PM	BjuB03g53120S	intronic	57427090	58397873	C	T	AT1G17260.1	AHA10	--
BjuB03G50130PM	BjuB03g53120S	intronic	57427091	58397874	A	G	AT1G17260.1	AHA10	--
BjuB03G50130PM	BjuB03g53120S	intronic	57427103	58397886	T	G	AT1G17260.1	AHA10	--
BjuB03G50130PM	BjuB03g53120S	intronic	57427135	58397917	C	A	AT1G17260.1	AHA10	--
BjuB03G50130PM	BjuB03g53120S	intronic	57427523	58398305	A	C	AT1G17260.1	AHA10	--
BjuB03G50130PM	BjuB03g53120S	intronic	57427681	58398462	A	C	AT1G17260.1	AHA10	--
BjuB03G50130PM	BjuB03g53120S	intronic	57427765	58398546	A	G	AT1G17260.1	AHA10	--
BjuB03G50130PM	BjuB03g53120S	intronic	57427885	58398666	T	G	AT1G17260.1	AHA10	--
BjuB03G50130PM	BjuB03g53120S	intronic	57427953	58398732	C	G	AT1G17260.1	AHA10	--
BjuB03G50130PM	BjuB03g53120S	intronic	57427961	58398741	T	A	AT1G17260.1	AHA10	--
BjuB03G50130PM	BjuB03g53120S	intronic	57427964	58398744	A	C	AT1G17260.1	AHA10	--
BjuB03G50130PM	BjuB03g53120S	intronic	57427966	58398746	A	G	AT1G17260.1	AHA10	--
BjuB03G50130PM	BjuB03g53120S	intronic	57427968	58398748	T	C	AT1G17260.1	AHA10	--
BjuB03G50130PM	BjuB03g53120S	intronic	57427972	58398752	A	C	AT1G17260.1	AHA10	--
BjuB03G50130PM	BjuB03g53120S	intronic	57427979	58398759	A	G	AT1G17260.1	AHA10	--
BjuB03G50130PM	BjuB03g53120S	intronic	57427986	58398766	C	A	AT1G17260.1	AHA10	--
BjuB03G50130PM	BjuB03g53120S	intronic	57427990	58398770	T	G	AT1G17260.1	AHA10	--
BjuB03G50130PM	BjuB03g53120S	intronic	57427992	58398772	T	G	AT1G17260.1	AHA10	--
BjuB03G50130PM	BjuB03g53120S	intronic	57428019	58398785	A	G	AT1G17260.1	AHA10	--
BjuB03G50130PM	BjuB03g53120S	intronic	57428021	58398787	A	G	AT1G17260.1	AHA10	--
BjuB03G50130PM	BjuB03g53120S	intronic	57428027	58398793	G	A	AT1G17260.1	AHA10	--
BjuB03G50130PM	BjuB03g53120S	intronic	57428033	58398799	G	T	AT1G17260.1	AHA10	--
BjuB03G50130PM	BjuB03g53120S	exonic	57428072	58398838	T	A	AT1G17260.1	AHA10	synonymous SNV
BjuB03G50130PM	BjuB03g53120S	exonic	57428111	58398877	C	T	AT1G17260.1	AHA10	synonymous SNV
BjuB03G50130PM	BjuB03g53120S	exonic	57428116	58398882	C	T	AT1G17260.1	AHA10	nonsynonymous SNV
BjuB03G50130PM	BjuB03g53120S	exonic	57428117	58398883	A	G	AT1G17260.1	AHA10	synonymous SNV
BjuB03G50130PM	BjuB03g53120S	exonic	57428121	58398887	T	A	AT1G17260.1	AHA10	nonsynonymous SNV
BjuB03G50130PM	BjuB03g53120S	exonic	57428156	58398922	A	G	AT1G17260.1	AHA10	synonymous SNV
BjuB03G50130PM	BjuB03g53120S	exonic	57428195	58398961	T	A	AT1G17260.1	AHA10	synonymous SNV
BjuB03G50130PM	BjuB03g53120S	exonic	57428226	58398992	C	G	AT1G17260.1	AHA10	nonsynonymous SNV
BjuB03G50130PM	BjuB03g53120S	intronic	57428256	58399023	T	A	AT1G17260.1	AHA10	--
BjuB03G50130PM	BjuB03g53120S	intronic	57428271	58399042	C	A	AT1G17260.1	AHA10	--
BjuB03G50130PM	BjuB03g53120S	intronic	57428283	58399057	T	C	AT1G17260.1	AHA10	--
BjuB03G50130PM	BjuB03g53120S	intronic	57428288	58399062	T	A	AT1G17260.1	AHA10	--
BjuB03G50130PM	BjuB03g53120S	intronic	57428376	58399150	T	A	AT1G17260.1	AHA10	--
BjuB03G50130PM	BjuB03g53120S	splicing	57428431	58399205	C	A	AT1G17260.1	AHA10	--
BjuB03G50130PM	BjuB03g53120S	intronic	57428457	58399232	A	C	AT1G17260.1	AHA10	--
BjuB03G50130PM	BjuB03g53120S	intronic	57428466	58399241	T	A	AT1G17260.1	AHA10	--
BjuB03G50130PM	BjuB03g53120S	intronic	57428511	58399286	A	G	AT1G17260.1	AHA10	--
BjuB03G50130PM	BjuB03g53120S	intronic	57428514	58399289	T	G	AT1G17260.1	AHA10	--
BjuB03G50130PM	BjuB03g53120S	intronic	57428521	58399296	A	C	AT1G17260.1	AHA10	--
BjuB03G50130PM	BjuB03g53120S	intronic	57428524	58399299	T	G	AT1G17260.1	AHA10	--
BjuB03G50130PM	BjuB03g53120S	exonic	57428541	58399316	C	G	AT1G17260.1	AHA10	synonymous SNV
BjuB03G50130PM	BjuB03g53120S	exonic	57428547	58399322	A	T	AT1G17260.1	AHA10	synonymous SNV
BjuB03G50130PM	BjuB03g53120S	exonic	57428559	58399334	C	T	AT1G17260.1	AHA10	synonymous SNV
BjuB03G50130PM	BjuB03g53120S	exonic	57428585	58399360	C	A	AT1G17260.1	AHA10	nonsynonymous SNV
BjuB03G50130PM	BjuB03g53120S	exonic	57428777	58399551	C	T	AT1G17260.1	AHA10	synonymous SNV
BjuB03G50130PM	BjuB03g53120S	intronic	57428857	58399631	C	A	AT1G17260.1	AHA10	--
BjuB03G50130PM	BjuB03g53120S	intronic	57428893	58399667	G	A	AT1G17260.1	AHA10	--
BjuB03G50130PM	BjuB03g53120S	intronic	57428985	58399759	T	C	AT1G17260.1	AHA10	--
BjuB03G50130PM	BjuB03g53120S	intronic	57429011	58399785	G	A	AT1G17260.1	AHA10	--
BjuB03G50130PM	BjuB03g53120S	intronic	57429012	58399786	A	G	AT1G17260.1	AHA10	--
BjuB03G50130PM	BjuB03g53120S	intronic	57429053	58399827	G	A	AT1G17260.1	AHA10	--
BjuB03G50130PM	BjuB03g53120S	intronic	57429098	58399873	T	C	AT1G17260.1	AHA10	--
BjuB03G50130PM	BjuB03g53120S	intronic	57429167	58399942	G	A	AT1G17260.1	AHA10	--
BjuB03G50130PM	BjuB03g53120S	intronic	57429173	58399948	T	C	AT1G17260.1	AHA10	--
BjuB03G50130PM	BjuB03g53120S	intronic	57429206	58399981	G	C	AT1G17260.1	AHA10	--
BjuB03G50130PM	BjuB03g53120S	intronic	57429224	58399999	C	T	AT1G17260.1	AHA10	--
BjuB03G50130PM	BjuB03g53120S	intronic	57429395	58400170	A	T	AT1G17260.1	AHA10	--
BjuB03G50130PM	BjuB03g53120S	intronic	57429416	58400191	A	T	AT1G17260.1	AHA10	--
BjuB03G50130PM	BjuB03g53120S	intronic	57429464	58400239	A	G	AT1G17260.1	AHA10	--
BjuB03G50130PM	BjuB03g53120S	intronic	57429601	58400376	C	T	AT1G17260.1	AHA10	--
BjuB03G50130PM	BjuB03g53120S	intronic	57429839	58400614	G	C	AT1G17260.1	AHA10	--
BjuB03G50130PM	BjuB03g53120S	intronic	57429841	58400616	T	C	AT1G17260.1	AHA10	--
BjuB03G50130PM	BjuB03g53120S	intronic	57429906	58400676	C	T	AT1G17260.1	AHA10	--
BjuB03G50130PM	BjuB03g53120S	intronic	57429951	58400721	C	T	AT1G17260.1	AHA10	--
BjuB03G50130PM	BjuB03g53120S	intronic	57430026	58400796	A	T	AT1G17260.1	AHA10	--
BjuB03G50130PM	BjuB03g53120S	intronic	57430031	58400801	G	A	AT1G17260.1	AHA10	--
BjuB03G50130PM	BjuB03g53120S	intronic	57430032	58400802	C	T	AT1G17260.1	AHA10	--
BjuB03G50130PM	BjuB03g53120S	intronic	57430034	58400804	A	G	AT1G17260.1	AHA10	--
BjuB03G50130PM	BjuB03g53120S	intronic	57430036	58400806	T	A	AT1G17260.1	AHA10	--
BjuB03G50130PM	BjuB03g53120S	intronic	57430038	58400808	T	G	AT1G17260.1	AHA10	--
BjuB03G50130PM	BjuB03g53120S	intronic	57430039	58400809	G	T	AT1G17260.1	AHA10	--
BjuB03G50130PM	BjuB03g53120S	intronic	57430052	58400822	A	G	AT1G17260.1	AHA10	--
BjuB03G50130PM	BjuB03g53120S	intronic	57430058	58400829	G	A	AT1G17260.1	AHA10	--
BjuB03G50130PM	BjuB03g53120S	intronic	57430059	58400830	G	T	AT1G17260.1	AHA10	--
BjuB03G50130PM	BjuB03g53120S	intronic	57430067	58400838	G	A	AT1G17260.1	AHA10	--
BjuB03G50130PM	BjuB03g53120S	intronic	57430072	58400843	A	G	AT1G17260.1	AHA10	--
BjuB03G50130PM	BjuB03g53120S	exonic	57430156	58400927	A	G	AT1G17260.1	AHA10	synonymous SNV
BjuB03G50130PM	BjuB03g53120S	exonic	57430159	58400930	T	C	AT1G17260.1	AHA10	synonymous SNV
BjuB03G50130PM	BjuB03g53120S	exonic	57430171	58400942	T	C	AT1G17260.1	AHA10	synonymous SNV
BjuB03G50130PM	BjuB03g53120S	exonic	57430198	58400969	G	A	AT1G17260.1	AHA10	synonymous SNV
BjuB03G50130PM	BjuB03g53120S	intronic	57430277	58401046	C	G	AT1G17260.1	AHA10	--
BjuB03G50130PM	BjuB03g53120S	intronic	57430297	58401066	G	T	AT1G17260.1	AHA10	--
BjuB03G50130PM	BjuB03g53120S	intronic	57430307	58401076	T	A	AT1G17260.1	AHA10	--
BjuB03G50130PM	BjuB03g53120S	intronic	57430311	58401080	C	T	AT1G17260.1	AHA10	--
BjuB03G50130PM	BjuB03g53120S	intronic	57430315	58401084	A	T	AT1G17260.1	AHA10	--
BjuB03G50130PM	BjuB03g53120S	exonic	57430337	58401106	G	T	AT1G17260.1	AHA10	synonymous SNV
BjuB03G50130PM	BjuB03g53120S	exonic	57430342	58401111	C	A	AT1G17260.1	AHA10	nonsynonymous SNV
BjuB03G50130PM	BjuB03g53120S	exonic	57430397	58401166	G	T	AT1G17260.1	AHA10	synonymous SNV
BjuB03G50130PM	BjuB03g53120S	intronic	57430429	58401198	A	T	AT1G17260.1	AHA10	--
BjuB03G50130PM	BjuB03g53120S	intronic	57430434	58401203	T	G	AT1G17260.1	AHA10	--
BjuB03G50130PM	BjuB03g53120S	intronic	57430442	58401211	C	T	AT1G17260.1	AHA10	--
BjuB03G50130PM	BjuB03g53120S	intronic	57430443	58401212	A	G	AT1G17260.1	AHA10	--
BjuB03G50130PM	BjuB03g53120S	intronic	57430448	58401217	T	A	AT1G17260.1	AHA10	--
BjuB03G50130PM	BjuB03g53120S	intronic	57430453	58401222	C	A	AT1G17260.1	AHA10	--
BjuB03G50130PM	BjuB03g53120S	intronic	57430463	58401232	G	C	AT1G17260.1	AHA10	--
BjuB03G50130PM	BjuB03g53120S	intronic	57430474	58401243	A	C	AT1G17260.1	AHA10	--
BjuB03G50130PM	BjuB03g53120S	intronic	57430475	58401244	T	C	AT1G17260.1	AHA10	--
BjuB03G50130PM	BjuB03g53120S	intronic	57430477	58401246	T	C	AT1G17260.1	AHA10	--
BjuB03G50130PM	BjuB03g53120S	intronic	57430480	58401249	T	A	AT1G17260.1	AHA10	--
BjuB03G50130PM	BjuB03g53120S	intronic	57430489	58401254	T	G	AT1G17260.1	AHA10	--
BjuB03G50130PM	BjuB03g53120S	intronic	57430491	58401256	A	C	AT1G17260.1	AHA10	--
BjuB03G50130PM	BjuB03g53120S	intronic	57430493	58401258	G	A	AT1G17260.1	AHA10	--
BjuB03G50130PM	BjuB03g53120S	intronic	57430512	58401277	T	G	AT1G17260.1	AHA10	--
BjuB03G50130PM	BjuB03g53120S	intronic	57430525	58401290	A	G	AT1G17260.1	AHA10	--
BjuB03G50130PM	BjuB03g53120S	exonic	57430540	58401305	G	C	AT1G17260.1	AHA10	nonsynonymous SNV
BjuB03G50130PM	BjuB03g53120S	intronic	57430661	58401426	C	G	AT1G17260.1	AHA10	--
BjuB03G50130PM	BjuB03g53120S	intronic	57430673	58401438	A	G	AT1G17260.1	AHA10	--
BjuB03G50130PM	BjuB03g53120S	intronic	57430729	58401494	T	C	AT1G17260.1	AHA10	--
BjuB04G30850PM	BjuB04g33760S	exonic	46359024	44219043	G	A	AT5G41315.1	GL3	nonsynonymous SNV
BjuB04G30850PM	BjuB04g33760S	exonic	46359051	44219070	A	G	AT5G41315.1	GL3	nonsynonymous SNV
BjuB04G30850PM	BjuB04g33760S	exonic	46359074	44219093	T	A	AT5G41315.1	GL3	synonymous SNV
BjuB04G30850PM	BjuB04g33760S	intronic	46359168	44219187	G	C	AT5G41315.1	GL3	--
BjuB04G30850PM	BjuB04g33760S	intronic	46359243	44219262	T	C	AT5G41315.1	GL3	--
BjuB04G30850PM	BjuB04g33760S	intronic	46359309	44219327	T	A	AT5G41315.1	GL3	--
BjuB04G30850PM	BjuB04g33760S	exonic	46359344	44219366	C	A	AT5G41315.1	GL3	synonymous SNV
BjuB04G30850PM	BjuB04g33760S	exonic	46359572	44219594	T	G	AT5G41315.1	GL3	synonymous SNV
BjuB04G30850PM	BjuB04g33760S	intronic	46359612	44219634	A	C	AT5G41315.1	GL3	--
BjuB04G30850PM	BjuB04g33760S	intronic	46359629	44219652	A	T	AT5G41315.1	GL3	--
BjuB04G30850PM	BjuB04g33760S	intronic	46359667	44219691	G	T	AT5G41315.1	GL3	--
BjuB04G30850PM	BjuB04g33760S	intronic	46359778	44219802	A	T	AT5G41315.1	GL3	--
BjuB04G30850PM	BjuB04g33760S	intronic	46359935	44219964	G	T	AT5G41315.1	GL3	--
BjuB04G30850PM	BjuB04g33760S	intronic	46360092	44220121	C	T	AT5G41315.1	GL3	--
BjuB04G30850PM	BjuB04g33760S	intronic	46360258	44220290	T	C	AT5G41315.1	GL3	--
BjuB04G30850PM	BjuB04g33760S	intronic	46360313	44220343	G	A	AT5G41315.1	GL3	--
BjuB04G30850PM	BjuB04g33760S	intronic	46360399	44220417	A	T	AT5G41315.1	GL3	--
BjuB04G30850PM	BjuB04g33760S	intronic	46360448	44220466	A	T	AT5G41315.1	GL3	--
BjuB04G30850PM	BjuB04g33760S	intronic	46360467	44220484	C	A	AT5G41315.1	GL3	--
BjuB04G30850PM	BjuB04g33760S	intronic	46360566	44220580	T	A	AT5G41315.1	GL3	--
BjuB04G30850PM	BjuB04g33760S	exonic	46360652	44220666	G	A	AT5G41315.1	GL3	nonsynonymous SNV
BjuB04G30850PM	BjuB04g33760S	exonic	46360755	44220769	A	T	AT5G41315.1	GL3	synonymous SNV
BjuB04G30850PM	BjuB04g33760S	exonic	46360913	44220927	A	C	AT5G41315.1	GL3	nonsynonymous SNV
BjuB04G30850PM	BjuB04g33760S	exonic	46361022	44221036	A	C	AT5G41315.1	GL3	synonymous SNV
BjuB04G30850PM	BjuB04g33760S	exonic	46361031	44221045	C	A	AT5G41315.1	GL3	synonymous SNV
BjuB04G30850PM	BjuB04g33760S	intronic	46361362	44221376	G	T	AT5G41315.1	GL3	--
BjuB04G30850PM	BjuB04g33760S	intronic	46361476	44221490	A	G	AT5G41315.1	GL3	--
BjuB04G30850PM	BjuB04g33760S	intronic	46361497	44221511	T	C	AT5G41315.1	GL3	--
BjuB04G30850PM	BjuB04g33760S	intronic	46361506	44221520	T	G	AT5G41315.1	GL3	--
BjuB04G30850PM	BjuB04g33760S	intronic	46361612	44221625	G	T	AT5G41315.1	GL3	--
BjuB04G30850PM	BjuB04g33760S	exonic	46361895	44221908	G	A	AT5G41315.1	GL3	nonsynonymous SNV
BjuB04G30850PM	BjuB04g33760S	exonic	46361918	44221931	C	T	AT5G41315.1	GL3	synonymous SNV
BjuB04G30850PM	BjuB04g33760S	exonic	46362017	44222030	C	T	AT5G41315.1	GL3	synonymous SNV
BjuB04G30850PM	BjuB04g33760S	intronic	46362073	44222086	T	C	AT5G41315.1	GL3	--
BjuB04G30850PM	BjuB04g33760S	intronic	46362084	44222097	T	A	AT5G41315.1	GL3	--
BjuB06G09240PM	BjuB06g09290S	exonic	6662853	6495540	G	A	AT2G37040.1	PAL1	nonsynonymous SNV
BjuB06G10000PM	BjuB06g10060S	intronic	7211184	7069344	A	T	AT3G55120.1	TT5	--
BjuB06G11670PM	BjuB06g11750S	UTR5	8505728	8325753	T	A	AT3G59030.1	TT12	--
BjuB06G11670PM	BjuB06g11750S	exonic	8505919	8325944	T	C	AT3G59030.1	TT12	synonymous SNV
BjuB06G11670PM	BjuB06g11750S	exonic	8505928	8325953	T	C	AT3G59030.1	TT12	synonymous SNV
BjuB06G11670PM	BjuB06g11750S	intronic	8506072	8326098	A	G	AT3G59030.1	TT12	--
BjuB06G11670PM	BjuB06g11750S	intronic	8506130	8326156	A	G	AT3G59030.1	TT12	--
BjuB06G11670PM	BjuB06g11750S	intronic	8506159	8326183	A	T	AT3G59030.1	TT12	--
BjuB06G11670PM	BjuB06g11750S	intronic	8506190	8326214	C	A	AT3G59030.1	TT12	--
BjuB06G11670PM	BjuB06g11750S	intronic	8506235	8326272	C	T	AT3G59030.1	TT12	--
BjuB06G11670PM	BjuB06g11750S	intronic	8506237	8326274	C	T	AT3G59030.1	TT12	--
BjuB06G11670PM	BjuB06g11750S	intronic	8506239	8326276	C	T	AT3G59030.1	TT12	--
BjuB06G11670PM	BjuB06g11750S	intronic	8506243	8326282	C	T	AT3G59030.1	TT12	--
BjuB06G11670PM	BjuB06g11750S	intronic	8506265	8326303	T	G	AT3G59030.1	TT12	--
BjuB06G11670PM	BjuB06g11750S	intronic	8506268	8326306	T	C	AT3G59030.1	TT12	--
BjuB06G11670PM	BjuB06g11750S	intronic	8506271	8326309	T	A	AT3G59030.1	TT12	--
BjuB06G11670PM	BjuB06g11750S	intronic	8506411	8326447	G	A	AT3G59030.1	TT12	--
BjuB06G11670PM	BjuB06g11750S	intronic	8506427	8326463	T	A	AT3G59030.1	TT12	--
BjuB06G11670PM	BjuB06g11750S	intronic	8506451	8326487	G	C	AT3G59030.1	TT12	--
BjuB06G11670PM	BjuB06g11750S	intronic	8506482	8326517	T	C	AT3G59030.1	TT12	--
BjuB06G11670PM	BjuB06g11750S	intronic	8506502	8326537	T	G	AT3G59030.1	TT12	--
BjuB06G11670PM	BjuB06g11750S	exonic	8506608	8326643	G	C	AT3G59030.1	TT12	synonymous SNV
BjuB06G11670PM	BjuB06g11750S	exonic	8506627	8326662	T	G	AT3G59030.1	TT12	nonsynonymous SNV
BjuB06G11670PM	BjuB06g11750S	exonic	8506725	8326760	C	G	AT3G59030.1	TT12	nonsynonymous SNV
BjuB06G11670PM	BjuB06g11750S	exonic	8506754	8326789	A	G	AT3G59030.1	TT12	nonsynonymous SNV
BjuB06G11670PM	BjuB06g11750S	exonic	8506755	8326790	C	T	AT3G59030.1	TT12	synonymous SNV
BjuB06G11670PM	BjuB06g11750S	exonic	8506858	8326893	T	C	AT3G59030.1	TT12	synonymous SNV
BjuB06G11670PM	BjuB06g11750S	exonic	8507055	8327090	G	T	AT3G59030.1	TT12	synonymous SNV
BjuB06G11670PM	BjuB06g11750S	intronic	8507144	8327178	A	C	AT3G59030.1	TT12	--
BjuB06G11670PM	BjuB06g11750S	intronic	8507174	8327208	T	C	AT3G59030.1	TT12	--
BjuB06G11670PM	BjuB06g11750S	intronic	8507305	8327339	T	A	AT3G59030.1	TT12	--
BjuB06G11670PM	BjuB06g11750S	exonic	8507554	8327589	G	C	AT3G59030.1	TT12	synonymous SNV
BjuB06G11670PM	BjuB06g11750S	exonic	8507570	8327605	C	T	AT3G59030.1	TT12	nonsynonymous SNV
BjuB06G11670PM	BjuB06g11750S	exonic	8507575	8327610	T	C	AT3G59030.1	TT12	synonymous SNV
BjuB06G11670PM	BjuB06g11750S	exonic	8507590	8327625	C	T	AT3G59030.1	TT12	synonymous SNV
BjuB06G11670PM	BjuB06g11750S	exonic	8507599	8327634	T	C	AT3G59030.1	TT12	synonymous SNV
BjuB06G11670PM	BjuB06g11750S	exonic	8507602	8327637	C	T	AT3G59030.1	TT12	synonymous SNV
BjuB06G11670PM	BjuB06g11750S	exonic	8507605	8327640	T	C	AT3G59030.1	TT12	synonymous SNV
BjuB06G11670PM	BjuB06g11750S	exonic	8507626	8327661	C	T	AT3G59030.1	TT12	synonymous SNV
BjuB06G11670PM	BjuB06g11750S	exonic	8507635	8327670	A	G	AT3G59030.1	TT12	synonymous SNV
BjuB06G11670PM	BjuB06g11750S	exonic	8507644	8327679	T	G	AT3G59030.1	TT12	synonymous SNV
BjuB06G11670PM	BjuB06g11750S	exonic	8507659	8327694	C	A	AT3G59030.1	TT12	synonymous SNV
BjuB06G11670PM	BjuB06g11750S	exonic	8507665	8327700	A	T	AT3G59030.1	TT12	synonymous SNV
BjuB06G11670PM	BjuB06g11750S	exonic	8507668	8327703	G	C	AT3G59030.1	TT12	synonymous SNV
BjuB06G11670PM	BjuB06g11750S	intronic	8507733	8327768	G	T	AT3G59030.1	TT12	--
BjuB06G11670PM	BjuB06g11750S	intronic	8507741	8327776	G	A	AT3G59030.1	TT12	--
BjuB06G11670PM	BjuB06g11750S	intronic	8507754	8327789	T	C	AT3G59030.1	TT12	--
BjuB06G11670PM	BjuB06g11750S	exonic	8507909	8327945	T	A	AT3G59030.1	TT12	synonymous SNV
BjuB06G11670PM	BjuB06g11750S	exonic	8507912	8327948	C	T	AT3G59030.1	TT12	synonymous SNV
BjuB06G11670PM	BjuB06g11750S	intronic	8507919	8327955	A	T	AT3G59030.1	TT12	--
BjuB06G11670PM	BjuB06g11750S	intronic	8507928	8327967	T	C	AT3G59030.1	TT12	--
BjuB06G11670PM	BjuB06g11750S	intronic	8507930	8327969	T	C	AT3G59030.1	TT12	--
BjuB06G11670PM	BjuB06g11750S	intronic	8507932	8327971	A	C	AT3G59030.1	TT12	--
BjuB06G11670PM	BjuB06g11750S	intronic	8507933	8327972	T	C	AT3G59030.1	TT12	--
BjuB06G11670PM	BjuB06g11750S	intronic	8507935	8327974	T	G	AT3G59030.1	TT12	--
BjuB06G11670PM	BjuB06g11750S	intronic	8507950	8327989	T	C	AT3G59030.1	TT12	--
BjuB06G11670PM	BjuB06g11750S	intronic	8507975	8328014	T	A	AT3G59030.1	TT12	--
BjuB06G11670PM	BjuB06g11750S	intronic	8507976	8328015	T	C	AT3G59030.1	TT12	--
BjuB06G11670PM	BjuB06g11750S	intronic	8507983	8328022	G	C	AT3G59030.1	TT12	--
BjuB06G11670PM	BjuB06g11750S	intronic	8507986	8328025	C	T	AT3G59030.1	TT12	--
BjuB06G11670PM	BjuB06g11750S	intronic	8507987	8328026	G	T	AT3G59030.1	TT12	--
BjuB06G11670PM	BjuB06g11750S	exonic	8508011	8328050	A	G	AT3G59030.1	TT12	synonymous SNV
BjuB06G11670PM	BjuB06g11750S	exonic	8508026	8328065	T	C	AT3G59030.1	TT12	synonymous SNV
BjuB06G11670PM	BjuB06g11750S	exonic	8508056	8328095	A	T	AT3G59030.1	TT12	synonymous SNV
BjuB06G11670PM	BjuB06g11750S	intronic	8508099	8328138	A	G	AT3G59030.1	TT12	--
BjuB06G11670PM	BjuB06g11750S	intronic	8508100	8328139	T	C	AT3G59030.1	TT12	--
BjuB06G11670PM	BjuB06g11750S	intronic	8508103	8328142	T	C	AT3G59030.1	TT12	--
BjuB06G11670PM	BjuB06g11750S	intronic	8508109	8328148	C	A	AT3G59030.1	TT12	--
BjuB06G11670PM	BjuB06g11750S	intronic	8508114	8328153	T	A	AT3G59030.1	TT12	--
BjuB06G11670PM	BjuB06g11750S	intronic	8508125	8328159	A	T	AT3G59030.1	TT12	--
BjuB06G11670PM	BjuB06g11750S	intronic	8508132	8328166	A	C	AT3G59030.1	TT12	--
BjuB06G11670PM	BjuB06g11750S	intronic	8508134	8328168	A	T	AT3G59030.1	TT12	--
BjuB06G11670PM	BjuB06g11750S	intronic	8508136	8328170	T	C	AT3G59030.1	TT12	--
BjuB06G11670PM	BjuB06g11750S	intronic	8508137	8328171	C	A	AT3G59030.1	TT12	--
BjuB06G11670PM	BjuB06g11750S	intronic	8508143	8328177	C	G	AT3G59030.1	TT12	--
BjuB06G11670PM	BjuB06g11750S	exonic	8508180	8328209	C	A	AT3G59030.1	TT12	nonsynonymous SNV
BjuB06G11670PM	BjuB06g11750S	exonic	8508196	8328225	G	A	AT3G59030.1	TT12	synonymous SNV
BjuB06G11670PM	BjuB06g11750S	exonic	8508208	8328237	C	T	AT3G59030.1	TT12	synonymous SNV
BjuB06G11670PM	BjuB06g11750S	exonic	8508210	8328239	A	G	AT3G59030.1	TT12	nonsynonymous SNV
BjuB06G11670PM	BjuB06g11750S	exonic	8508218	8328247	A	G	AT3G59030.1	TT12	nonsynonymous SNV
BjuB06G11670PM	BjuB06g11750S	UTR3	8508261	8328290	C	T	AT3G59030.1	TT12	--
BjuB06G11670PM	BjuB06g11750S	UTR3	8508263	8328292	G	T	AT3G59030.1	TT12	--
BjuB06G11670PM	BjuB06g11750S	UTR3	8508294	8328323	A	G	AT3G59030.1	TT12	--
BjuB06G11670PM	BjuB06g11750S	UTR3	8508312	8328340	T	C	AT3G59030.1	TT12	--
BjuB06G11670PM	BjuB06g11750S	UTR3	8508327	8328355	T	C	AT3G59030.1	TT12	--
BjuB06G11670PM	BjuB06g11750S	UTR3	8508335	8328363	T	C	AT3G59030.1	TT12	--
BjuB06G11670PM	BjuB06g11750S	UTR3	8508342	8328370	C	A	AT3G59030.1	TT12	--
BjuB06G11670PM	BjuB06g11750S	UTR3	8508343	8328371	G	T	AT3G59030.1	TT12	--
BjuB06G11670PM	BjuB06g11750S	UTR3	8508356	8328384	C	G	AT3G59030.1	TT12	--
BjuB06G11670PM	BjuB06g11750S	UTR3	8508374	8328402	T	C	AT3G59030.1	TT12	--
BjuB06G36770PM	BjuB06g39980S	exonic	54925764	58783063	T	C	AT2G30490.1	C4H	synonymous SNV
BjuB06G47070PM	BjuB06g50700S	UTR5	62509191	66376589	G	A	AT2G37260.1	TTG2	--
BjuB06G47070PM	BjuB06g50700S	UTR5	62509275	66376675	C	A	AT2G37260.1	TTG2	--
BjuB06G47070PM	BjuB06g50700S	UTR5	62509280	66376680	T	G	AT2G37260.1	TTG2	--
BjuB06G47070PM	BjuB06g50700S	UTR5	62509298	66376698	T	G	AT2G37260.1	TTG2	--
BjuB06G47070PM	BjuB06g50700S	UTR5	62509359	66376755	C	T	AT2G37260.1	TTG2	--
BjuB06G47070PM	BjuB06g50700S	UTR5	62509365	66376761	C	T	AT2G37260.1	TTG2	--
BjuB06G47070PM	BjuB06g50700S	intronic	62509483	66376867	T	A	AT2G37260.1	TTG2	--
BjuB06G47070PM	BjuB06g50700S	intronic	62509536	66376920	G	A	AT2G37260.1	TTG2	--
BjuB06G47070PM	BjuB06g50700S	intronic	62509552	66376936	C	T	AT2G37260.1	TTG2	--
BjuB06G47070PM	BjuB06g50700S	exonic	62509619	66377003	A	T	AT2G37260.1	TTG2	nonsynonymous SNV
BjuB06G47070PM	BjuB06g50700S	exonic	62509694	66377078	C	T	AT2G37260.1	TTG2	synonymous SNV
BjuB06G47070PM	BjuB06g50700S	exonic	62509721	66377105	G	A	AT2G37260.1	TTG2	synonymous SNV
BjuB06G47070PM	BjuB06g50700S	exonic	62509778	66377162	T	G	AT2G37260.1	TTG2	nonsynonymous SNV
BjuB06G47070PM	BjuB06g50700S	intronic	62509811	66377195	G	T	AT2G37260.1	TTG2	--
BjuB06G47070PM	BjuB06g50700S	intronic	62509828	66377212	G	A	AT2G37260.1	TTG2	--
BjuB06G47070PM	BjuB06g50700S	intronic	62509859	66377243	C	A	AT2G37260.1	TTG2	--
BjuB06G47070PM	BjuB06g50700S	intronic	62509864	66377248	G	T	AT2G37260.1	TTG2	--
BjuB06G47070PM	BjuB06g50700S	intronic	62509873	66377257	C	G	AT2G37260.1	TTG2	--
BjuB06G47070PM	BjuB06g50700S	intronic	62510016	66377400	T	A	AT2G37260.1	TTG2	--
BjuB06G47070PM	BjuB06g50700S	intronic	62510020	66377404	C	G	AT2G37260.1	TTG2	--
BjuB06G47070PM	BjuB06g50700S	intronic	62510060	66377444	T	C	AT2G37260.1	TTG2	--
BjuB06G47070PM	BjuB06g50700S	exonic	62510115	66377499	T	A	AT2G37260.1	TTG2	synonymous SNV
BjuB06G47070PM	BjuB06g50700S	exonic	62510140	66377524	T	C	AT2G37260.1	TTG2	nonsynonymous SNV
BjuB06G47070PM	BjuB06g50700S	exonic	62510188	66377572	G	A	AT2G37260.1	TTG2	nonsynonymous SNV
BjuB06G47070PM	BjuB06g50700S	exonic	62510265	66377649	A	G	AT2G37260.1	TTG2	synonymous SNV
BjuB06G47070PM	BjuB06g50700S	exonic	62510295	66377679	C	T	AT2G37260.1	TTG2	synonymous SNV
BjuB06G47070PM	BjuB06g50700S	exonic	62510466	66377850	C	A	AT2G37260.1	TTG2	nonsynonymous SNV
BjuB06G47070PM	BjuB06g50700S	exonic	62510520	66377904	T	C	AT2G37260.1	TTG2	synonymous SNV
BjuB06G47070PM	BjuB06g50700S	exonic	62510577	66377961	T	G	AT2G37260.1	TTG2	synonymous SNV
BjuB06G47070PM	BjuB06g50700S	exonic	62510619	66378018	T	C	AT2G37260.1	TTG2	synonymous SNV
BjuB06G47070PM	BjuB06g50700S	exonic	62510652	66378051	C	T	AT2G37260.1	TTG2	synonymous SNV
BjuB06G47070PM	BjuB06g50700S	intronic	62510704	66378102	C	T	AT2G37260.1	TTG2	--
BjuB06G47070PM	BjuB06g50700S	intronic	62510713	66378111	A	C	AT2G37260.1	TTG2	--
BjuB06G47070PM	BjuB06g50700S	intronic	62510714	66378112	G	T	AT2G37260.1	TTG2	--
BjuB06G47070PM	BjuB06g50700S	exonic	62510887	66378285	T	G	AT2G37260.1	TTG2	synonymous SNV
BjuB06G47070PM	BjuB06g50700S	exonic	62510933	66378331	T	G	AT2G37260.1	TTG2	nonsynonymous SNV
BjuB06G47070PM	BjuB06g50700S	exonic	62510968	66378366	G	A	AT2G37260.1	TTG2	synonymous SNV
BjuB06G47070PM	BjuB06g50700S	exonic	62510983	66378381	T	A	AT2G37260.1	TTG2	nonsynonymous SNV
BjuB06G47070PM	BjuB06g50700S	exonic	62511027	66378425	C	T	AT2G37260.1	TTG2	nonsynonymous SNV
BjuB06G47070PM	BjuB06g50700S	exonic	62511031	66378429	C	T	AT2G37260.1	TTG2	synonymous SNV
BjuB06G47070PM	BjuB06g50700S	exonic	62511045	66378443	G	C	AT2G37260.1	TTG2	nonsynonymous SNV
BjuB06G47070PM	BjuB06g50700S	exonic	62511056	66378454	C	G	AT2G37260.1	TTG2	nonsynonymous SNV
BjuB06G47070PM	BjuB06g50700S	exonic	62511057	66378455	C	T	AT2G37260.1	TTG2	nonsynonymous SNV
BjuB06G54210PM	BjuB06g57660S	intronic	67424239	71231413	A	T	AT2G47460.1	MYB12	--
BjuB07G23250PM	BjuB07g26570S	UTR3	44277220	42760365	T	C	AT3G21230.1	4CL5	--
BjuB07G23250PM	BjuB07g26570S	UTR3	44277221	42760366	A	G	AT3G21230.1	4CL5	--
BjuB07G23250PM	BjuB07g26570S	UTR3	44277288	42760433	C	G	AT3G21230.1	4CL5	--
BjuB07G23250PM	BjuB07g26570S	UTR3	44277309	42760454	C	T	AT3G21230.1	4CL5	--
BjuB07G23250PM	BjuB07g26570S	UTR3	44277310	42760455	T	A	AT3G21230.1	4CL5	--
BjuB07G23250PM	BjuB07g26570S	exonic	44278285	42761456	C	A	AT3G21230.1	4CL5	synonymous SNV
BjuB07G23250PM	BjuB07g26570S	exonic	44278309	42761480	T	G	AT3G21230.1	4CL5	nonsynonymous SNV
BjuB07G23250PM	BjuB07g26570S	intronic	44279423	42762596	T	G	AT3G21230.1	4CL5	--
BjuB07G23250PM	BjuB07g26570S	intronic	44279709	42762883	A	T	AT3G21230.1	4CL5	--
BjuB07G23250PM	BjuB07g26570S	intronic	44279850	42763024	C	T	AT3G21230.1	4CL5	--
BjuB07G23250PM	BjuB07g26570S	intronic	44280063	42763237	G	A	AT3G21230.1	4CL5	--
BjuB07G23250PM	BjuB07g26570S	intronic	44280069	42763243	G	A	AT3G21230.1	4CL5	--
BjuB07G23250PM	BjuB07g26570S	exonic	44280957	42764131	G	A	AT3G21230.1	4CL5	nonsynonymous SNV
BjuB07G23250PM	BjuB07g26570S	exonic	44281289	42764463	G	T	AT3G21230.1	4CL5	synonymous SNV
BjuB07G23250PM	BjuB07g26570S	exonic	44281310	42764484	C	T	AT3G21230.1	4CL5	synonymous SNV
BjuB07G23250PM	BjuB07g26570S	UTR5	44281522	42764696	C	T	AT3G21230.1	4CL5	--
BjuB07G23260PM	BjuB07g26580S	UTR3	44285987	42769175	G	T	AT3G21230.1	4CL5	--
BjuB07G23260PM	BjuB07g26580S	exonic	44286425	42769613	A	C	AT3G21230.1	4CL5	nonsynonymous SNV
BjuB07G23260PM	BjuB07g26580S	intronic	44286531	42769719	T	C	AT3G21230.1	4CL5	--
BjuB07G23260PM	BjuB07g26580S	intronic	44286587	42769775	C	T	AT3G21230.1	4CL5	--
BjuB07G23270PM	BjuB07g26590S	intronic	44290302	42773428	C	A	AT3G21230.1	4CL5	--
BjuB07G23270PM	BjuB07g26590S	intronic	44290377	42773503	A	G	AT3G21230.1	4CL5	--
BjuB07G23270PM	BjuB07g26590S	exonic	44290786	42773912	G	A	AT3G21230.1	4CL5	nonsynonymous SNV
BjuB07G23270PM	BjuB07g26590S	exonic	44291171	42774297	G	A	AT3G21230.1	4CL5	synonymous SNV
BjuB07G23270PM	BjuB07g26590S	exonic	44291178	42774304	T	C	AT3G21230.1	4CL5	nonsynonymous SNV
BjuB07G23270PM	BjuB07g26590S	intronic	44291764	42774892	A	G	AT3G21230.1	4CL5	--
BjuB07G47660PM	BjuB07g51670S	exonic	61354990	59111516	G	A	AT2G16720.1	MYB7	synonymous SNV
BjuB08G17740PM	BjuB08g18790S	exonic	37152198	30976352	C	T	AT4G09820.1	TT8	stopgain SNV
BjuB08G40390PM	BjuB08g43000S	UTR3	65206063	59692931	A	T	AT2G37260.2	TTG2	--
BjuB08G40390PM	BjuB08g43000S	UTR3	65206094	59692962	C	G	AT2G37260.2	TTG2	--
BjuB08G40390PM	BjuB08g43000S	exonic	65206151	59693019	G	C	AT2G37260.2	TTG2	synonymous SNV
BjuB08G40390PM	BjuB08g43000S	exonic	65206406	59693274	T	C	AT2G37260.2	TTG2	synonymous SNV
BjuB08G40390PM	BjuB08g43000S	intronic	65206434	59693302	T	G	AT2G37260.2	TTG2	--
BjuB08G40390PM	BjuB08g43000S	exonic	65206507	59693386	A	T	AT2G37260.2	TTG2	synonymous SNV
BjuB08G40390PM	BjuB08g43000S	exonic	65206549	59693425	G	A	AT2G37260.2	TTG2	synonymous SNV
BjuB08G40390PM	BjuB08g43000S	exonic	65206555	59693431	A	G	AT2G37260.2	TTG2	synonymous SNV
BjuB08G40390PM	BjuB08g43000S	exonic	65206567	59693443	T	C	AT2G37260.2	TTG2	synonymous SNV
BjuB08G40390PM	BjuB08g43000S	exonic	65206618	59693494	T	A	AT2G37260.2	TTG2	synonymous SNV
BjuB08G40390PM	BjuB08g43000S	exonic	65206716	59693592	T	C	AT2G37260.2	TTG2	nonsynonymous SNV
BjuB08G40390PM	BjuB08g43000S	exonic	65206730	59693606	A	G	AT2G37260.2	TTG2	nonsynonymous SNV
BjuB08G40390PM	BjuB08g43000S	exonic	65206747	59693623	T	G	AT2G37260.2	TTG2	synonymous SNV
BjuB08G40390PM	BjuB08g43000S	exonic	65206753	59693629	C	T	AT2G37260.2	TTG2	synonymous SNV
BjuB08G40390PM	BjuB08g43000S	exonic	65206810	59693686	T	G	AT2G37260.2	TTG2	synonymous SNV
BjuB08G40390PM	BjuB08g43000S	exonic	65206822	59693698	T	C	AT2G37260.2	TTG2	synonymous SNV
BjuB08G40390PM	BjuB08g43000S	exonic	65206867	59693743	T	C	AT2G37260.2	TTG2	synonymous SNV
BjuB08G40390PM	BjuB08g43000S	exonic	65206882	59693758	G	C	AT2G37260.2	TTG2	synonymous SNV
BjuB08G40390PM	BjuB08g43000S	exonic	65206948	59693824	T	C	AT2G37260.2	TTG2	synonymous SNV
BjuB08G40390PM	BjuB08g43000S	exonic	65207049	59693925	T	G	AT2G37260.2	TTG2	nonsynonymous SNV
BjuB08G40390PM	BjuB08g43000S	exonic	65207088	59693964	C	T	AT2G37260.2	TTG2	nonsynonymous SNV
BjuB08G40390PM	BjuB08g43000S	exonic	65207205	59694081	T	A	AT2G37260.2	TTG2	synonymous SNV
BjuB08G40390PM	BjuB08g43000S	exonic	65207511	59694387	G	A	AT2G37260.2	TTG2	nonsynonymous SNV
BjuB08G40600PM	BjuB08g43250S	exonic	65353232	59872919	C	G	AT2G37040.1	PAL1	nonsynonymous SNV
BjuB08G40600PM	BjuB08g43250S	intronic	65353457	59873144	G	T	AT2G37040.1	PAL1	--
BjuB08G40600PM	BjuB08g43250S	intronic	65353506	59873193	C	T	AT2G37040.1	PAL1	--
BjuB08G40600PM	BjuB08g43250S	intronic	65353626	59873313	G	T	AT2G37040.1	PAL1	--
BjuB08G40600PM	BjuB08g43250S	intronic	65353775	59873465	A	T	AT2G37040.1	PAL1	--
BjuB08G40600PM	BjuB08g43250S	intronic	65353862	59873552	A	G	AT2G37040.1	PAL1	--
BjuB08G40600PM	BjuB08g43250S	intronic	65353889	59873579	G	T	AT2G37040.1	PAL1	--
BjuB08G40600PM	BjuB08g43250S	intronic	65353992	59873672	G	C	AT2G37040.1	PAL1	--
BjuB08G40600PM	BjuB08g43250S	intronic	65354020	59873700	C	T	AT2G37040.1	PAL1	--
BjuB08G40600PM	BjuB08g43250S	intronic	65354023	59873703	T	A	AT2G37040.1	PAL1	--
BjuB08G40600PM	BjuB08g43250S	intronic	65354042	59873758	A	G	AT2G37040.1	PAL1	--
BjuB08G40600PM	BjuB08g43250S	intronic	65354054	59873782	C	T	AT2G37040.1	PAL1	--
BjuB08G40600PM	BjuB08g43250S	intronic	65354069	59873815	T	A	AT2G37040.1	PAL1	--
BjuB08G40600PM	BjuB08g43250S	intronic	65354070	59873816	G	A	AT2G37040.1	PAL1	--
BjuB08G40600PM	BjuB08g43250S	intronic	65354108	59873870	A	T	AT2G37040.1	PAL1	--
BjuB08G40600PM	BjuB08g43250S	exonic	65354334	59874096	G	T	AT2G37040.1	PAL1	nonsynonymous SNV
BjuB08G40600PM	BjuB08g43250S	exonic	65354641	59874403	G	T	AT2G37040.1	PAL1	nonsynonymous SNV
BjuB08G40600PM	BjuB08g43250S	exonic	65354682	59874444	A	G	AT2G37040.1	PAL1	synonymous SNV
BjuB08G40600PM	BjuB08g43250S	exonic	65354832	59874594	C	T	AT2G37040.1	PAL1	synonymous SNV
BjuB08G40600PM	BjuB08g43250S	exonic	65354841	59874603	C	G	AT2G37040.1	PAL1	synonymous SNV
BjuB08G40600PM	BjuB08g43250S	exonic	65354856	59874618	T	C	AT2G37040.1	PAL1	synonymous SNV
BjuB08G40600PM	BjuB08g43250S	exonic	65354940	59874702	C	T	AT2G37040.1	PAL1	synonymous SNV
BjuB08G40600PM	BjuB08g43250S	exonic	65354949	59874711	C	A	AT2G37040.1	PAL1	synonymous SNV
BjuB08G40600PM	BjuB08g43250S	exonic	65354970	59874732	A	G	AT2G37040.1	PAL1	synonymous SNV
BjuB08G40600PM	BjuB08g43250S	exonic	65354979	59874741	C	T	AT2G37040.1	PAL1	synonymous SNV
BjuB08G40600PM	BjuB08g43250S	exonic	65355030	59874792	A	G	AT2G37040.1	PAL1	synonymous SNV
BjuB08G40600PM	BjuB08g43250S	exonic	65355060	59874822	A	G	AT2G37040.1	PAL1	synonymous SNV
BjuB08G40600PM	BjuB08g43250S	exonic	65355447	59875209	G	C	AT2G37040.1	PAL1	nonsynonymous SNV
BjuB08G40600PM	BjuB08g43250S	exonic	65355676	59875438	G	A	AT2G37040.1	PAL1	nonsynonymous SNV
BjuB08G40600PM	BjuB08g43250S	exonic	65355846	59875608	C	T	AT2G37040.1	PAL1	synonymous SNV
BjuB08G40600PM	BjuB08g43250S	UTR3	65356057	59875819	T	G	AT2G37040.1	PAL1	--
BjuB08G40640PM	BjuB08g43250S	exonic	65383163	59894075	A	G	AT3G53260.1	PAL2	nonsynonymous SNV
BjuB08G40640PM	BjuB08g43250S	exonic	65383181	59894093	G	A	AT3G53260.1	PAL2	nonsynonymous SNV
BjuB08G40640PM	BjuB08g43250S	exonic	65383193	59894105	A	T	AT3G53260.1	PAL2	nonsynonymous SNV
BjuB08G40640PM	BjuB08g43250S	intronic	65383411	59894310	A	T	AT3G53260.1	PAL2	--
BjuB08G40640PM	BjuB08g43250S	intronic	65383413	59894312	A	T	AT3G53260.1	PAL2	--
BjuB08G40640PM	BjuB08g43250S	intronic	65383415	59894314	A	T	AT3G53260.1	PAL2	--
BjuB08G40640PM	BjuB08g43250S	intronic	65383479	59894385	G	A	AT3G53260.1	PAL2	--
BjuB08G40640PM	BjuB08g43250S	intronic	65383485	59894391	A	C	AT3G53260.1	PAL2	--
BjuB08G40640PM	BjuB08g43250S	intronic	65383495	59894401	A	G	AT3G53260.1	PAL2	--
BjuB08G40640PM	BjuB08g43250S	intronic	65383523	59894429	A	T	AT3G53260.1	PAL2	--
BjuB08G40640PM	BjuB08g43250S	intronic	65383533	59894440	A	T	AT3G53260.1	PAL2	--
BjuB08G40640PM	BjuB08g43250S	intronic	65383605	59894512	T	A	AT3G53260.1	PAL2	--
BjuB08G40640PM	BjuB08g43250S	intronic	65383609	59894516	A	C	AT3G53260.1	PAL2	--
BjuB08G40640PM	BjuB08g43250S	intronic	65383612	59894519	A	T	AT3G53260.1	PAL2	--
BjuB08G40640PM	BjuB08g43250S	intronic	65383620	59894527	A	G	AT3G53260.1	PAL2	--
BjuB08G40640PM	BjuB08g43250S	intronic	65383638	59894545	C	T	AT3G53260.1	PAL2	--
BjuB08G40640PM	BjuB08g43250S	intronic	65383639	59894546	C	T	AT3G53260.1	PAL2	--
BjuB08G40640PM	BjuB08g43250S	intronic	65383654	59894561	C	T	AT3G53260.1	PAL2	--
BjuB08G40640PM	BjuB08g43250S	intronic	65383677	59894584	T	C	AT3G53260.1	PAL2	--
BjuB08G40640PM	BjuB08g43250S	intronic	65383690	59894597	T	C	AT3G53260.1	PAL2	--
BjuB08G40640PM	BjuB08g43250S	intronic	65383700	59894607	T	G	AT3G53260.1	PAL2	--
BjuB08G40640PM	BjuB08g43250S	intronic	65383709	59894616	T	C	AT3G53260.1	PAL2	--
BjuB08G40640PM	BjuB08g43250S	intronic	65383719	59894626	C	T	AT3G53260.1	PAL2	--
BjuB08G40640PM	BjuB08g43250S	intronic	65383723	59894630	T	A	AT3G53260.1	PAL2	--
BjuB08G40640PM	BjuB08g43250S	intronic	65383724	59894631	A	T	AT3G53260.1	PAL2	--
BjuB08G40640PM	BjuB08g43250S	intronic	65383725	59894632	C	T	AT3G53260.1	PAL2	--
BjuB08G40640PM	BjuB08g43250S	intronic	65383740	59894647	C	A	AT3G53260.1	PAL2	--
BjuB08G40640PM	BjuB08g43250S	intronic	65383794	59894701	G	A	AT3G53260.1	PAL2	--
BjuB08G40640PM	BjuB08g43250S	intronic	65383843	59894750	C	A	AT3G53260.1	PAL2	--
BjuB08G40640PM	BjuB08g43250S	intronic	65383847	59894754	T	G	AT3G53260.1	PAL2	--
BjuB08G40640PM	BjuB08g43250S	intronic	65384008	59894916	C	T	AT3G53260.1	PAL2	--
BjuB08G40640PM	BjuB08g43250S	intronic	65384081	59936186	T	C	AT3G53260.1	PAL2	--
BjuB08G40640PM	BjuB08g43250S	intronic	65384084	59936189	T	A	AT3G53260.1	PAL2	--
BjuB08G40640PM	BjuB08g43250S	intronic	65384101	59936206	A	G	AT3G53260.1	PAL2	--
BjuB08G40640PM	BjuB08g43250S	intronic	65384113	59936218	A	G	AT3G53260.1	PAL2	--
BjuB08G40640PM	BjuB08g43250S	intronic	65384316	59936423	A	T	AT3G53260.1	PAL2	--
BjuB08G40640PM	BjuB08g43250S	intronic	65384325	59936432	G	A	AT3G53260.1	PAL2	--
BjuB08G40640PM	BjuB08g43250S	intronic	65384330	59936437	A	T	AT3G53260.1	PAL2	--
BjuB08G40640PM	BjuB08g43250S	intronic	65384334	59936441	C	G	AT3G53260.1	PAL2	--
BjuB08G40640PM	BjuB08g43250S	intronic	65384412	59936518	G	T	AT3G53260.1	PAL2	--
BjuB08G40640PM	BjuB08g43250S	intronic	65384425	59936531	T	G	AT3G53260.1	PAL2	--
BjuB08G40640PM	BjuB08g43250S	intronic	65384486	59936591	T	A	AT3G53260.1	PAL2	--
BjuB08G40640PM	BjuB08g43250S	intronic	65384494	59936599	T	C	AT3G53260.1	PAL2	--
BjuB08G40640PM	BjuB08g43250S	intronic	65384495	59936600	A	T	AT3G53260.1	PAL2	--
BjuB08G40640PM	BjuB08g43250S	intronic	65384498	59936603	A	T	AT3G53260.1	PAL2	--
BjuB08G40640PM	BjuB08g43250S	intronic	65384504	59936609	A	C	AT3G53260.1	PAL2	--
BjuB08G40640PM	BjuB08g43250S	intronic	65384506	59936611	C	A	AT3G53260.1	PAL2	--
BjuB08G40640PM	BjuB08g43250S	intronic	65384509	59936614	A	T	AT3G53260.1	PAL2	--
BjuB08G40640PM	BjuB08g43250S	exonic	65384566	59936679	G	A	AT3G53260.1	PAL2	nonsynonymous SNV
BjuB08G40640PM	BjuB08g43250S	exonic	65384585	59936698	G	T	AT3G53260.1	PAL2	nonsynonymous SNV
BjuB08G40640PM	BjuB08g43250S	exonic	65384618	59936731	C	T	AT3G53260.1	PAL2	nonsynonymous SNV
BjuB08G40640PM	BjuB08g43250S	intronic	65384654	59936763	A	C	AT3G53260.1	PAL2	--
BjuB08G40640PM	BjuB08g43250S	intronic	65384655	59936764	C	G	AT3G53260.1	PAL2	--
BjuB08G40640PM	BjuB08g43250S	intronic	65384661	59936769	C	T	AT3G53260.1	PAL2	--
BjuB08G40640PM	BjuB08g43250S	intronic	65384662	59936770	G	T	AT3G53260.1	PAL2	--
BjuB08G40640PM	BjuB08g43250S	intronic	65384679	59936787	C	G	AT3G53260.1	PAL2	--
BjuB08G40640PM	BjuB08g43250S	intronic	65384682	59936790	T	C	AT3G53260.1	PAL2	--
BjuB08G40640PM	BjuB08g43250S	intronic	65384686	59936794	A	T	AT3G53260.1	PAL2	--
BjuB08G40640PM	BjuB08g43250S	exonic	65384742	59936834	G	A	AT3G53260.1	PAL2	nonsynonymous SNV
BjuB08G40640PM	BjuB08g43250S	exonic	65384811	59936903	C	T	AT3G53260.1	PAL2	nonsynonymous SNV
BjuB08G40640PM	BjuB08g43250S	exonic	65384912	59937004	G	A	AT3G53260.1	PAL2	nonsynonymous SNV
BjuB08G40640PM	BjuB08g43250S	intronic	65384971	59937325	A	T	AT3G53260.1	PAL2	--
BjuB08G40640PM	BjuB08g43250S	intronic	65384993	59937347	C	T	AT3G53260.1	PAL2	--
BjuB08G40640PM	BjuB08g43250S	exonic	65385014	59937368	A	C	AT3G53260.1	PAL2	synonymous SNV
BjuB08G40640PM	BjuB08g43250S	exonic	65385069	59937423	T	C	AT3G53260.1	PAL2	nonsynonymous SNV
BjuB08G40640PM	BjuB08g43250S	exonic	65385149	59937503	G	A	AT3G53260.1	PAL2	synonymous SNV
BjuB08G40640PM	BjuB08g43250S	exonic	65385173	59937527	G	A	AT3G53260.1	PAL2	nonsynonymous SNV
BjuB08G40640PM	BjuB08g43250S	exonic	65385181	59937535	C	T	AT3G53260.1	PAL2	nonsynonymous SNV
BjuB08G40640PM	BjuB08g43250S	exonic	65385190	59937544	T	C	AT3G53260.1	PAL2	nonsynonymous SNV
BjuB08G40640PM	BjuB08g43250S	exonic	65385191	59937545	G	A	AT3G53260.1	PAL2	synonymous SNV
BjuB08G40640PM	BjuB08g43250S	exonic	65385192	59937546	G	A	AT3G53260.1	PAL2	nonsynonymous SNV
BjuB08G40640PM	BjuB08g43250S	exonic	65385193	59937547	G	A	AT3G53260.1	PAL2	nonsynonymous SNV
BjuB08G40640PM	BjuB08g43250S	exonic	65385202	59937556	C	G	AT3G53260.1	PAL2	nonsynonymous SNV
BjuB08G40640PM	BjuB08g43250S	exonic	65385215	59937569	C	T	AT3G53260.1	PAL2	synonymous SNV
BjuB08G40640PM	BjuB08g43250S	exonic	65385218	59937572	G	A	AT3G53260.1	PAL2	synonymous SNV
BjuB08G40640PM	BjuB08g43250S	exonic	65385242	59937596	G	A	AT3G53260.1	PAL2	synonymous SNV
BjuB08G40640PM	BjuB08g43250S	exonic	65385245	59937599	C	A	AT3G53260.1	PAL2	synonymous SNV
BjuB08G40640PM	BjuB08g43250S	exonic	65385259	59937613	A	T	AT3G53260.1	PAL2	nonsynonymous SNV
BjuB08G40640PM	BjuB08g43250S	exonic	65385266	59937620	G	A	AT3G53260.1	PAL2	synonymous SNV
BjuB08G40640PM	BjuB08g43250S	exonic	65385281	59937635	G	C	AT3G53260.1	PAL2	synonymous SNV
BjuB08G40640PM	BjuB08g43250S	exonic	65385293	59937647	C	T	AT3G53260.1	PAL2	synonymous SNV
BjuB08G40640PM	BjuB08g43250S	exonic	65385302	59937656	T	C	AT3G53260.1	PAL2	synonymous SNV
BjuB08G40650PM	BjuB08g43250S	exonic	65385540	59937893	G	A	AT2G37040.1	PAL1	nonsynonymous SNV
BjuB08G40650PM	BjuB08g43250S	exonic	65385670	59938032	C	A	AT2G37040.1	PAL1	nonsynonymous SNV
BjuB08G40650PM	BjuB08g43250S	exonic	65385686	59938048	A	C	AT2G37040.1	PAL1	nonsynonymous SNV
BjuB08G40650PM	BjuB08g43250S	exonic	65385704	59938066	G	T	AT2G37040.1	PAL1	nonsynonymous SNV
BjuB08G40650PM	BjuB08g43250S	exonic	65385709	59938071	A	G	AT2G37040.1	PAL1	nonsynonymous SNV
BjuB08G40650PM	BjuB08g43250S	intronic	65385928	59938290	T	C	AT2G37040.1	PAL1	--
BjuB08G40650PM	BjuB08g43250S	exonic	65386023	59938385	C	G	AT2G37040.1	PAL1	synonymous SNV
BjuB08G40650PM	BjuB08g43250S	exonic	65386068	59938430	C	T	AT2G37040.1	PAL1	synonymous SNV
BjuB08G40650PM	BjuB08g43250S	exonic	65386076	59938438	A	G	AT2G37040.1	PAL1	nonsynonymous SNV
BjuB08G40650PM	BjuB08g43250S	exonic	65386134	59938496	T	C	AT2G37040.1	PAL1	synonymous SNV
BjuB08G40650PM	BjuB08g43250S	exonic	65386146	59938508	G	T	AT2G37040.1	PAL1	nonsynonymous SNV
BjuB08G40650PM	BjuB08g43250S	exonic	65386159	59938521	G	C	AT2G37040.1	PAL1	nonsynonymous SNV
BjuB08G40650PM	BjuB08g43250S	intronic	65386356	59938718	G	A	AT2G37040.1	PAL1	--
BjuB08G40650PM	BjuB08g43250S	intronic	65386477	59938839	T	G	AT2G37040.1	PAL1	--
BjuB08G40650PM	BjuB08g43250S	intronic	65386517	59938879	G	C	AT2G37040.1	PAL1	--
BjuB08G40650PM	BjuB08g43250S	intronic	65386608	59938970	A	G	AT2G37040.1	PAL1	--
BjuB08G40650PM	BjuB08g43250S	intronic	65386618	59938980	T	C	AT2G37040.1	PAL1	--
BjuB08G40650PM	BjuB08g43250S	intronic	65386665	59939027	C	T	AT2G37040.1	PAL1	--
BjuB08G40650PM	BjuB08g43250S	intronic	65386730	59939092	C	T	AT2G37040.1	PAL1	--
BjuB08G40650PM	BjuB08g43250S	intronic	65386734	59939096	A	C	AT2G37040.1	PAL1	--
BjuB08G40650PM	BjuB08g43250S	intronic	65386779	59939141	G	A	AT2G37040.1	PAL1	--
BjuB08G40650PM	BjuB08g43250S	intronic	65387092	59939210	A	G	AT2G37040.1	PAL1	--
BjuB08G40650PM	BjuB08g43250S	intronic	65387126	59939244	C	A	AT2G37040.1	PAL1	--
BjuB08G40650PM	BjuB08g43250S	intronic	65387266	59939384	C	T	AT2G37040.1	PAL1	--
BjuB08G40650PM	BjuB08g43250S	intronic	65387323	59939441	A	G	AT2G37040.1	PAL1	--
BjuB08G40650PM	BjuB08g43250S	intronic	65387365	59939556	G	A	AT2G37040.1	PAL1	--
BjuB08G40650PM	BjuB08g43250S	intronic	65387393	59939584	A	G	AT2G37040.1	PAL1	--
BjuB08G40650PM	BjuB08g43250S	exonic	65387411	59939602	G	A	AT2G37040.1	PAL1	synonymous SNV
BjuB08G40650PM	BjuB08g43250S	exonic	65387439	59939630	G	C	AT2G37040.1	PAL1	nonsynonymous SNV
BjuB08G40650PM	BjuB08g43250S	exonic	65387509	59939701	A	G	AT2G37040.1	PAL1	nonsynonymous SNV
BjuB08G40650PM	BjuB08g43250S	exonic	65387589	59939781	T	C	AT2G37040.1	PAL1	nonsynonymous SNV
BjuB08G40650PM	BjuB08g43250S	intronic	65387608	59939800	C	T	AT2G37040.1	PAL1	--
BjuB08G40650PM	BjuB08g43250S	intronic	65387722	59939914	C	T	AT2G37040.1	PAL1	--
BjuB08G40650PM	BjuB08g43250S	exonic	65387943	59940135	G	C	AT2G37040.1	PAL1	nonsynonymous SNV
