# Supplementary material for: Natural variations in TT8 and its neighboring STK confer yellow seed with elevated oil content in Brassica juncea
Source: Proc Natl Acad Sci U S A. 2025 Jan 30;122(5):e2417264122. doi: 10.1073/pnas.2417264122 (PMC11804580; doi:10.1073/pnas.2417264122)
Supplement: Supplementary file 12 — Dataset S11 (XLSX) [file pnas.2417264122.sd11.xlsx]

## Sheet: Dataset S11
Supplementary Table S11. Detailed SVs information between PM and SY of PA related genes.
Chr.	Gene ID of PM genome	Gene ID of SY genome	Area	PM genome		SY genome		SV type	Ara gene id	Symbol	SV length
				SV start	SV end	SV start	SV end
A02	BjuA02G07320PM	BjuA02g06120S	exonic	5715191	5715191	4139991	4141599	INS	AT5G48100.1	TT10	1609
A04	BjuA04G05040PM	BjuA04g05350S	intronic	4050506	4050506	4337058	4338399	INS	AT3G10340.1	PAL4	1342
A04	BjuA04G05040PM	BjuA04g05350S	intronic	4056168	4056180	4344048	4346936	INS	AT3G10340.1	PAL4	2876
A09	BjuA09G30810PM	BjuA09g31990S	intronic	22270995	22271107	21525928	21525928	DEL	AT1G34790.1	TT1	113
A09	BjuA09G32400PM	BjuA09g45700S	exonic	49955165	49955166	50675450	50676727	INS	AT4G09820.1	TT8	1276
B01	BjuB01G06300PM	BjuB01g05350S	exonic	5054706	5054712	2910402	2910631	INS	AT5G04230.2	PAL3	224
B01	BjuB01G15580PM	BjuB01g15250S	exonic	11786843	11786844	9672238	9676317	INS	AT3G21230.1	4CL5	4079
B01	BjuB01G37770PM	BjuB01g39420S	exonic	56517631	56517632	50015543	50015663	INS	AT2G30490.1	C4H	120
B04	BjuB04G47430PM	BjuB04g51390S	exonic	58004551	58004551	55845297	55850120	INS	AT5G23260.3	TT16	4824
B06	BjuB06G02460PM	BjuB06g00010S	exonic	2462705	2463607	2418975	2420890	INS	AT2G37040.1	PAL1	1014
B06	BjuB06G02460PM	BjuB06g00010S	exonic	2464486	2467249	2421773	2425204	INS	AT2G37040.1	PAL1	669
B06	BjuB06G02460PM	BjuB06g00010S	exonic	2468177	2468227	2426098	2426098	DEL	AT2G37040.1	PAL1	51
B06	BjuB06G02460PM	BjuB06g00010S	exonic	2468546	2468611	2426392	2426392	DEL	AT2G37040.1	PAL1	66
B08	BjuB08G08890PM	BjuB08g08960S	intronic	10677703	10677971	9565749	9565755	DEL	AT3G51240.2	F3H	262
B08	BjuB08G40640PM	BjuB08g43250S	exonic	65382828	65383039	59892997	59893951	INS	AT3G53260.1	PAL2	744
B08	BjuB08G40640PM	BjuB08g43250S	intronic	65384960	65384960	59937053	59937310	INS	AT3G53260.1	PAL2	258
