# Supplementary material for: Natural variations in TT8 and its neighboring STK confer yellow seed with elevated oil content in Brassica juncea
Source: Proc Natl Acad Sci U S A. 2025 Jan 30;122(5):e2417264122. doi: 10.1073/pnas.2417264122 (PMC11804580; doi:10.1073/pnas.2417264122)
Supplement: Supplementary file 13 — Dataset S12 (XLSX) [file pnas.2417264122.sd12.xlsx]

## Sheet: Dataset S12
Supplementary Table S12. Information of seed color in 480 Brassica juncea accessions.
Sample ID	Accession	Subspeciesa	Geography	Seed color
N277	Xiaoyingzidatoucai D13-1	N	China, Sichuan	BS
N329	Bayan Nur jiecai	N	China, Inner Mongolia	BS
N331	Hushijiaoqudatoujiecai	N	China, Inner Mongolia	BS
N344	Qiduxiangdatoucai	N	China, Jiangsu	BS
N448	Huhhot zhongtoujiecai	N	China, Inner Mongolia	BS
N449	Huhhot xiaotoujiecai	N	China, Inner Mongolia	BS
N409	Jiwang wanjinjie	N	China, Shanxi	BS
N390	Japan wanjinjie	N	China, Shanxi	BS
N391	Qingcuipingguojiecai	N	China, Beijing	BS
N410	Japan daguangtou	N	China, Beijing	BS
N411	Zhengzongxiaohuayingjiecai	N	China, Beijing	BS
N392	Dongbeichunxiaohuayingjiecai	N	China, Beijing	BS
N412	Erdaomeijiecai	N	China, Beijing	BS
N413	Huayexiangjiecai	N	China, Hebei	BS
N414	Huayejiecai	N	China, Hebei	BS
N415	Xiaohuayingjiecai	N	China, Liaoning	BS
N393	Chaojixiaohuayingjiecai	N	China, Liaoning	BS
N416	Huayedatoucai	N	China, Yunnan	BS
N427	CR 137	N	China	BS
N429	CR 2451	N	China	BS
N430	CR 2455	N	China	BS
N431	CR 2476	N	North Korea	BS
N432	CR 2487	N	North Korea	BS
N439	CR 3326 (Ta Tou Tsai)	N	Unknown（China？）	BS
N400	CR 3327	N	North Korea	BS
N442	CR 341	N	Germany	BS
J019	Newton 980/a	J	England	YS
J020	Wuqihuangjie	J	China, Shaanxi	YS
J022	SV9041503	J	Sweden	YS
J023	Yuzhongyinshanhuangyoucai	J	China, Gansu	YS
J057	Hengshanhuangjie	J	China, Shaanxi	YS
J058	Dingbianhuangjie 1	J	China, Shaanxi	YS
J071	CR 121(VNIIMK11)	J	Former Soviet Union	BS
J074	Zlutosemennaja230	J	Former Soviet Union	YS
J117	Dingbianhuangjie	J	China, Shaanxi	YS
J123	Qapqal zishengyocai	J	China, Xinjiang	BS
J124	Emin zishengjiecai	J	China, Xinjiang	YS
J125	Altai youcai	J	China, Xinjiang	YS
J126	Xinyou 4	J	China, Xinjiang	YS
J127	Xinyou 9	J	China, Xinjiang	YS
J128	Baicheng huangyoucai	J	China, Xinjiang	YS
J129	Aksu youcai	J	China, Xinjiang	YS
J130	Hejingyoucai	J	China, Xinjiang	YS
J131	Hotan youcai	J	China, Xinjiang	YS
J132	Kashgar huang	J	China, Xinjiang	YS
J133	Kupa caiyoucai	J	China, Xinjiang	YS
J134	Wensucaizi	J	China, Xinjiang	YS
J150	CGN15203	J	China	YS
J152	Leth Bridge	J	Unknown (England?)	YS
J153	Newton	J	Unknown (England?)	YS
J202	PI 458928（Domo）	J	Canada, Saskatchewan	YS
J203	PI 458929（Leth 22A）	J	Canada, Saskatchewan	YS
J206	PI 478325（O 22）	J	China, Inner Mongolia	YS
J207	PI 478326（O 61）	J	China, Gansu	YS
J208	PI 478331（O 66）	J	China, Xinjiang	YS
J209	PI 478333（O 68）	J	China, Xinjiang	YS
J210	PI 478334（O 77）	J	China, Xinjiang	YS
J211	PI 478336（O 83）	J	China, Xinjiang	YS
J220	CR 2433	J	China	YS
J222	CR 2450	J	Former Soviet Union	YS
J235	CR 2600 (Stoke)	J	Germany	YS
J236	CR 2602 (Lethbridge 22a)	J	Canada	YS
J240	CR 2609 (Kamysinskaja 6)	J	Former Soviet Union	YS
J241	CR 2612 (Skorospelka)	J	Former Soviet Union	YS
J242	CR 2621 (Juzanka)	J	Unknown	YS
J272	CR 99 （Jubilejnaja）	J	Former Soviet Union	YS
J279	Yucihuangjie	J	China, Shanxi	YS
J280	Pingyaohuangyoucai	J	China, Shanxi	YS
J281	Zuoquanhuangxiaojie	J	China, Shanxi	YS
J282	Daixianhuangjie	J	China, Shanxi	YS
J283	Wutaidahuangjie	J	China, Shanxi	YS
J299	Dahuangyoucai	J	China, Inner Mongolia	YS
J303	Datongnanjiaodajie	J	China, Shanxi	YS
J304	Shuoxiandahuangjie	J	China, Shanxi	YS
J305	Wuzhaihuangjie 1	J	China, Shanxi	YS
J309	Qugoudahuangyoucaizi	J	China, Qinghai	YS
J312	Ganguhuangjie 032	J	China, Gansu	YS
J314	Linxiadahuangjie 047	J	China, Gansu	YS
J315	Youcaizi 1038	J	China, Inner Mongolia	YS
J316	Huangjie 1108	J	China, Inner Mongolia	YS
J317	Huangjie 1022	J	China, Inner Mongolia	YS
J319	Zem-2	J	Australia（Introduced from Shanxi, China?）	YS
J322	Tunliu huangjie	J	China, Xinjiang	YS
J325	Shuixigouhuangjie	J	China, Xinjiang	YS
J326	Qitai caiyoucai	J	China, Xinjiang	YS
J327	Shache youcai	J	China, Xinjiang	YS
J330	Erenhot huangzijiecai	J	China, Inner Mongolia	YS
J333	Wuqihuangjie	J	China, Shaanxi	YS
J356	Huocheng caiyoucai	J	China, Xinjiang	YS
J357	Manas caiyoucai	J	China, Xinjiang	YS
J358	CGN07154	J	Former Soviet Union	YS
J361	CR 122	J	Former Soviet Union	YS
J363	CR 2457	J	Former Soviet Union	YS
J375	CR 2766	J	Germany	BS
J378	CR 76 （Aurea）	J	Germany	YS
J380	CR 88 （Druschnaja 2886）	J	Former Soviet Union	YS
J381	CR 93 （Gielva）	J	Germany	YS
J445	Neosrpajus	J	Unknown（Former Soviet Union）	YS
J446	CR 94 （Hei-ye-mi-tou-gai）	J	Japan	YS
J447	Dacaizi	J	China, Shanxi	YS
J472	Baicheng huangjiecai	J	China, Xinjiang	YS
J452	Baicheng tierekehuangjiecai	J	China, Xinjiang	YS
J456	Sanjucta Asech	J	India	BS
J470	Argentina	J	Argentina	YS
J457	JR042	J	Australia	YS
J458	JR049	J	Australia	YS
J471	USA variety	J	USA	YS
J459	Don07	J	Ukraine	YS
J460	WKL2403	J	Ukraine	YS
J461	WKL5	J	Ukraine	YS
J462	Santongyoucai	J	China, Shanxi	YS
J491	Kuchal zishengyoucai	J	China, Xinjiang	BS
J475	CBJ004	J	Canada	YS
J476	Zem low-erucic line 87-1	J	Canada	YS
J477	Don02	J	Ukraine	YS
J478	WKL2402	J	Ukraine	YS
J479	WKL2405	J	Ukraine	YS
J480	Ekla	J	Ukraine	YS
J038	Ames 26160	J	USA	BS
J072	CR 3465	J	Thailand	BS
J075	Huangxijieyou	J	China, Tibet	BS
J076	Guanbayou	J	China, Tibet	BS
J078	J0116	J	China, Tibet	BS
J081	Angbai	J	China, Tibet	BS
J082	J132	J	China, Tibet	BS
J083	Shanzhu 11537	J	China, Tibet	BS
J084	Ajie 77-1300	J	China, Tibet	BS
J085	Jiecaixingyoucai	J	China, Tibet	BS
J122	Meri hejie	J	China, Xinjiang	BS
J147	CGN07155	J	Unknown	BS
J148	CGN12009	J	Sweden	BS
J151	BRA63/69	J	Afghanistan	BS
J157	Longxi reman	J	China, Gansu	BS
J159	Deqingdali	J	China, Tibet	BS
J168	PI 169076	J	Turkey, Kirklareli	BS
J169	PI 169077	J	Turkey, Kirklareli	BS
J172	PI 175602	J	Turkey, Kayseri	BS
J173	PI 175607	J	Turkey, Tekirdag	BS
J174	PI 179191	J	Turkey, Kirklareli	BS
J175	PI 179192	J	Turkey, Edirne	BS
J184	PI 212082	J	Afghanistan, Kondoz	BS
J212	PI 478337（O 85）	J	China, Xinjiang	BS
J215	CR 113 (Secus)	J	Germany	BS
J216	CR 115 (Stalingradskaja)	J	Former Soviet Union	BS
J218	CR 2428	J	China	BS
J219	CR 2432	J	Afghanistan	BS
J237	CR 2603	J	Morocco	BS
J239	CR 2607	J	Turkey	BS
J244	CR 2640	J	Turkey	BS
J256	CR 3331	J	Thailand	BS
J262	CR 481	J	Romania	BS
J264	CR 513	J	Former Soviet Union	BS
J266	CR 80 （Budakalaszi Fekete）	J	Hungary	BS
J297	Quxu dali	J	China, Tibet	BS
J306	Yecaizi	J	China, Qinghai	BS
J307	Doulanniuweishao	J	China, Qinghai	BS
J310	Yeyoucai 015	J	China, Gansu	BS
J311	Longxireman 030	J	China, Gansu	BS
J313	Yeshenglajie 039	J	China, Gansu	BS
J328	Trowse	J	Unknown (England?)	BS
J352	CR 2462 （Stalingradskaja）	J	Former Soviet Union	BS
J359	CGN15204	J	Lithuania	BS
J362	CR 1649	J	England	BS
J364	CR 2470	J	Bulgaria	BS
J365	CR 2637	J	Poland	BS
J366	CR 2646	J	Belgium	BS
J369	CR 2695	J	Belgium	BS
J370	CR 2699	J	Russia	BS
J371	CR 2701	J	Bulgaria	BS
J373	CR 2736	J	Russia	BS
J376	CR 493	J	Austria	BS
J377	CR 494	J	Austria	BS
J379	CR 81 （Bulharska）	J	Bulgaria	BS
J451	Mori heicaizi	J	China, Xinjiang	BS
J453	Lake Isak youcai	J	Kyrgyzstan	BS
J007	7981	J	China, Tibet	BS
J008	PI 120923	J	Turkey, Izmir	BS
J021	Tonglianghuangqingyoucai	J	China, Chongqing	YS
J044	Hanzhonghuangjie	J	China, Shaanxi	YS
J046	Skorospelka 2	J	Former Soviet Union	YS
J069	Huiligaozuhuang（HL)	J	China, Sichuan	YS
J079	7203	J	China, Tibet	BS
J086	Chishuihuangyoucai	J	China, Guizhou	YS
J088	Silunyoucai	J	China, Guizhou	YS
J089	Zunyi yilongji	J	China, Guizhou	YS
J090	Zunyi zhuyayoucai	J	China, Guizhou	YS
J091	White-flower mustard	J	China, Guizhou	YS
J092	Zhengyuankuyoucai	J	China, Guizhou	YS
J093	Qianximaweiyoucai	J	China, Guizhou	BS
J094	Daozhenmawiesong	J	China, Guizhou	YS
J095	Hongzhihongyoucai	J	China, Guizhou	YS
J096	Anshunpingbabaiyuhuangjie	J	China, Guizhou	YS
J099	Santaigaoyan yecaizi	J	China, Sichuan	YS
J100	Mianjie 6	J	China, Sichuan	YS
J101	Lengjiao 6	J	China, Sichuan	YS
J102	Nanchonghuangjie	J	China, Sichuan	YS
J103	Huiligaozuhuangyoucai	J	China, Sichuan	YS
J104	Yongchuanbaihuayoucai	J	China, Sichuan	YS
J105	Xichanghuangyoucai	J	China, Sichuan	YS
J106	Luxianbaihuayoucai	J	China, Sichuan	YS
J113	Chenxidapingkuyoucai	J	China, Hunan	YS
J116	Changning zishengyocai	J	China, Hunan	BS
J118	Mianxian hejie	J	China, Shaanxi	BS
J135	WJ01	J	China, Chongqing	YS
J136	WJ02	J	China, Chongqing	BS
J156	Jinsijiecai	J	China, Jiangsu	YS
J278	pengxibendihuangyoucai	J	China, Sichuan	YS
J334	Pingshanqingcai	J	China, Sichuan	BS
J335	Dejiangdaheicaizi	J	China, Guizhou	YS
J337	Xichanghuangyoucai	J	China, Sichuan	YS
J338	Yongchuanhuangqingcai	J	China, Chongqing	YS
J340	Hongjinyou	J	China	YS
J355	Nayong kuyoucai	J	China, Guizhou	BS
J382	Luopingjincaizi	J	China, Yunnan	YS
J383	Jingyoushimaweiyoucai	J	China, Sichuan	YS
J384	Kaijiangsuosuoyoucai	J	China, Sichuan	YS
J001	Sichuan Yellow（SY)	J	China, Sichuan	YS
I014	CR 3340 （Green In Snow）	I	USA	BS
I015	CR 2642	I	China	BS
I017	27047	I	Unknown	BS
I029	BRA 436/64	I	China	BS
I030	27042	I	Unknown	BS
I032	SL15	I	China, Hubei	BS
I033	SL20	I	China, Hubei	BS
I034	SL94	I	China, Hubei	BS
I039	CR 3329	I	Cuba	BS
I040	Fordhock (CR 2473)	I	Unknown	BS
I041	Longshan 1	I	China, Hunan	BS
I043	CGN15192	I	Hongkong, China	BS
I051	CR 2473	I	Unknown	BS
I054	CR 2533	I	Unknown	BS
I056	Liuyangpaicai	I	China, Hunan	BS
I060	CR 3329	I	Cuba	BS
I063	unzen kobu (CR 3347)	I	China	BS
I064	CR 2636	I	Thailand	BS
I065	Kobu Takana	I	Japan	BS
I097	Meihuashanjiecai	I	China, Guizhou	BS
I098	Weiningjinzhongjiecai	I	China, Guizhou	BS
I110	Xiangyinqingcai	I	China, Hunan	BS
I137	Enshihejie	I	China, Hubei	BS
I138	Qianqing 2	I	China, Guizhou	BS
I139	Jianyelacai	I	China, Guizhou	BS
I140	Chunchengkuanye 2	I	China, Yunnan	BS
I141	Jiutouniaoxuelihong	I	China, Jiangsu	BS
I142	Siyuechiqingcai	I	China, Chongqing	BS
I143	Sanyexuelihong	I	China, Fujian	BS
I144	Ningboxiyexuelihong	I	China, Zhejiang	BS
I145	Xiyejiutoujie	I	China, Anhui	BS
I154	Wnxf2	I	China, Guizhou	BS
I155	Wnxf16	I	China, Guizhou	BS
I158	J054	I	Unknown	BS
I160	Yeshengjiecai	I	Unknown	BS
I182	PI 192936	I	China	BS
I188	PI 257240	I	China	BS
I217	CR 2353	I	Georgia	BS
I224	CR 2472 (kanapchali)	I	Georgia	BS
I225	CR 2481	I	China	BS
I226	CR 2494 (mostaza)	I	Cuba	BS
I227	CR 2498 (Red)	I	Unknown	BS
I228	ching cai (CR 2508 )	I	China	BS
I232	CR 2525 (Murasaki Takana)	I	Japan	BS
I233	CR 2526 (Kobu Takana)	I	Japan	BS
I234	CR 2527 (Giant Red)	I	Unknown	BS
I251	CR 2673	I	Nepal	BS
I255	CR 3330 (Kaisoi)	I	Unknown	BS
I257	CR 3333 (Cherokee Blue Mustard)	I	USA	BS
I258	CR 3335 (Yamagata Seisai)	I	Japan	BS
I259	CR 3345	I	Thailand	BS
I260	CR 3351 （Aka Ooba）	I	Unknown	BS
I342	Hezimakucai	I	China, Jiangsu	BS
I349	Kaihuayejiecai	I	China, Zhejiang	BS
I450	Xundianrendehejie	I	China, Yunnan	BS
I405	Taojiangduoniejie	I	China, Hunan	BS
I406	Taojianghuayejie	I	China, Hunan	BS
I407	Ziyijiecai	I	Unknown	BS
I408	Zijiecai	I	Unknown	BS
I389	Xiyejiutoujie	I	China, Anhui	BS
I417	Niuleiba	I	China, Yunnan	BS
I396	Zihongcuinenqingcai	I	China, Yunnan	BS
I418	Xinxuanhuayeqingcai	I	China, Yunnan	BS
I419	Kuanyeqingcai	I	China, Yunnan	BS
I420	Lvganqingcai	I	China, Yunnan	BS
I421	Fenganqingcai	I	China, Yunnan	BS
I397	Dapingpu daroubaoxinjiecai	I	China, Yunnan	BS
I422	Baobaoqingcai	I	China, Yunnan	BS
I424	Red Giant (CR 3384)	I	Unknown	BS
I473	CR 3428(28188)	I	Austria	BS
I425	Siyuewanqingcai	I	China, Guizhou	BS
I426	PI 649121(Marpha)	I	Nepal	BS
I428	CR 2291	I	Unknown	BS
I398	CR 2471 (Georg. Cicmati)	I	Georgia	BS
I433	CR 2500 (Cresor, C.R.O.)	I	France	BS
I434	CR 2502 (Southern Giant Curled)	I	USA	BS
I399	CR 2504 (sareptis mdogvi)	I	Georgia	BS
I435	CR 2519 (Yellow Green Curled)	I	Unknown	BS
I436	CR 2520 (Red Giant)	I	Unknown	BS
I437	CR 2522 (Southern Giant)	I	Unknown	BS
I401	CR 3334 (Hiroshima Katsuona)	I	Japan	BS
I402	CR 3336 (Miike Takana)	I	Japan	BS
I403	CR 3338 （Osaka Purple）	I	USA	BS
I440	CR 3339 （Paralee Davis' Old Fashion）	I	USA	BS
I441	CR 3352 （Miike Giant）	I	Unknown（Japan?）	BS
I443	CR 479	I	Poland	BS
I404	Huayexuelihong	I	Unknown（China？）	BS
I444	Enshijiecai	I	China, Hubei	BS
I487	Baihuajiecai	I	China, Sichuan	BS
I488	Xiangcai	I	China, Sichuan	BS
I481	Weiningjiecai 2	I	China, Guizhou	BS
I482	Weiningjiecai 12	I	China, Guizhou	BS
I489	Miancai	I	China, Sichuan	BS
I010	PI 286417	I	Nepal	BS
I011	CR 2493 （Green In The Snow)	I	England	BS
I005	Purple leaf Mustard （PM)	I	China, Hunan	BS
J025	stoker 070/a	J	England	BS
J049	CR 2503	J	North Korea	BS
J059	Anxiangjiecai	J	China, Hunan	BS
J080	Jie 2	J	China, Tibet	BS
J111	Huayuanjiecai	J	China, Hunan	BS
J112	linlilayoucai	J	China, Hunan	BS
J114	Yuanlingkuyoucai	J	China, Hunan	BS
J290	Yuxi aizhuhuangcaizi	J	China, Yunnan	BS
J291	Xinpingchengguanhuangcaizi	J	China, Yunnan	BS
J002	PI 271453 （RAI）	J	India	BS
T028	CR 2517	T	China, Taiwan	BS
T052	Ba 2	T	China	BS
T070	MM003/05	T	Unknown	BS
T109	Xiangyindatoucai	T	China, Hunan	BS
T273	Z37-10-3-1（08ZC-4）	T	China, Sichuan	BS
T274	Z38-1-1-1(08ZC-6)	T	China, Sichuan	BS
T275	Z29-1	T	China, Sichuan	BS
T324	Chongqingzhacai	T	China, Chongqing	BS
T332	Xiaoyezhacai	T	China, Sichuan	BS
T387	Bangcai 2	T	China, Sichuan	BS
T000	T84-66	T	China, Sichuan	BS
T394	Fujiangzhacai	T	China, Sichuan	BS
T395	Teji ercai	T	China, Guizhou	BS
T486	Z37-10-3-1（08ZC-4）	T	China, Sichuan	BS
J012	Jata	J	Unknown（Bangladesh？）	BS
J037	PI 500675	J	Zambia	BS
J048	Rohini (2900098)	J	India	BS
J053	Varuna	J	India	BS
J162	PI 163494	J	Pakistan, Punjab	BS
J164	IC 10976	J	India	BS
J165	PI 175082	J	India, Uttarkashi	BS
J166	CR 2649	J	India	BS
J167	CR 2654	J	India	BS
J170	PI 173870（77-1075）	J	India	BS
J171	PI 175068	J	Kumaon, India	BS
J177	PI 179858	J	India, Rajasthan	BS
J178	PI 180266	J	India, Gujarat	BS
J179	PI 181017	J	Pakistan, Sind	BS
J180	PI 181026	J	Pakistan, Punjab	BS
J186	PI 250131	J	Pakistan, Punjab	BS
J187	PI 254361	J	Delhi, India	BS
J189	PI 288727	J	India, Nakhatrana	BS
J190	PI 340206（I.B. 375）	J	India	BS
J191	PI 340216（I.B. 668）	J	India	BS
J192	PI 340218（I.B. 646）	J	India	BS
J193	PI 347618（I.B. 202）	J	India	BS
J194	PI 370746（NU 60027）	J	India	BS
J195	PI 390141（S-300）	J	Pakistan	BS
J196	PI 426308（K-100）	J	Pakistan, Gharo	BS
J197	PI 426400（K-868）	J	Pakistan, Peshawar	BS
J198	PI 432378（BAU-M/7）	J	Bangladesh	BS
J199	PI 432388（BAU-M/126）	J	Bangladesh	BS
J200	PI 432390（BAU-M/140）	J	Bangladesh	BS
J204	PI 458998（I.B. 1088）	J	India	BS
J205	PI 459008（I.B. 1825）	J	India	BS
J213	PI 649118(I.B. 28)	J	India	BS
J214	CR 104	J	India	BS
J245	CR 2647	J	India	BS
J246	CR 2649	J	India	BS
J247	CR 2654	J	India	BS
J249	CR 2666	J	Turkey	BS
J250	CR 2667	J	India	BS
J252	CR 2684	J	Pakistan	BS
J269	CR 96 （Ib 1434）	J	India	BS
J270	CR 97 （Ib 1632）	J	India	BS
J271	CR 98 （Ib 1692）	J	India	BS
J323	Twahib	J	Afghanistan, Nangarhar	BS
J454	Pusa Bold	J	India	BS
J455	RLM198	J	India	BS
J463	Moonstar superior seed	J	Pakistan	BS
J464	Atlanta Hybrid seed	J	Pakistan	BS
J465	Abadgar Hybrid seed	J	Pakistan	BS
J466	Tasco Hicross	J	Pakistan	BS
J467	Hhanpur Raya	J	Pakistan	BS
J468	OP verity	J	Pakistan	BS
J469	Tasco Hybrid seed	J	Pakistan	BS
J485	PI 163494	J	Pakistan, Lahore	BS
N276	Jingpindatoucai D17-1	N	China, Sichuan	BS
N009	Datoucai	N	China, Sichuan	BS
N438	CR 3325	N	China	BS
J018	CR 2430	J	Afghanistan	BS
J024	CR 2454	J	China	YS
J031	27048	J	Unknown	BS
J045	PI 531271 (vittasso)	J	Unknown	YS
J077	211	J	China, Tibet	YS
J121	Shuixigoujiecai	J	China, Xinjiang	BS
J146	CGN07153	J	China	YS
J161	PI 531269 （HUA-SIAO）	J	China	BS
J181	PI 181035（8587）	J	Punjab, India	BS
J201	PI 458927（Blaze (25-11)）	J	Canada, Saskatchewan	BS
J221	CR 2438	J	China	BS
J231	CR 2512 (Cai-Cai-Tai)	J	Unknown (China？）	BS
J261	CR 3484	J	North Korea	YS
J265	CR 79 （Blaze）	J	Canada	BS
J308	Yinshenghuanglajie	J	China, Qinghai	BS
J320	Vittaso	J	Hungary	YS
J321	Common Brown	J	Canada	BS
J492	Kuchal zishengyoucai	J	China, Xinjiang	BS
J490	Jiecaixingyoucai	J	China, Sichuan	BS
J061	28316	J	Unknown	BS
J062	CR 2475	J	North Korea	BS
J067	PI 311734	J	Poland	BS
J068	PI 633077 (WIR 4390)	J	Canada	BS
J108	Garz tuoba yeshengyoucai	J	China, Sichuan	BS
J163	25058	J	Unknown	BS
J183	PI 211000	J	Afghanistan, Badakhshan	BS
J185	PI 212594	J	Afghanistan, Nangarhar	BS
J243	CR 2624	J	Romania	BS
J248	CR 2664	J	India	BS
J253	CR 2694	J	Romania	BS
J254	CR 2898	J	Germany	BS
J268	CR 95 （Hua-siao）	J	Unknown（China？）	BS
J298	Ketuhonglajie	J	China, Qinghai	BS
J351	CR 1208	J	Hungary	BS
J353	CR 2492	J	Poland	BS
J360	CR 119	J	England	BS
J367	CR 2652	J	Germany	BS
J368	CR 2661	J	Denmark	BS
J372	CR 2729	J	Poland	BS
J374	CR 2764	J	Romania	BS
J004	K-1072	J	Afghanistan	BS
J107	Garz sie yeshengyoucai	J	China, Sichuan	BS
J119	Yuanyanggaojie	J	China, Henan	BS
J284	Quxibaihuajiela	J	China, Yunnan	BS
J285	Mengziaijiaohuangyoucai	J	China, Yunnan	BS
J286	Wenshanyoucai	J	China, Yunnan	BS
J287	Qujing huangxicaizi	J	China, Yunnan	YS
J288	Qujingbaihuajiela	J	China, Yunnan	YS
J289	Luliangjincaizi	J	China, Yunnan	YS
J292	Xinpinghabajiecaizi	J	China, Yunnan	YS
J294	Yuanmouyoucai	J	China, Yunnan	BS
J295	Heqinghuangyoucaizi	J	China, Yunnan	YS
J296	Baoshanhuangyoucai	J	China, Yunnan	YS
J301	Tongchenglacai	I	China, Anhui	BS
J336	zhu 26	J	China	BS
J339	Suiningsuosuoyoucai	J	China, Sichuan	BS
J354	Xingren aiyoucai	J	China, Guizhou	BS
J003	Shigatse 760049	J	China, Tibet	BS
I026	CR 2431	I	China	BS
I035	CR 3356	I	South Korea	BS
I042	IC10956	I	India	BS
I055	CR 78(28169)	I	Czechoslovakia	BS
I066	CR 2686	I	Unknown	BS
I149	CGN15172	I	China	BS
I230	CR 2511 (Yamashiona)	I	Japan	BS
I238	CR 2604	I	Thailand	BS
I346	Xuyilacai	I	China, Jiangsu	BS
J229	CR 2510 (Ha Karashina)	J	Japan	BS
I388	Lulutongxuelihong	I	China, Jiangsu	BS
I423	Huayexuelihong	I	China, Jiangsu	BS
J348	Yazhanghong	J	China, Jiangxi	BS
J047	Malopolska (CR 2671)	J	Poland	BS
J050	Hengyangjiecai	J	China, Hunan	BS
J087	Sinankuyoucai	J	China, Guizhou	BS
J115	P433122041-1	J	China, Hunan	BS
J120	Luoshan aijie	J	China, Henan	BS
J293	Yimengfengweizi	J	China, Yunnan	BS
J300	Guangdeyejie	J	China, Anhui	BS
J345	Xinghuamacai	J	China, Jiangsu	YS
J347	Yanchengyejiecai	J	China, Jiangsu	BS
J350	Zarja (CR 2601)	J	Former Soviet Union	BS
J013	Rai-5	J	Unknown（India？）	BS
J036	PI 500651	J	Zambia	BS
J176	PI 179635	J	India, Rajasthan	BS
J263	CR 506	J	India	BS
J267	CR 90 （Gai-cai-tai）	J	Japan	BS
J318	T.6342	J	India	BS
aJ: ssp. juncea. I: ssp. integrifolia. N: ssp. napiformis. T: ssp. tumida
"BS" represent represnt black-seeded; "YS" represent yellow-seeded
