# Supplementary material for: Natural variations in TT8 and its neighboring STK confer yellow seed with elevated oil content in Brassica juncea
Source: Proc Natl Acad Sci U S A. 2025 Jan 30;122(5):e2417264122. doi: 10.1073/pnas.2417264122 (PMC11804580; doi:10.1073/pnas.2417264122)
Supplement: Supplementary file 14 — Dataset S13 (XLSX) [file pnas.2417264122.sd13.xlsx]

## Sheet: Dataset S13
Supplementary Table S13. Seed color candidate genes within the putative domestication sweeps in Brassica juncea.
Chr.	Gene ID of PM genome	Gene ID of SY genome	PM genome				SY genome				Fst value	Best A.thaliana	Best A.thaliana symbol	Description
			Gene sta	Gene end	Start position	End position	Gene sta	Gene end	Start position	End position
A01	BjuA01G03030PM	BjuA01g01990S	3861434	3864954	3855001	3865000	1537707	1541243	1535001	1545000	0.52953	AT3G07020.2	SGT	UDP-Glycosyltransferase superfamily protein
A01	BjuA01G43380PM	BjuA01g41960S	55692440	55693831	55692001	55702000	33744271	33745662	33735001	33745000	0.392398	AT4G36770.1	NA	UDP-Glycosyltransferase superfamily protein
A05	BjuA05G01770PM	BjuA05g01800S	1181534	1183581	1181001	1191000	1225474	1227043	1225001	1235000	0.482572	AT2G40890.1	CYP98A3	cytochrome P450, family 98, subfamily A, polypeptide 3
A09	BjuA09G39570PM	BjuA09g53520S	56945362	56946918	56945001	56955000	57768438	57770189	57770001	57780000	0.4578	AT5G42800.1	TT3	dihydroflavonol 4-reductase
A09	BjuB04G18290PM	BjuA09g25710S	37119411	37120729	37119001	37129000	15310959	15311614	15310001	15320000	0.537604	AT1G25460.1	NA	NAD(P)-binding Rossmann-fold superfamily protein
A09	BjuA09G39960PM	BjuA09g49280S	57291148	57292393	57291001	57301000	54098841	54100044	54095001	54105000	0.506136	AT2G03760.1	SOT12	sulfotransferase 12
A09	BjuA09G24720PM	BjuA09g25720S	15570835	15578223	15570001	15580000	15317268	15324922	15320001	15330000	0.54888	AT1G25460.1	NA	NAD(P)-binding Rossmann-fold superfamily protein
A09	BjuA09G32400PM	BjuA09g45700S	49951951	49955858	49951001	49961000	50672405	50677231	50670001	50680000	0.452131	AT4G09820.1	TT8	TRANSPARENT TESTA 8
A09	BjuA09G24690PM	BjuA09g25680S	15553402	15555059	15553001	15563000	15300414	15301930	15295001	15305000	0.555529	AT1G25460.1	NA	NAD(P)-binding Rossmann-fold superfamily protein
A09	BjuA09G39960PM	BjuA09g49310S	57291148	57292393	57291001	57301000	54138464	54139601	54135001	54145000	0.45086	AT2G03760.1	SOT12	sulfotransferase 12
B02	BjuB02G54580PM	BjuB02g58590S	66209942	66212234	66209001	66219000	66375350	66377638	66375001	66385000	0.455241	AT5G48100.1	TT10	LAC15,Laccase/Diphenol oxidase family protein
B06	BjuB06G21350PM	BjuB06g22050S	15238555	15242630	15235001	15245000	15003415	15007455	14995001	15005000	0.414585	AT1G15950.1	CCR1	cinnamoyl coa reductase 1
B08	BjuB08G37900PM	BjuB08g40520S	63197145	63199473	63197001	63207000	57721474	57723801	57720001	57730000	0.778372	AT2G40890.1	CYP98A3	cytochrome P450, family 98, subfamily A, polypeptide 3
B08	BjuB07G03640PM	BjuB08g48690S	4714223	4715800	4714001	4724000	63878889	63880232	63880001	63890000	0.457228	AT5G54010.1	UGT79B6	UDP-Glycosyltransferase superfamily protein
B08	BjuB07G03640PM	BjuB08g48680S	4714223	4715800	4714001	4724000	63871773	63877013	63865001	63875000	0.462381	AT5G54010.1	UGT79B6	UDP-Glycosyltransferase superfamily protein
B08	BjuB08G17740PM	BjuB08g18790S	37149457	37152224	37145001	37155000	30976152	30979140	30975001	30985000	0.635884	AT4G09820.1	TT8	TRANSPARENT TESTA 8
B08	BjuB08G45850PM	BjuB08g48670S	69326294	69327975	69325001	69335000	63864563	63866203	63860001	63870000	0.475459	AT5G54010.1	UGT79B6	UDP-Glycosyltransferase superfamily protein
