# Supplementary material for: Natural variations in TT8 and its neighboring STK confer yellow seed with elevated oil content in Brassica juncea
Source: Proc Natl Acad Sci U S A. 2025 Jan 30;122(5):e2417264122. doi: 10.1073/pnas.2417264122 (PMC11804580; doi:10.1073/pnas.2417264122)
Supplement: Supplementary file 15 — Dataset S14 (XLSX) [file pnas.2417264122.sd14.xlsx]

## Sheet: Dataset S14
Supplementary Table S14. A total of 27 genes were detected significantly associated with seed color by GWAS.
Chr.	SNP name	Positionin PM genome (bp)	Position in SY genome (bp)	P-value	SNP area	Gene ID of PM genome	Gene ID of SY genome	PM genome		SY genome		Best A.thaliana hit	Best A.thaliana symbol	Best A.thaliana description	Involved in function
								Start	End	Start	End
A01	A01-707280	207503	707280	6.0283	exonic	BjuB01G01440PM	BjuA01g01060S	1993941	1997596	706149	707690	AT3G03220.1	EXP13	member of Alpha-Expansin Gene Family. Naming convention from the Expansin Working Group	plant-type cell wall loosening, plant-type cell wall organization, unidimensional cell growth
A09	A09-13488422	13870217	13488422	6.14584	intronic	BjuA09G22160PM	BjuA09g23180S	13773518	13776415	13486975	13490005	AT1G22360.1	UGT85A2	UDP-glucosyl transferase 85A2;(source:Araport11)
A09	A09-19485121	20051430	19485121	6.45813	UTR5	BjuA09G28960PM	BjuA09g30260S	20048607	20051567	19481813	19485147	AT1G32130.1	IWS1	The C-terminal portion of this protein has high homology to the C-termini of the IWS1 (Interacts With Spt6) proteins found in yeast and humans. Interacts with transcription factor BES1. Involved in brassinosteroid-regulated gene expression	brassinosteroid mediated signaling pathway，regulation of DNA-templated transcription, elongation
A09	A09-20770212	21624127	20770212	11.9079	exonic	BjuA09G30150PM	BjuA09g31370S	21346915	21348165	20769950	20771026	AT1G33800.1	GXMT1	Encodes a glucuronoxylan(GX)-speciﬁc 4-O-methyltransferase responsible for methylating GlcA residues in GX. Reduced methylation of GX ingxmt1-1 plants is correlated with altered lignin composition. The mRNA is cell-to-cell mobile.	lignin metabolic process，plant-type secondary cell wall biogenesis，polysaccharide metabolic process，xylan biosynthetic process，xylan metabolic process
A09	A09-50027885	49544219	50027885	10.3362	exonic	BjuA09G32060PM	BjuA09g45080S	49542989	49545458	50026642	50029321	AT4G08920.1	CRY1	Encodes CRY1, a flavin-type blue-light photoreceptor with ATP binding and autophosphorylation activity. Functions in perception of blue / green ratio of light. The photoreceptor may be involved in electron transport. Mutant phenotype displays a blue light-dependent inhibition of hypocotyl elongation. Photoreceptor activity requires light-induced homodimerisation of the N-terminal CNT1 domains of …	anthocyanin-containing compound metabolic process, auxin transport, blue light signaling pathway, circadian regulation of calcium ion oscillation, circadian rhythm, detection of light stimulus, flavin adenine dinucleotide metabolic process, negative regulation of lateral root development, oxidation-reduction process, photomorphogenesis, photoprotection, phototropism, plant organ development, posi…
A09	A09-50674719	49954434	50674719	18.0082	intronic	BjuA09G32400PM	BjuA09g45700S	49951951	49955858	50672405	50677231	AT4G09820.1	TT8	TT8 is a regulation factor that acts in a concerted action with TT1, PAP1 and TTG1 on the regulation of flavonoid pathways, namely proanthocyanidin and anthocyanin biosynthesis. Affects dihydroflavonol 4-reductase gene expression. It is thought that a ternary complex composed of TT2, TT8 and TTG1 is necessary for correct expression of BAN in seed endothelium. Also important for important for marg…	jasmonic acid mediated signaling pathway, regulation of flavonoid biosynthetic process, regulation of proanthocyanidin biosynthetic process, seed coat development, seed development, trichome differentiation
A09	A09-50943604	50225386	50943604	10.134	UTR5	BjuA09G32640PM	BjuA09g45920S	50224796	50225349	50942853	50943640	AT4G10240.1	BBX23	B-box zinc finger family protein;(source:Araport11)	photomorphogenesis, regulation of transcription, DNA-templated
A09	A09-53781102	53108990	53781102	8.13753	intronic	BjuA09G35570PM	BjuA09g49010S	53110480	53112845	53777966	53791955	AT3G25790.1	HHO1	Encodes a nuclear localized member of the GARP family of transcription factors. Along with AtNIGT1/HRS1 it is involved in nitrate and phosphate signaling in the root.	cellular response to phosphate starvation, regulation of transcription, DNA-templated, response to nitrate starvation
A09	A09-53809474	53130942	53809474	7.62821	intronic	BjuA09G35580PM	BjuA09g49020S	53129100	53133524	53800382	53812324	AT3G25770.1	AOC2	Encodes allene oxide cyclase. One of four genes in Arabidopsis that encode this enzyme, which catalyzes an essential step in jasmonic acid biosynthesis. Gene expression is induced during senescence, a process that involves jasmonic acid signalling pathway.	jasmonic acid biosynthetic process, response to cold
A09	A09-54005866	53290635	54005866	7.28647	intronic	BjuA09G35810PM	BjuA09g49230S	53291900	53293687	53998149	54014856	AT1G35240.1	ARF20	auxin response factor 20;(source:Araport11)	regulation of transcription, DNA-templated
A09	A09-54098131	53361112	54098131	7.42672	upstream	BjuA09G39960PM	BjuA09g49280S	57291148	57292393	54098841	54100044	AT2G03760.1;	SOT1	Encodes a brassinosteroid sulfotransferase. In vitro experiements show that this enzyme has a preference for 24-epibrassinosteroids, particularly 24-epicathasterone, but does not act on castasterone and brassinolide. It also shows sulfating activity toward flavonoids.	brassinosteroid metabolic process, defense response, response to salicylic acid, response to salt stress
A09	A09-54098146	53361128	54098146	8.30375	upstream	BjuA09G39960PM	BjuA09g49280S	57291148	57292393	54098841	54100044		SOT2	Encodes a brassinosteroid sulfotransferase. In vitro experiements show that this enzyme has a preference for 24-epibrassinosteroids, particularly 24-epicathasterone, but does not act on castasterone and brassinolide. It also shows sulfating activity toward flavonoids. It is differentially expressed during development, being more abundant in young seedlings and actively growing cell cultures. Expr…	brassinosteroid metabolic process, defense response, response to salicylic acid, response to salt stress
A09	A09-54098174	53361158	54098174	7.84309	upstream	BjuA09G39960PM	BjuA09g49280S	57291148	57292393	54098841	54100044		SOT3	Encodes a brassinosteroid sulfotransferase. In vitro experiements show that this enzyme has a preference for 24-epibrassinosteroids, particularly 24-epicathasterone, but does not act on castasterone and brassinolide. It also shows sulfating activity toward flavonoids. It is differentially expressed during development, being more abundant in young seedlings and actively growing cell cultures. Expr…	brassinosteroid metabolic process, defense response, response to salicylic acid, response to salt stress
A09	A09-54099209	53366806	54099209	6.8042	exonic	BjuA09G39960PM	BjuA09g49280S	57291148	57292393	54098841	54100044		SOT4	Encodes a brassinosteroid sulfotransferase. In vitro experiements show that this enzyme has a preference for 24-epibrassinosteroids, particularly 24-epicathasterone, but does not act on castasterone and brassinolide. It also shows sulfating activity toward flavonoids. It is differentially expressed during development, being more abundant in young seedlings and actively growing cell cultures. Expr…	brassinosteroid metabolic process, defense response, response to salicylic acid, response to salt stress
A09	A09-54099340	53366937	54099340	6.66742	exonic	BjuA09G39960PM	BjuA09g49280S	57291148	57292393	54098841	54100044		SOT5	Encodes a brassinosteroid sulfotransferase. In vitro experiements show that this enzyme has a preference for 24-epibrassinosteroids, particularly 24-epicathasterone, but does not act on castasterone and brassinolide. It also shows sulfating activity toward flavonoids. It is differentially expressed during development, being more abundant in young seedlings and actively growing cell cultures. Expr…	brassinosteroid metabolic process, defense response, response to salicylic acid, response to salt stress
B07	B07-3526326	9671560	3526326	7.67853	exonic	BjuB07G02690PM	BjuB07g03660S	3230417	3231787	3525864	3527335	AT1G51210.1	UGT85A7	UDP-Glycosyltransferase superfamily protein;(source:Araport11)	cytosol, intracellular membrane-bounded organelle
B08	B08-30976352	37152198	30976352	25.7007	exonic	BjuB08G17740PM	BjuB08g18790S	37149457	37152224	30976152	30979140	AT4G09820.1	TT8	TT8 is a regulation factor that acts in a concerted action with TT1, PAP1 and TTG1 on the regulation of flavonoid pathways, namely proanthocyanidin and anthocyanin biosynthesis.	jasmonic acid mediated signaling pathway, regulation of flavonoid biosynthetic process, regulation of proanthocyanidin biosynthetic process, seed coat development, seed development, trichome differentiation
B08	B08-33488905	39242956	33488905	6.43933	upstream	BjuB08G18730PM	BjuB08g20320S	39243420	39248528	33489351	33490910	AT5G49690.1	UGT91C1	UDP-Glycosyltransferase superfamily protein;(source:Araport11)
B08	B08-33686018	38153552	33686018	9.12717	upstream	BjuB08G18820PM	BjuB08g20410S	39432711	39434930	33686851	33689086	AT1G53240.1	MMDH1	mMDH1 encodes a mitochrondrial malate dehydrogenase. It is expressed at higher levels than the other mitochrondrial isoform mMDH2 (At3G15020) according to transcript and proteomic analyses.	carbohydrate metabolic process, defense response to bacterium, malate metabolic process, response to cadmium ion, response to cold
B08	B08-33802252	39755972	33802252	6.08049	exonic	BjuA10G26020PM	BjuB08g20510S	33176080	33177816	33802182	33802379	AT5G05260.2	CYP79A2	Encodes cytochrome P450 CYP79A2.	glucosinolate biosynthetic process
B08	B08-33802526	39756246	33802526	6.08339	upstream	BjuA10G26020PM	BjuB08g20510S	33176080	33177816	33802182	33802379		CYP79A2, CYTOCHROME P450 79A2	Encodes cytochrome P450 CYP79A2.	glucosinolate biosynthetic process
B08	B08-33803112	39756832	33803112	6.17205	upstream	BjuA10G26020PM	BjuB08g20510S	33176080	33177816	33802182	33802379		CYP79A2, CYTOCHROME P450 79A2	Encodes cytochrome P450 CYP79A2.	glucosinolate biosynthetic process
B08	B08-36067211	31831194	36067211	7.00603	exonic	BjuB08G19560PM	BjuB08g21210S	40785566	40787577	36065827	36067873	AT4G11280.1	ACS6	encodes a a member of the 1-aminocyclopropane-1-carboxylate (ACC) synthase (S-adenosyl-L-methionine methylthioadenosine-lyase, EC 4.4.1.14) gene family The mRNA is cell-to-cell mobile.	cell division, ethylene biosynthetic process, phloem or xylem histogenesis, response to auxin, response to ethylene, response to jasmonic acid, response to mechanical stimulus, response to oxidative stress, response to wounding
B08	B08-36324202	41903416	36324202	7.20171	exonic	BjuB08G20030PM	BjuB08g21460S	41903081	41904808	36322809	36324579	AT4G11690.1	ABO8	Encodes ABO8, a pentatricopeptide repeat (PPR) protein responsible for the splicing of NAD4 intron 3 in mitochondrial complex I. Abo8 mutants accumulate more reactive oxygen species (ROS) in root tips than the wild type	mitochondrial mRNA modification, response to abscisic acid
B08	B08-36324487	41903122	36324487	7.28183	exonic	BjuB08G20030PM	BjuB08g21460S	41903081	41904808	36322809	36324579		ABA OVERLY SENSITIVE MUTANT, ABO8	Encodes ABO8, a pentatricopeptide repeat (PPR) protein responsible for the splicing of NAD4 intron 3 in mitochondrial complex I. Abo8 mutants accumulate more reactive oxygen species (ROS) in root tips than the wild type	mitochondrial mRNA modification, response to abscisic acid
B08	B08-36566212	41531377	36566212	7.10286	upstream	BjuB08G19890PM	BjuB08g21650S	41549814	41552815	36564081	36566022	AT5G55480.1	GPDL1	Glycerophosphoryl diester phosphodiesterase-like protein involved in cell wall cellulose accumulation and pectin linking.	guard cell morphogenesis, lipid metabolic process, plant-type cell wall cellulose metabolic process, trichome differentiation
B08	B08-37408858	42163222	37408858	6.21614	intronic	BjuB08G20270PM	BjuB08g22020S	42160746	42163769	37408278	37411379	AT4G11920.1	FZR1	Encodes a putative activator of the anaphase-promoting complex/cyclosome.	anaphase-promoting complex-dependent catabolic process, maintenance of shoot apical meristem identity, positive regulation of DNA endoreduplication, positive regulation of anaphase-promoting complex-dependent catabolic process, positive regulation of ubiquitin protein ligase activity, protein ubiquitination, regulation of cell size
B08	B08-37428105	42145385	37428105	8.22842	exonic	BjuB08G20250PM	BjuB08g22030S	42141261	42145627	37425147	37431844	AT4G11890.3	CRK45	Encodes a receptor-like cytosolic kinase ARCK1. Negatively controls abscisic acid and osmotic stress signal transduction.	positive regulation of defense response, protein phosphorylation, regulation of abscisic acid-activated signaling pathway, response to abscisic acid, response to cold, response to oomycetes, response to salt stress, response to water deprivation
B08	B08-37485218	42254235	37485218	8.5662	UTR3	BjuB08G20360PM	BjuB08g22060S	42286782	42290686	37485172	37486880	AT4G12020.6	WRKY19	Encodes a member of the A1 subgroup of the MEKK (MAPK/ERK kinase kinase) family.	protein phosphorylation, regulation of transcription, DNA-templated
B08	B08-37485281	42254298	37485281	7.94387	UTR3	BjuB08G20360PM	BjuB08g22060S	42286782	42290686	37485172	37486880		ATWRKY19, MAPK/ERK KINASE KINASE 4, MAPKKK11, MEKK4, MITOGEN-ACTIVATED PROTEIN KINASE KINASE KINASE 11, WRKY19	Encodes a member of the A1 subgroup of the MEKK (MAPK/ERK kinase kinase) family. MEKK is another name for Mitogen-Activated Protein Kinase Kinase Kinase (MAPKKK or MAP3K). This subgroup has four members: At4g08500 (MEKK1, also known as ARAKIN, MAP3Kb1, MAPKKK8), At4g08480 (MEKK2, also known as MAP3Kb4, MAPKKK9), At4g08470 (MEKK3, also known as MAP3Kb3, MAPKKK10) and At4g12020 (MEKK4, also known a…	protein phosphorylation, regulation of transcription, DNA-templated
B08	B08-37515157	42302136	37515157	6.22472	intronic	BjuB08G20380PM	BjuB08g22120S	42300923	42304844	37514054	37517725	AT4G12020.6	WRKY19	Encodes a member of the A1 subgroup of the MEKK (MAPK/ERK kinase kinase) family.	protein phosphorylation, regulation of transcription, DNA-templated
B08	B08-37515320	42302300	37515320	9.40291	intronic	BjuB08G20380PM	BjuB08g22120S	42300923	42304844	37514054	37517725		ATWRKY19, MAPK/ERK KINASE KINASE 4, MAPKKK11, MEKK4, MITOGEN-ACTIVATED PROTEIN KINASE KINASE KINASE 11, WRKY19	Encodes a member of the A1 subgroup of the MEKK (MAPK/ERK kinase kinase) family. MEKK is another name for Mitogen-Activated Protein Kinase Kinase Kinase (MAPKKK or MAP3K). This subgroup has four members: At4g08500 (MEKK1, also known as ARAKIN, MAP3Kb1, MAPKKK8), At4g08480 (MEKK2, also known as MAP3Kb4, MAPKKK9), At4g08470 (MEKK3, also known as MAP3Kb3, MAPKKK10) and At4g12020 (MEKK4, also known a…	protein phosphorylation, regulation of transcription, DNA-templated
B08	B08-37516997	42303977	37516997	6.38713	intronic	BjuB08G20380PM	BjuB08g22120S	42300923	42304844	37514054	37517725		ATWRKY19, MAPK/ERK KINASE KINASE 4, MAPKKK11, MEKK4, MITOGEN-ACTIVATED PROTEIN KINASE KINASE KINASE 11, WRKY19	Encodes a member of the A1 subgroup of the MEKK (MAPK/ERK kinase kinase) family. MEKK is another name for Mitogen-Activated Protein Kinase Kinase Kinase (MAPKKK or MAP3K). This subgroup has four members: At4g08500 (MEKK1, also known as ARAKIN, MAP3Kb1, MAPKKK8), At4g08480 (MEKK2, also known as MAP3Kb4, MAPKKK9), At4g08470 (MEKK3, also known as MAP3Kb3, MAPKKK10) and At4g12020 (MEKK4, also known a…	protein phosphorylation, regulation of transcription, DNA-templated
B08	B08-37517562	42304542	37517562	7.39301	exonic	BjuB08G20380PM	BjuB08g22120S	42300923	42304844	37514054	37517725		ATWRKY19, MAPK/ERK KINASE KINASE 4, MAPKKK11, MEKK4, MITOGEN-ACTIVATED PROTEIN KINASE KINASE KINASE 11, WRKY19	Encodes a member of the A1 subgroup of the MEKK (MAPK/ERK kinase kinase) family. MEKK is another name for Mitogen-Activated Protein Kinase Kinase Kinase (MAPKKK or MAP3K). This subgroup has four members: At4g08500 (MEKK1, also known as ARAKIN, MAP3Kb1, MAPKKK8), At4g08480 (MEKK2, also known as MAP3Kb4, MAPKKK9), At4g08470 (MEKK3, also known as MAP3Kb3, MAPKKK10) and At4g12020 (MEKK4, also known a…	protein phosphorylation, regulation of transcription, DNA-templated
B08	B08-37524062	42313559	37524062	6.35037	intronic	BjuA09G34020PM	BjuB08g22130S	51648695	51651298	37523503	37525775	AT4G12030.2	BAT5	Required for the biosynthesis of methionine-derived glucosinolates. Involved in the transport of 2-keto acids between chloroplasts and the cytosol.	glucosinolate biosynthetic process, glucosinolate biosynthetic process from homomethionine, response to jasmonic acid, response to wounding
B08	B08-37524210	42313707	37524210	8.17172	exonic	BjuA09G34020PM	BjuB08g22130S	51648695	51651298	37523503	37525775		BASS5, BAT5, BILE ACID TRANSPORTER 5, BILE ACID:SODIUM SYMPORTER FAMILY PROTEIN 5	Required for the biosynthesis of methionine-derived glucosinolates. Involved in the transport of 2-keto acids between chloroplasts and the cytosol.	glucosinolate biosynthetic process, glucosinolate biosynthetic process from homomethionine, response to jasmonic acid, response to wounding
B08	B08-37748904	42439715	37748904	9.47861	intronic	BjuB08G20520PM	BjuB08g22280S	42437787	42441851	37746777	37751316	AT4G12120.1	SEC1B	member of KEULE Gene Family	intracellular protein transport, vesicle docking involved in exocytosis, vesicle-mediated transport
B08	B08-37750786	42441594	37750786	8.01363	intronic	BjuB08G20520PM	BjuB08g22280S	42437787	42441851	37746777	37751316		ATSEC1B, SEC1B	member of KEULE Gene Family	intracellular protein transport, vesicle docking involved in exocytosis, vesicle-mediated transport
B08	B08-37751105	42441909	37751105	7.72941	UTR5	BjuB08G20520PM	BjuB08g22280S	42437787	42441851	37746777	37751316		ATSEC1B, SEC1B	member of KEULE Gene Family	intracellular protein transport, vesicle docking involved in exocytosis, vesicle-mediated transport
B08	B08-37751109	42441913	37751109	6.82659	UTR5	BjuB08G20520PM	BjuB08g22280S	42437787	42441851	37746777	37751316		ATSEC1B, SEC1B	member of KEULE Gene Family	intracellular protein transport, vesicle docking involved in exocytosis, vesicle-mediated transport
B08	B08-37819049	42513134	37819049	7.87816	exonic	BjuB08G20580PM	BjuB08g22320S	42511867	42518710	37817814	37819259	AT4G15500	UGT84A4	Encodes a protein that might have sinapic acid:UDP-glucose glucosyltransferase activity.	intracellular membrane-bounded organelle
B08	B08-37846878	42551594	37846878	6.96583	intronic	BjuB08G20600PM	BjuB08g22340S	42550594	42552692	37845687	37847968	AT4G12300.1	CYP706A4	member of CYP706A
B08	B08-37846946	42551662	37846946	9.03896	intronic	BjuB08G20600PM	BjuB08g22340S	42550594	42552692	37845687	37847968		"CYTOCHROME P450, FAMILY 706, SUBFAMILY A, POLYPEPTIDE 4", CYP706A4	member of CYP706A
B08	B08-37847448	42552164	37847448	7.1097	exonic	BjuB08G20600PM	BjuB08g22340S	42550594	42552692	37845687	37847968		"CYTOCHROME P450, FAMILY 706, SUBFAMILY A, POLYPEPTIDE 4", CYP706A4	member of CYP706A
B08	B08-37847911	42552627	37847911	7.60603	exonic	BjuB08G20600PM	BjuB08g22340S	42550594	42552692	37845687	37847968		"CYTOCHROME P450, FAMILY 706, SUBFAMILY A, POLYPEPTIDE 4", CYP706A4	member of CYP706A
B08	B08-37848679	42553396	37848679	7.7425	upstream	BjuB08G20600PM	BjuB08g22340S	42550594	42552692	37845687	37847968		"CYTOCHROME P450, FAMILY 706, SUBFAMILY A, POLYPEPTIDE 4", CYP706A4	member of CYP706A
