# Supplementary material for: Natural variations in TT8 and its neighboring STK confer yellow seed with elevated oil content in Brassica juncea
Source: Proc Natl Acad Sci U S A. 2025 Jan 30;122(5):e2417264122. doi: 10.1073/pnas.2417264122 (PMC11804580; doi:10.1073/pnas.2417264122)
Supplement: Supplementary file 16 — Dataset S15 (XLSX) [file pnas.2417264122.sd15.xlsx]

## Sheet: Dataset S15
Supplementary Table S15. The 148 loci and those markers included in each locus of the genetic map of RIL population and its physicial alignment to reference gneome.
Chr.	Locus ID	Pos. (cM)	Seq. for PM	Seq. for SY	Corresponding physical location of the loci on the referene genome genome PM			Corresponding physical location of the loci on the referene genome genome v. 1.3
					Chr.	Start	End	Chr.	Start	End
ChrA09	Ctg8762	62.471	TAACCCAAAATCTTATCAAGTGGTCCATCAAGCACCCATACAAAGACATGACTTGTGTCACTGACCCAACTCTCCAGGTTGCGTTCGTAGTAGACACCAAGTCCATGTAGAACGCTCTAGTTCCATGACCAGATCAAATTAACATACTGAGTACTCAAGTCTTAGTAGATTCAACCAATCTCCAAGCCACTCAATGCACCAGCCAAGTCCTAGCGAACATGTTCCAATCTTTAGGCTGGTCACTCTACCATGAGTCCTAACAGATTGTTCTGTTCCCTTA	TAACCCAAAATCTTATCAAGTGGTCCATCAAGCACCCATACAAAGACATGACTTGTGTCACTGACCCAACTCTCCAGGTTGCGTTCCTAGTAGACACCAAGTCCATGTAGAACACTTCAGTTCCATGACTAGATCAAATTAACATACTGAGTACTCAAGTCTTAGTAGATTCAACCAATCTCCAAGCCACTCGATGCACCAGCCAAGTCCTAGTGAACATGTTCCAATCTTTAGGCTGCTCACTCTACCATGAGTCCTAACAGATTGTTCTGTTCCCTTA	A09	40025396	40025686	A09	25315134	25315415
ChrA09	Ctg16727	64.671	TAATAATATCTCAAGCAATCAACTTCATTTGTAGGCAGTGGAAATATATTCCATATCTAGATATTTATATATAAGGACTATCCTTCCATCATTGTGAATCTAATCATATACCTCACTTCCTATTCCCGTCTCTCATATCACAGTTACACGGCCTCCAGGGTGCGACCCCATCATCATGTCTTTGTGACCTTGTTCCATATCGCATGACCAATTCACGGTAATCATCATTCATACGATAATATTTTGGAAGACAGGTTTATAATAAGACTTCACATGATTA	TAATAATATCTCAAGCAATCAGCTTCATTTGTATGCAGTGGAAATATATTCCATATCTAGATATTTATATATAAGGACTATCCTTCCATCATTGTGAATCTAATCATATACCTCACTTCCTATTCCCGTCTCTCATATCACAGTTACACGGCCTCCAGGGTGCGACCCCATCATCGTGTCTTCGTGACCTTGTTCCATATCGCAGGACCAATTCACGGTAATCATCATTCATACGGGAATATTTTGGAAGACAGGTTTATAATAAGACTTCACATGATTA	A09	38025756	38025895	A09	26057808	26057947
ChrA09	Ctg2110	67.646	TAAAAGCTGTATTTGTTGTGGAAGAAGACTTACCCTTGTCTTGATAGTTTGGCTTGGAAGCAAAGGTCGGTTTAGAAGCAAAGGTTGGTTTAGTGAGACCCTTTCTCTTGACTTGTTGCTCAATCAGCACAGCCTTGTGTGCCTGAGTTTATGGTGTAGATCTCGGTGGTAATGGTCGGGAACAAAGCGTCTCCGGATCAGCATGGAAAGCTCATCCCATGTATCAACTGGTGCCTCACCTTCTCTCCTCCTGCTAGTCACAACTCGATCATACTAGTTA	TAAAAGCTGTATTTGTTGTGGAAGAAGACTTACCCTTGTCTTGATAGTTTGGCTTGGAAGCAAAGGTCGGTTTAGAAGCAAAGGTTGGTTTAGTGAGACCCTTTCTCTTGACTTGTTGCTCAATCAGCACAGCCTTGTGTGCCTGAGTTTATGGTGTAGATCTCGGTGGTAATGGTCGGGAACAAAGCGTCTCCGGATCAGCATGGAAAGCTCATCCCATGTATCAACTGGTGCCTCACCTTCTCTCCTCCTGCTAGTCACAACTCGATCATACTAGTTA	A09	43596217	43596593	A09	29977457	29977596
ChrA09	Ctg15395	63.656	TAAGGTCCTAAGACCGGCTGGTTCGTTTCCTCGAACCATGGCTTTCCCGACAATCCTATCCAGGATTGGGGGCGTGACAAGTCTCCCCCACTTGCAATGGATTCGTCCTCGAATCCGGTGATGATTATACCTTGTCCCAACAGTCAAGTCCTCACGAACTCTGTCCAATCTTTAGGCTGCTCGTCCTACAACGAGTCCTAACATATTTTTATGGTTCTTGCGTCCTTTATGGACAATAAGGTTCATGACCTCAGCCACAACGTACTGCATCATCCCCTTA	TAAGGTCCTAAGACCAGCTGGTTCGTTTCCTCAAACCATGGCTTTCCCGACAATCCTATCCAGGATTGGGGGCGTGACAAGTCTCCCCCACTTGCAATGGATTCGTCCTCGAATCCGGTGATGATTATACCTTGTCCCAACAGTCAAGTCCTCATGAACTCTGTCCAATCTTTAGGCTCCTCGTCCTACAACGAGTCCTAACATATTGTTATGGTTCTTGCGTCCTTTATGGACAATAAGGTTCATGACCTCAGCCACAACGTACTGGATCATCCCATTA	A09	37331610	37331749	A09	30057483	30057622
ChrA09	Ctg4891	58.571	TAAAGAAATCCCTTATCACTGCCCCCGTCGTACAAGCCCCCGACTGAAATCTTCCTTTCGAAATCATGTGCGATGCGAGTGATTTCGCAATTGGAGCAGTTTTAGGCCAAAGGAAAGATAAAAAGCTACACTCCATTTACCACTTGATGAAGCGCAACAGAATTATGCAACAACAGAAAAGGAACTATTAGCAGTAGTTTACGCTTTTGAAAAATTTCGTCAATACTTGATTGGCTCACGAGTGATAGTTCACACTGATCACGCTGCCATCAAATATTTA	TAAAGAAATCCCTTATCACTGCCCCCGTCGTACAAGCCCCCCACTGAAATCTTCCTTTCGAAATCATGTGCGATGCGAGTGATTTCTCAATTGGAGCAGTTTTAGGCCAAAGGAAAGATAAAAAGCTACACGCCATTTACCACTTGATGAAGCGCAACGGAATTACACAACAACAGAAAAGGAACTATTAGCTGTAGTTTACGCTTTTGAAAAATTTCGTCAATACTTGATTGGCTCACGAGTGATAGTTCACACTGATCACGCTGCCATCAAATATTTA	A09	43699250	43699542	A09	30598953	30599238
ChrA09	Ctg9242	64.116	TAACGGGCAATCCAGCCAAAGTTACAAAAGGTGCAATTCGTAACTAGGCCAGGACACCCACTAACACGTCCTGTCAGACCAAATCCTAAGGCTTCTCAACCCGTACTCTAATCTGACGTTGTGTTAGCTCGGACAAGCTAATCAGAACAACAAGGCATTTGCACAAAAAATTCGCTTTATTTATTTTATATAGTATCTGGTTTACAATACACAAAATATTATACAAGTGGTGGCATGCCAAGAAAGCGAAAGTACATACTTATAGTCTGAAAGCGTCTTA	TAACGGGCAATCCAGCCAAAGTTACAAAAGGGGCAATTCGTAACTAGGCCAGGCCACCCACTAACACGTCCCGTCAGACCAAAGCCTAAGGCTTCTCAACCCGTACTCTAATCTGACGTTGTGTTAGCTCGGACAAGCTAATCAGAACAACAAGGCATTTGCACAAAACATTCGCTTTATTTATTTTATGTAATATCTGGTTTACAATACACAAAATATTATACAAGTGGTGGCATGCCAAGAAAGCGAAAGTACATACTTATAGTTTGAAAGCGTCTTA	A09	45294459	45294740	A09	30674842	30675105
ChrA09	Ctg9653	60.016	TAACGTTGGTGGCGGAGATAGTTCAGCAGTAATACAAGACGATGGACGCACCAGCACCATTCCTTTGCAACAAGACATCTTGAAGTTTGTGAACAAGATAAAGAAGTTGGGACAACACCGACAAGTACTAAACCATTCGATTCGATGTAGATTTTGTATAGAGGAAGATTTCGAATGCAACACTAGGAGCAGAACAACTAACGTGGCCCATTGTTCAGAAGATTGCAAGAAGGATATGGAACCATACATCATCAAGAATGATACAGTAAGTTGGTGATTA	TAACGTTGGTGGCGGAGATAGTTCAGCAGTAGTACAAGACGATGGACGCACCAGCACCATTCCCTTGCAACAAGGCATCTTGAAGTTTGTGAACAAGATAAAGAAGTTGGGACAACACCGAAAAGTACTAAACCATTCGATTCGATGTAGATTTTGTATAGAGGAAGATTTCGAATGCAACACTAGGAGCAGAAAAACTAACGTGGCCCATTGTTCAGAAGATTGCAAGAAGGATATGGAACCATACATCATCAAGAATGATACAGTAAGTTGGTGATTA	A09	47011746	47012020	A09	31715379	31715628
ChrA09	Ctg12638	68.236	TAAGTTGGACCTGGTCTTGATGGACTTCCGAAGGCGACAAAGGCACCAAGGTGATATTCTTTCCCTTATGATCAAATGAATGCCGGTTTGTGAAACCATCATGTACTGCCTTCTTGTCAAATTGCCAAGGCCGGCCCAAGTTGTTCCTTCACATACTGTTCTCCGGCCTCATTGAGCCACTCCAACCTGAAAGGACGAGAAAGAGGCCGAGTAACAAGCCCAAGTTTCTTTACAAGGGTGTCACTAGCCATATTAGTGCAACTACCTCCATCAATGATTA	TAAGTTGGACCTGGTCTTGATGGACTTCCAAAGGCGACAAAGGCACCAAGGTGATCTTCTTTCCCTTATGATCAAATGAATGCCGGTTTGTGAAACCATCATGCACTACCTTCTTGTCAAATTGCTAAGGCCGGCCCAAGTTGCTCCTTCACATACTTTTCTCCGGCCTCATTGAGCCACTCCAACCTGAAAGGACAAGAAAGAGGCCGAGTAACAAGCCCAAGTTTCTTTACAAGGGTGTCACTAGCCACATTAGTGCAACTACCTCCATCAATGATTA	A09	44727428	44727786	A09	33852307	33852666
ChrA09	Ctg301	67.646	TAACAAATAGGACTAGTGCTCCCCAAGGTGATACACTAGGGCGTATGAACCCCTTCTCAAGCAACTCCTCAAGTTGCTTCTTCAGCTCTGCCATCTGAGCTGGTGCCATTCTATATGGACTTTTAGATAATGGGGCCGTTCCTCTGGGTCACAGGCCCCTACAACCTCATCAGTGTAAATGGTAGCCAAAAAGGCCTCACAACCATTTCCAAGAATCCGTTCTACTTGGACTGCTGAAACCACCAAACTACAAGAGGTTGGCTTGATTCCTTGGTACTTA	TAACAATTAGGACTGGTGCTCCCCAAGGTGATACACTAGGGCGTATGAACCCCTTCTCAAGCAACTCCTCAAGTTACTTCTTCAGCTCTGCCATCTCAGCTGGTGCCATTCTATATGGACTTTTTGATAATGGGGCCGTTCCTCTGGGTCACAGGCCCCTACAACCTCATCAGTGTAAATGTTAGCCAAAAAGGCCTAACAACCATTTCCAAGCATCCGTTCTACTTGGACTGCTGAAACCACCAAACTACAAGAGGTTGGCTTGATTCCTTGGTACTTA	A09	43618439	43618815	A09	35867756	35868132
ChrA09	Ctg1640	68.236	TAAAACGGATTTCAAAAATCAAAAATCTCTTATCTTTCTATTTTGAGAAAATTCCCTTGTTTGCTTGGATTTGCCCATTGGGATTCTTTGATTTGTTCTCTTAGAACATTGAGTAAAAACTTGTGTGTGATCACCTAAATGAGGATCAAACACTTGAGAGTGTGAGGTTTTTATCTACTAACTTTTGTGTTGAGATTTTTCAGGTTTATGATGTTTGGTTTGCAAAGGAAAAGTAACAAGGAGAAGCCTCAACGAAATTCTAACTCTCAAACTCCTTTTA	TAAAACGGATTTCAAAAATCAAAAATCTCTTATCTTTCTATCTTGAGAAAATTCCCTTGTTCGCTTGGATTTGCCCATTGGGATTCTTTGATTTGTTATCTTAGAACATTGAGTAAAAACTTGTGTGTGATCACCTAAATGAGGATCAAACACTTGAGAGTGTGAGGTTTTTATCTACTAACTTTTGTGTTGAGATTTTCCAGGTTTATGATGTTTGGTTTGCAAAGGAAAAGTAACAAGGAGAAGCCTCAACGAAATTCTAACTCTCAAACTCCTTTTA	A09	38088637	38088939	A09	37116209	37116511
ChrA09	Ctg6199	65.471	TAAAGTCTTGGGAGCAAAGGCTTTGATGACTCCATGGAATATAGCCGTTAGGCTTGATTTGCTTCCTTCCAAAAGAGAAACTTGTGAAGACTTGTATCTTGATAGCTTCTGGACGTGGCCATGATCTTCAAGCCTTCCTGGAAGAGAGATCCGCCTGATCTCCTGGGTGCTGGTCCATCTGAGGACGTCTTGGATGTCTTCTGAATGGTCTAGAGTATCTCCTGGTTCCCATAGATAGCCCTGGGTCGAACCAAGTTGAATTGGTTGAAGACTTTCCTTA	TAAAGTCTTGGGAGCAAAGGCTTTGATGACTCCATGGAATATAGCCGTTAGGCTTGATTTGCTTCCTTCCAAAAGAGAAACTTGTGAAGACTTGTATCTTGATAGCTTCTGGACGTGGCCATGATCTTCAAGCCTTCCTGGAAGAGAGATCCGCCTGATCTCCTGGGTGCTGGTCCAGCTGAGGACGTCTTGGATGTCTTCTGAATGGTCTAGAGTATCTCCTGGTTCCCATAGATAGCCCTGGGTCGAACCAAATTGAATTGGTTGAAGACTTTCCTTA	A09	33194025	33194165	A09	38907646	38908039
ChrA09	Ctg12633	68.236	TAAGTTGGACCTGGTCTTGATGGACTTCCGAAGGCGACAAAGGCACCAAGGTGATCTTCATTCCCTTATGATCAAATGAATGCCGGTTTGTGAAACCATCATGCACTGCCTTCTTGTCAAATTGCCAAGGCCGGCCCAAGTTGCTCCTTCACATACTGTTCTCCGGCCTCATTGAGCCACTCCAACCTGAAAGGACAAGAAAGAGGCCGAGTAACAAGCCCAAGTTTCTTTATAAGGGTGTCACTAGCCACATTAGTGCAACTACCTCCATCAATGATTA	TAAGTTGGACCTGGTCTTGATGAACTTCCGAAGGCGACAAAGGCACCAAGGTGATCTTCTTTCCCTGATGATCAAATGAATGCCGGTTGGTGAAACCATCATGCACTGCCTTCTTGTCAAATTGCCAAGGCCGGCCCAAATTGCTCCTTCACATACTGTTCTCCGGCCTCATTGAGCCACTCCAACCTGAAAGGACGAGAAAGAGGTCGAGTAACAAGCCCAAGTTTCTTTACAAGGGTGTCACTAGCCACATTAGTGCAACTACCTCCATCAATGATTA	A09	42005570	42005929	A09	40777006	40777365
ChrA09	Ctg13548	66.896	TAAGAGAGAAGGGGGAAGGCTTGACTCCACTCTCAAAGGCATGAACAGCCTTGAAGATGGATGCAGTATAGAAACTGGTTTCATGGAAGTTCCATGGAAGGAGGGATGGGCACGAACCATGGTTAGATCTTATCAATACTTTTGATGAAGGCGTGCTAGGAGGAGCATGGACGCCCCTGATGAGGTAACAGGTGGGGACTGCAGACCATTTGACATAGCATGGTACACTATGGGCAGATCTGGTCCTGCAGTTACACCTTACTCTGTTTTATGATTATTA	TAAGAGAGAAGGGGGAAGGCTTGACTCCACTCTCAAAGGCATGAACAGCCTTGAAGATGGATGCAGTATAGAAACTAGTTTCATGGAAGTTCCATGGAAGGAGGGATGGGCACGAACCATGGTTAGATCTTATCAATACTTTTGATGAAGGCGTGCTAGGAGGAGCATGGACGCCCCTGATGACGTAACAGGTGGGGACTGCAGACCATTTGACATAGTCTGGTACACTATGGGCAGATCTGGTCCTGCAGTTACACCTTACTCTTTTTTATGATTATTA	A09	39773734	39774031	A09	41475107	41475402
ChrA09	Ctg10483	68.531	TAACCGCACCACAAGAGAGAGAAACATAACCTTGAAACTAATTATAAAATCAGTTACCTTATACATGATCTGATTAGATCAAGTGCCTTTCCTTATTATGTTCGGCCATGCTCCTCCAGTGCACGCCTCTATCAATCCTTTCTCCTGGGTATTTGCGTGTGTTCCTAAGATACGTGGGAAGCCTAGGACGTGTTCATCCGTGGTGAAAACCTACCACAGGGTCGTTCATAACTCCCCTTGCACTTCCATGAAACTGCCCTCCCACACACCTCTCTCCTTA	TAACCGCACCACAAAAGACAGAAACATAACCTTGAAAGTAATTATAAAATCAGTTACCTTATACATGATCTGATTAGATCAAGTGCCTTTCCTTATTATGTTCGGCCATGCTCCTCCAGTGCACGCCTCTATCAATCCTTTCTCTTGGGTATTTGCGTGTGTTCCCAAGATACGGGGGAAACCTAGGACGTGTTCATCCGTGGTGAAAACCTACCACAGGGTCGTTCATAACTCCCCTTGCACTTCCATGAAACTGCCATCCCACACACCTCTCTCCTTA	A09	41586433	41586572	A09	45089878	45090017
ChrA09	Ctg689	57.851	TAAAAGGAAGAACACCTCTAGTGCCAGGAACAAGACGCCATGGGCTTCAACCGGGTCCAAGGGGGCTGAGAAGAACAAATCCATTGAAGTGGAAAACCGGTTCAAGAAGAGCCAAACCGACCAGTCCAAACCAGGTTCATCGACCAGTCCAAACCAGGTTCATCCGAACCAGGTAAGGGACAAACACAAGCTCAAAGAACTCGTGATATTACTTGTTTCAAATGTCAGGGGAAGGGGGACTACGCCCGGGACTGTCCGAACAAGCGTGTCATGATCCTTA	TAAAAGGAAGAACACCTCTAGTGCCAGGAACAAGACGCCATGGGCTTCAACCGGGTCCAAGGGGGCTGAGAAGAACAAATCCATTGAAGTGGAAAACCGGTTCAAGAAGAGCCAAACCGACCAGTCCAAACCAGGTTCATCGACCAGTCCAAACCAGGTTCATCCGAACCAGGTAAGGGACAAACACAAGCTCAAAGAACTCGTGATATTACTTGTTTCAAATGTCAGGGGAAGGGGGACTACGCCCGGGACTGTCCGAACAAGCGTGTCATGATCCTTA	A09	22707478	22707734	A09	40281140	40281353
ChrA09	Ctg10433	64.116	TAACCGAATCCCTATTCGAAGTTCGCGCATAAGCGCTATCAGACGGGTTTCCCCCGACTCTTAGGATCGACTAACCCATGTGCAAGTGCCATTCACATGGAACCTTTCCCCTCTTCGGCCTTCAAAGTTCTCATTTGAATGCCTGGCTCTTGCCCCAACGGCCGGGTATAGGTCGCGCGCTTCAGCGCCATCCATTTTCGGGGCTAGTTGATTCGGCAGGTGTGTTGTTACACACTCCATAGCGGATTTCGACTTCCATGACCACCGTCCTGCTGTCTTA	TAACTGAATCCCTATTCGAAGTTCGCGCATAAGCGCTATCAGACGGGTTTCCCTTGACTCTTAGGATCGACTAACCCATGTGCAAGTGCCATTCACATGGAACCTTTCCCCTCTTCGGCCTTCAAAGTTCTCATTTGAATGCCTGGCTCTTGCCCCGACGGCCGGGTATAGGTCGCGCGCTTCAGCGCCATCCATTTTCGGGGCTAGTTGATTCGGCAGGTGTGTTGTTACACACTCCTTAGCGGATTTCGACTTCCATGACCACCGTCCTGCTGTCTTA	A09	38503668	38504043	A09	43298606	43298981
ChrA09	Ctg10664	66.041	TAACCGTTTGGTTGTTAGGACTTAGTTTCGTTACGAAGAATTTATCATATGATTTCCGACTGTGGGCTATACGATAATTTATCATATCATATAACCGGTTTTACGAAGGTTGTAAATCAGTGATATGTATACATGTGTAAAAGTTTATTTCAATACGATCTAGTCGCCGAACGTTTTTTATAGGTTTTTGAGAGGATTCCCATGACACATTCGTTTCTTGAACGAATTGGTCAACCAGAGGTGGATCTAGCAAACCATCGGCAGGAAAGTGCTCCTTTTA	TAACCGTTTGGTTGTTAGGACTTAGTTTCGTTACGAAGAATTTATCATATGATTTTCGACTGTGGGCTATACGATAATTTATCATATCATATAACCGGTTTTACGAAGGTTGTAAATCAGTGATATGTATACATGTGTAAAAGTTTATTTCAATATGATCTAGTCGCCGAACATTTTTCATAGGTTTTTGAGAGGATTCCCATGACACATTCGTTTCTTGAACGAATTGGTCAACCAGAGGTAGATCTAGCTAACCATCGGCAGGAAAGTGCTCCTTTTA	A09	42875682	42876057	A09	43710602	43710977
ChrA09	Ctg6417	64.116	TAAATAAAACCCTAGACCTAGTTGAGTTCAGATCATGATCAGACCTTGATCTTTCTCTTTGATCAGTCCAGCCACAAGCTTACCTTGGAGAAGAGGATAAGCTGAGGCCATCTAGTCCTTTGGTTCATCTTGGTAAGCTTATCAGATCTAGTTGATGTTTACATAAGATCTTGGTCGGATCAGTTCTCTAAGTGGTGATATAGTTCAGATTTTGAGTAATTTCGGTTTGAATCAACCTCTTAGAACCACCAGCTATGATGTTCTGATCTGGCTTTGATTA	TAAATAAAACCCTAGACCTAGTTGAGTTCAGATCATGATCAGACCTTGATCTTTCTCTTTGATCAGTCCAGCCACAAGCTTACCTTGGAAAAGAGGATCAGCTGAGGCCATCTAGTCCTTTGGTTCATCTTGGTAAGCTTATCAGAGCTAGTTGATGTTTACATAAGAACTTGGTCGGATCAGTTCTCTAAGTGGTGATATAGTTCAGATTTTGAGTAATTTCGGTTTGAATCAACCTCTTAGAACCACCAGCTATGATGTTCTGATCTGGCTTTGATTA	A09	31201075	31201380	A09	44635819	44636124
ChrA09	Ctg15849	61.626	TAAGTCGCTGGGATGATTTTGGTTGTACATTTCATCAGATCAAGATGGAGGAACTTGAACCGATATGGTTGTGACTAGCAAAGACAGAATGGTCGTGATTGTCAAAGTTTGGGAAATCCTGGAACGTTTGCATCATTCGCTTCCTTACCATTAGTCTTGATCCAAGTGTTAGGCTATTTGGGTAGAGCCTACACTTTATGGTTGTCTGGACCGTCAAAACCCCTGAAAGGTCCAATCACAGGTTTGCTTCTTATCCCATTGTGTGTTGTGTGCATTTTTA	TAAGTCGCTGGGATGATTTTGGTTGTACATTTCATCAGATCAAGATTGAGGACCTTGAGCCGTTATGGTTGTGACTAGCAAAGACAGAATGGTCGTGATTGTCAAAGTTTGGGAAATCCTGGAACGTTTGCATCATTCGCTTCCTTACCATTAGTCTTGATCCAAGTGTTAGGCTATTTGGGTAGAGCCTACACTTTATGGTTGTCTGGACCGTCAAAACCTCTGAAAGGTCCAATCACAGGTTTGCTTCTTATCCCATTGTGTGTTGTGTGCATTTTTA	A09	46274552	46274691	A09	45749099	45749487
ChrA09	Ctg5994	64.116	TAAAGGGGTCACATTTGACATTTTTGATGATTGTTCTTGACTAGATTGGATCCGACCATGCAATGTGACTTGATTCTTGTTTTGTAATCTAACCTTGAGATTGTGTGTTTGTTTGTGTTGGATCCAGGACCAGAAATGGAGCCATGGGAAGATGTGTGGTGATTGGGTTGATTCTGAAAATTGTGTGATTATTGTAGCCTATTGTGCAACTTGTGAACTTATGCGATTCTAGTGTGTAATCTATCTATTAGGATGATGAATGATGTATGAACCTTGGTTA	TAAAGGGGTCAGATTTGACATTTTTGATGATTCTTCTTGACTAGATTGGATCCGACCATGCAATGTGATTTGATTCTTGTTTTGTAATCTAACCTTGTGATTGTGTGTTTGTTTGTGTTGGATCCAGGACCAGAAATGGAGTCATGGGAAGATGTGTGGTGATTGGGTTGATTCTGAAAATTGTGTGATTATTGTAGCCTATTGTGCAACTTGTGAACTTATGCGATTCTAGTGTGTAATCTATTTATTAGGATGATGAATGATGTATGAACCTTGGTTA	A09	44614967	44615279	A09	45419608	45419920
ChrA09	Ctg6468	61.166	TAAATAAATAAGTGAAGGAGTGATCAAGGTGTCGTATGAGACCTTGCCTATGGACGGAATTTTCTGCCCATATTGTGTTTGATGCGGGAACAACACATAGATGTAGTTCTCGGGTAGTGTCATTGTTTTAGGAAGGATTCTCGTGGAAGTACTGGCTGCCATTTAGAGTTATGGTATGCCTTCGTATCCCATCCCCATTCCTTAGTACTTCCATTAGAGCGGTTTGTTTTTATCTAGAGTGAGATTGGCTATCTAGTTACCGAGCTCAATTAGGATATTA	TAAATAAATTAGTGAAGGAGTGATCAAGGTGTCGTATGAGACCTTGCCTATGGACGGAATTTTCCGCCCATATTGTGTTTGATGCGGGAACAACACATGGATGTAGTTTTCGGGTAGTGTAATTGTTTTAGGAAGGATTCTCGTGGAAGTACTGGCTGCCATTTAGAGTTATGGTATGCCTTCGTATCCCATCCCCATTCCTTAGTACTTCCATTAGAGCGGTTTGTTTCTATCTAGAGTGAGATTGGCTATCTAGTTACCGAGCTCAATTAGGATATTA	A09	24001390	24001700	A09	46878511	46878821
ChrA09	Ctg2244	59.006	TAAAAGGTCAGTCTCTCGGCTCGCTTCTACAGTATCTCGAGCCGAGCGACTTCGACTAAGAGGCACCCAGCTCGGCGACCGCTCGGATGAACGCGGGCCTCTCGGCCCAATAAGGAAGGCCCACGAAGACGACCTAAATTTTTCACCTTTGCTCCATCTTGCCGTTGTTTGTACTTTTCCGGTAGCTCCCCGAGTTACCGGCTTCTTCTCTGTCGCACTTTCTTACCTCTCTTGTAACCGACTGATTGTCCCTTCCGACCATAATAGAACGTCTTTGTTA	TAAAAGGTCAGTCTCTCGGCTCGCTTCTACAGTATCTCGAGCCGAGCGACTTCGACTAAGAGGCACCCAGCTCGGCGACCGCTCGGATGAACGCGGGCCTCTCGGCCCAATAAGGAAGGCCCACGAAGACGACCTAAATTTTTCACCTTTGCTCCATCTTGCCGTTGTTTGTACTTTTCCGGTAGCTCCCCGAGTTACCGGCTTCTTCTCTGTCGCACTTTCTTACCTCTCTTGTAACCGACTGATTGTCTCTTCCGACCATAATAAAACGTCTTTGTTA	A09	50977316	50977456	A09	47934181	47934561
ChrA09	Ctg10940	60.016	TAACCTTCTTATCTGGCCATGGAACGCTTGTCTTGATGTCCTAAGACTGACTAGTACGTTTCCTCGAACCATTGCCGTCCCAATGATCCTATTCAGGATCCGGGATGTTACAAGTCTCCCCCCTAGCAATGGATTCGTCCTCGACCATTACATTCCCAAATGACCTTGACCATCTGGATTGTTTTCTTTCTCATTGCTTTTTCCATCCTGTCTACGATCCGAACCGGCCTTGTTTCCAAAGTTAGATTTGTACCTAGATCAGATGGTATTTCTGGTATTA	TAACCTTCTTATCTGGCCATGGAACGCTTGTCTTGATGTCCTAAGACTGACTAGTACGTTTCCTCGAACCATTGCCGTCCCAATGATCCTATTCAGGATCCGGGATGTTACAAGTCTCCCCCCTAGCAATGGATTCGTCCTCGACCATTACATTCCCAAATGACCTTGACCATCTGGATTGTTTTCTTTCTCATTGCTTTTTCCATCCTGTCTACGATCCGAACCGGCCTTGTTTCCAAAGTTAGATTTGTACCTAGATCAGATGGTATTTCTGGTATTA	A09	41439913	41440289	A09	48470608	48470984
ChrA09	Ctg3415	59.006	TAAACACCATCTCACGCCTATTCTTGATAGCATACTTGTCATATTGCTCAGTTTTCTTCTCAAGATTGCGCCTAGCCTGTTCATGTATCTGTTGCACCATTTCGGCCTTCTCTTTGCCATCCATGCTAACTCTTTCACACGTAGTAGATCCAAAGGTGAGGTGGGATTGAACCCATAAACAATTTCGAATGGGGAAAACTTAGAAGCATAATGCATAGCATGGTTATATGCAAATTCACAATGAGTCAGATAGTCTTCCCAAGATTTCAAATTCTTTTTA	TAAACACCATCTCACACCTATTCTTGATAGCATACTTGTCACATTGCTCAGTTTTCTTCTCAAGATTGCGCCTAGCCTGTTCATGTATCTGTTGCACCATTTCGGCCTTCTCTTTGCCATCCATACTAACTCTTTCACACGTAGTAGATCCAAAGGTGAGGTGGGATTGAACCCATAAACAATTTCGAATGGGGAAAACTTAGAAGCATAATGCATAGCATGGTTATATGCAAATTCACAATGAGTCAGATAGTCTTCCCAAGATTTCAAATTCTTTTTA	A09	48450168	48450457	A09	48993137	48993416
ChrA09	Ctg1629	63.656	TAAAACGCTATGTGCTAGAATAATACAGGGGACACGAGGTATAATTTCCCTTGAGCAAGTGCAAAAGTCCAGGAGTACCACATAATATTTTACTTCTCCAGACGTGGAAAGTAACTAAGCCTGGCACTTGGGTTTTCACCTATGTATGATAGTGGCTTTCTGCAGAAAGCAGAATGCAGCACGGAAACTCGATAGTGACCAGCTTCCGAGCGGTAGAATGCGATACCCCAACAGGTACTGAGAGTGGCCTCACCTAGGGTGGCAAAATGTGGTCCTCTTA	TAAAACGCTACGTGCTAGAATAATACAGGGGACACGAGGTATAATTTCCCTTGAGCAAGTGCAAAAGTCCAGGAGTACCACATAATATTTTACTTCTCCAGACGTGGAAAGTAGCAAAGCCTGGCACTTGGGTTTTCACCTATGTATGATAGTGGCTTTCTGCAGAAAGCAGAATGCAGCACGGAAACTCGATAGTGACCAGCTTCCGAGCGGTAGAATGCGATACCCCAACAGGTACCGAGAGTGGCCTCACCTAGGGTGGCAAAATGTGGTCCCTTTA	A09	48999985	49000279	A09	49596046	49596335
ChrA09	Ctg5876	58.291	TAAAGGATGTCTAATCTCACTATCTATTTTGTGCCCTGAATGCCATATCATTGGTTGAGCTTACAACCTCTTCAATCTTTTGATCAAAGGCAAATACCACATTCTTTTGTATCAGAACTCTTCCTCTCATATCCTAATAATATGTTCTTCTAACATATATGCACTCTAAGGTTCAATAATACTACCATATTCATAATCAGTTTCTTCATGAAGATACCAAACCTTGTAACTCGGTGTAAACCCTTTCAAGTACAAATGAGTTCAAACATCCTACTTTTTA	TAAAGGATGTCTAATCTCACCATCTATTTTGTGCCCTGAATGCCATATCATTGGTTGAGCTTACAACCTCTTCAATCTTTTGATCAAAGGCAAATACCACATTCTTTTGTATCAGAACTCTTCCTCTCATATCCTAATAATATGTTCTTCTAACATATATGCATTCTAAGGTTCAATAATACTACCATATTCATAATCAGTTTCTTCATGAAGATACCAAACCTTGTAACTCGGTGTAAACCCTTTCAAGTACAAATGAGTCCAAACATCCTACTTTTTA	A09	49094242	49094559	A09	49685627	49685944
ChrA09	Ctg18958	65.186	TAATGAGATCTCTAAGCTATTCAGCGGAATGCTGAAATCCTGCAACAGTCATACAATGGAAGAAGGATACAAATCAGACTTGTTTTAGACCAATTACTCACTAAACATCAATCACTACTATTTATTCCAATAAGAAAACAATCACTACTATTTATTCCAATAAGAAAACAAAATAGTCATCTTAGTTATACAAAGTTAGATAGAATCACTAACCCTCGTGTCTCCATAGTTCTTGTCTTCTTCTTTTTTACGACTTCCTTTCAAAACGCTCGAGCGGTTA	TAATGAGATCTCTAAGCTATTCAGCGGAATGCTGAAATCCTGCAACAGTCATACAATGGAAGAAGGATACAAATCAGACTTGTTTTAGACCAATTACTCACTAAACATCAATCACTACTATTTATTCCAATAAGAAAACAATCACTACTATTTATTCCAATAAGAAAACAAAATAGTCATCTTAGTTATACAAAGTTAGATAGAATCACTAACCCTCGTGTCTCCATAGTTCTTGTCTTCTTCTTTTTTACGACTTCCTTTCAAAACGCTCGAGCGGTTA	A09	49412015	49412264	A09	49795934	49796133
ChrA09	Ctg14587	61.626	TAAGCGCAATAGGAAGAAGTTGCTGCATTAGGACATGATAGTCATGTGATTTCAGACCTGTCACTTTACAATCATCTAATAAAACACCTCTTGATATGTTAGAGCAATATCCGTCTGGGCCTTTGAAGTCAAATCGTCTCGACCATCCTTAGATTTCCCACAATGCAACAATGTTGAAACTAAACTCGCAGCCACATTTTTCTCGACGTACATTACATCTAAATTGTGCCTCACCGGAAGTTCCTATTCAAAACAAAAAGAAAACGGAAAATCAAAGTTA	TAAGCGCAATAGGAAGAAGTTGCTGCATTAGGACATGATAGTCATGTGATTTCAGACCTGTCACTTTACAATCATCTAATAAAACACCTCTTGATATGTTAGAGCAATATCCGTCTGGGCCTTTGAAGTCAAATCGTCTCGACCATCCTTAGATTTCCCACAGTGCAACAATGTTGAAACTAAACTCGCAGCCACATTTTTCTCGACGTACATTACATCTAAATTGTGCCTCACCGGAAGTTCCTATTCAAAACAAAAAGAAAAAGGAAAATCAAAGTTA	A09	49258880	49259019	A09	49842568	49842707
ChrA09	Ctg2869	64.116	TAAAATGCACACAACACGCAATGGGATAAGAAGCAAACCTGTGATTGGACCTTTTAGGGGTTTTGATGGTCCAGTCAACTATAAAGTGTAGGCTCTACCCAAATAGCCTAACACTTGGATGTGGACTAACGGTAAGGAAACAAACGTTCCAGGATTTCCCAAAATTTGACAATCACGACCATTCTGTCTTTGCTAGTCACAACCATAACGGCTCAAGGTCCTCGATCTTGATCTTTGATCTGCAGCGGTTGGAAAATAAACGGTCTGCATGACTTGGTTA	TAAAATGCACACAACACGCAATGGGATAAGAAGCAAACCTGTGATTGGACCTTTCAGGGGTTTTGACGGTCCAGTCAACTATAAAGTGTAGGCTCTACCCAAATAGCCTAACACTTGGATGTGGACTAACGGTAAGGAAACAAACGTTCCAGGATTTCCCAAACTTTGACAATCACGACCATTCTGTCTTTGCTAGTCACAACCATAACGGCTCAAGGTCCTCGATCTTGATCTTTGATCTGCAGCGGTTTGAAAATAAACGGTCTGCATGACTTGGTTA	A09	20770137	20770276	A09	50220476	50220873
ChrA09	Ctg7896	64.116	TAAATTATCTCCACAAGGGTTTGCATTGTCTGAAGGTTCTTCAAGACCAGTTTTTCCGTACATTGGAGACAATGGAACGACGTGCATGAGGAATAATGTTGAGCCTTCATCAGCAATATATGACCTTCTAGCACCTGTTGCGTGAGGATGACTTATACAGCATACTCATCCTTGAAAGACCGTGGCCGCATTGCCAATATGGATGGTTGTTTGATGATGTAAGTCTATAATTACGACAAGAGTTTTACATTATATTTCAGCTGATTTCTATCTTCTATTA	TAAATTATCTCCACAAGGGTTTGCATTGTCTGAAGGTTCTTCAAGACCAGTTTTTCCGTACATTGGAGACAATGGAACGACGTGCATGAGGAATAATGTTGAACCTTCATCAGCAATATATGACCTTCTAGCACCTGTTGCGTGAGGATGACTTATACAGCATACTCATCCTTGAAAGACCGTGGCCGCATTGCCAATATGGATGGTTGTTTGATGATGTAAGTCTATAATTACGACAAGAGTTTTACATTATATTTCAGCTGATTTCTATCTTCTATTA	A09	49877573	49877947	A09	50591736	50592110
ChrA09	Ctg6634	67.941	TAAATACACAACCAAATTATGTAAAACTATACAACCTAATGAAAATATGCATAAGCGGGAGAACCAGGGAGATGGATGCATGATATATTGTGTTTGTATGTGAAGGTCAAAGAGAGTGAAGAGTTTGTTGAGCACATAAAGAAGAAATGACAATGTCAGAAGAGATAAGACTTGGTTCTCCTGATGACGATGACGTCTCCAATCAAAATCTACTCTCTGATTTCCATATAGAAGCAACCAATAGTTTAGGTATACCGTACACACCTTTCTTATTACATTA	TAAATAGACAACCAAATTATGTAAAACTATACAACCTAATGAAAATATGCATAAGCGGGAGAACCAGGGAGATGGATGCATGATATATTGTGTTTGTATGTGAAGGTCAAAGAGAGTGAAGAGTTTGTTGAGCACATAAAGAAGAAATGACAATGTCAGAAGAGATAAGACTTGGTTCTCCTGATGACGATGACGTCTCCAATCAAAATCTACTCTCTGATTTCCATATAGAAGCAACCAATAGTTTAGGTATACCGTACACACCTTTCTTATTACATTA	A09	49954428	49954807	A09	50674713	50675092
ChrA09	Ctg7867	64.116	TAAATTAGGAAAATTAGGAAAATTCTTATTTCTCATTGATCTCGAATATCTACTAAACCACAAGGCAAACAATCAGAACACGCAAGTAAAGACGAAAAGAAATAAGAAATCATAAAAGTGAGCAAAAAGAGTTTTATTATCGCATATGAGCGTTATAACAATAGAAGCCTCGGCTATGAGAGCTGTCGGCAAAATTCCTAGTTCTAACAACCTAAGACTGCAAAACCCAATTGCGTCGCAGCTCGAAATAACAAAAATGGAAAGTTGCCTAATTGCTTTA	TAAATTAGGAAAATTAGGAAAATTCTTATTTCTCATTGATCTCGAATATCTGCTAAACCACAAGGCAAACAATCAGAACACGCAAGTAAAGACGAAAAGAAATAAGAAATCATAAAAGTGAGCAAAAAGAGTTTTATTATCGCATATGAGCGTTATAACAATAGAAGCCTCGGCTATGAGAGCTGTCGGCAAAATTCCTAGTTCTAACAACCTAAGACTGCAAAACCCAATTGCGTCGCAGCTCGAAATAACAAAAATGGAAAGTTGCCTAATTGCTTTA	A09	50019069	50019353	A09	50734659	50734928
ChrA09	Ctg12154	67.941	TAACTCTCTTTAGCTGAGTGCCAAACATTTTCACTTGTTTGATCAACTCCTCCATCATCTTCTTCTGGCTTGCGCCTCCTTCCTCTCCACCTTCTTCGTCATCCTGATCTTCGTCGACAGCCTCTTGTGCATTTGGATCACTTTACCCAACTGTCAACAGAAATATCATCGACATCACTGTCGTCCTCCTCTTCAGTCATCTCTTCCAAAAGAGCTACTTCTTCTTCTGTCTTGGTAGGAAGGATGCTGTGGATATCCCGTGACTGATACCAAAAAATTA	TAACTCTCTTTAGCTGAGTGCCAAACATTTTCACTTGTTTGATCAACTCCTCCATCATCTTCTTCTGGCTTGCGCCTCCTTCCTCTCCACCTTCTTCGTCATCCTGATCTTCGTCGACAGCCTCTTGTGCATTTGGATCACTTTACCCAACTGTCAACAGAAATATCATCGACATCACTGTCATCCTCCTCTTCAGTCATCTCTTCCAAAAGAGCTACTTCTTCTTCTGTCTTGGTAGGAAGGATGCTGTGGATATCCCGTGACTGATACCAAAAAATTA	A09	50119827	50120168	A09	50837715	50838056
ChrA09	Ctg18379	63.656	TAATCGGCTTCCAAAAATTATAAGCCGCGTTTTTCTTATTTTATTCTCTAGGCGCAGATTACGCGTGATACTATTCAACACAGCCAAATTGATGATAATCGCCACGTTCATCAACCGTGTAGCGTGCAGGCGGCAGAAAAGATATTTCAAGAACCTGCTGCATTCTTTCAAAGTGCACATATATATAAACTAGAGAACTGGATCTTATCTTCATATTTTTGAATCACATTTGGTTCGCTTCTTTGGATTCGGTGAATTTTCCCAGCACTAATATGTATTA	TAATCGGCTTCCGAAAATTATAAGCCGCGTTTTTCTTATTCTATTCTCTAGGCGCAGATTACGCGTGACACTGTTCAACACAGCCAAATTGATGATAATCGCCACGTTCATCAACTGTGTAGCGTGCAGGCGGCAGAAAAGATATTTCAAGAACCTGCTGCATTCTTTCAAAGTGCACATATATATAAACTAGAGAACTGGATCTTATCTTCATATTTTTGAATCAGATTTGGTTCGCTTCTTTGGATTCGGTGTATTTTCCCAGCACTAATATGTATTA	A09	50226774	50227136	A09	50944867	50945229
ChrA09	Ctg8254	65.186	TAACAAAACTAAAACATGACTTTGGTTCTAACCTGACTTGCTATGGCATCAGCGCAAATTTTGCATATCCTGGGATAATGGACTAAAATCCAGCTCTTAGAATAAATATGCAAGAGGCGATAATAAGCTAACTCGGACGTGCTAACTCGGACGTAAAAACTGGTCAGAATATGAATTCAGGGCATTGGTTCTCATTAGGGATCGGATTAGGGTAATTTTTGACATATATATGACCTGACATAAACTCTTCCTGCAGTAATTTTATTCCATCTGGTATTTA	TAACAAAACTAAAACATGACTTTGGTTCTAACCTGACTTGCTATGGCATCAGCGCAAATTTTGCATATCCTGGGATAATGGACTAAAATCCAGCTCTTAGAATAAATATGCAAGAGGCGATAATAAGCTAACTCGGACGTGCTAACTCGGACGTAAAAACTGGTCAGAATATGAATTCAGGGCATTGGTTCTCATTAGGGATCGGATTAGGGTAATTTTTGACATATATATGACCTGACATAAACTCTTCCTGCAGTAATTTTATTCCATCTGGTATTTA	A09	50245254	50245519	A09	50963275	50963506
ChrA09	Ctg308	68.841	TAAAAAATATTATTTTTGAAACTATATCCAATATGGAACACGATATACACTCTAAAGAAGCATCAAATTTACTACCACCATAATTTGTTTTCTTCCTAATTTTTTATTCTTACATACTTTAGGTGATACGGGGCTGGCCTAGTTATGGTGGTAGATTGCTAACAAAAAAAAATATAGAAAACAAATTATGGTGGTATATTGGACTATTAGACATCCTCCATTACCTTGAAGGGCGAATCTTATACGAAAATATAATATTATTACATACATATTGTGGTTA	TAAAAAATATTATTTTTGAAACTATATCCAATATGGAACACGATATACACTCTAAAGAAGCATCAAATTTACTACCACCATAATTTGTTTTCTTCCTAATTTTTTATTCTTACATACTTTAGGTGATACGGGGCTGGCCTAGTTATGGTGGTAGATTGCTAACAAAAAAAAATATAGAAAACAAATTATGGTGGTATATTGGACTATTAGACATCCTCCATTACCTTGAAGGGCGAATCTTATACGAAAATATAATATTATTACATACATATTGTGGTTA	A09	50256721	50257026	A09	50978322	50978626
ChrA09	Ctg14303	64.116	TAAGCATGTTTCCATACGGTTCATACTATCGACTGTCACTCACTTTGACATGGAGCTACAACAGATGGACGTAAAAACCGCGTTTTTACATGGTAATTTGGATGAATTCATAGTGATGGAGCAACCGGAGGGTTTTGTCGCAAGAGGTTTGATGACTTCGTAAGATCAAAAGGATATACGAGAAGCAAGTATGATTCGTGTGTCTACTTCCAGAAGAACAAGCAGGGAGAATATGTCTATATGCTGCTTTATGTGGACGATATACTCATAGCTTCTGTTA	TAAGCATGTTTCCATACGGTTCATACTATCGGCTGTCACTCACTTTGACATGGAGCTACAACAGATGGACGTAAAAACCGCGTTTTTACATGGTAATTTGGATGAATTCATAGTGATGGAGCAACCGGAGGGTTTCGTCGCAAGAGGTTTGATGACTTCGTAAGATCAAAAGGATATACGAGAATCAAGTATGATTCGTGTGTCTACTTCCAGAAGAACAAGCAGGGAGAATATGTCTATATGCTGCTTTATGTGGATGATATACTCATAGCTTCTGTTA	A09	50276139	50276494	A09	50990539	50990894
ChrA09	Ctg3446	68.531	TAAACACTAAACACAAAGTAAGCTATACATATAGAGACATGAAGAAGAAGTGTCTTACTCTCCAGCAACTTCACCGTTCAAGTACTCTGGGATTTCTGATCTGTCCAAAAGACCATCCGGCAAGAAGATTCTCCTGTCAGCGAGCTCGTCGTTGGCAGCAGAGACGGTCTTGGCCTTGGGAGGAGGAGCTGGCTTCTTCTTGGAGAACAGAGCAACTGTCTTGAACGTGGCGGGAATTGACGCCAATGGAGCAGACGGTCTTGACACTGCCCTGAAGTTA	TAAACACTAAACACAAAGTAAGCTATACATATAGAGACATGAAGAAGAAGTGTCTTACTCTCCAGCAACTTCACCGTTCAAGTACTCTGGGATTTCTGATCTGTCCAAAAGACCATCCGGCAAGAAGATTCTCCTGTCAGCGAGCTCGTCGTTGGCAGCAGAGACGGTCTTGGCCTTGGGAGGAGGAGCTGGCTTCTTCTTGGAGAACAGAGCAACTGTCTTGAACGTGGCGGGAATTGACGCCAATGGAGCAGACGGTCTCGACACTGCCCTGAAGTTA	A09	50337340	50337480	A09	51096889	51097283
ChrA09	Ctg5147	64.116	TAAAGACTCTGGTCGATGCAGAAGGATCTGGGTCTGAGTACAGAATGGACGAAGATCTCTGTGAATTCTTAGAAGGATCGATGGTGTCTTTGGTCTTGACGTTGCCTTCGAATGACCAAGCGGAAGTGTTTGGGGAATGGTGCGTTGGAAGGAGTGAAGTTTCCGGATTTGAGTGAAGCCTTTGAGGTTTGGTGTTATAGAAGTAAGTCTGCAAAGAGACGGTTGTTGGAAAAATGTGATAGACTTGCATCTGAAAACCTTGCCCATTGATTGATTGTTA	TAAAGACTCTGGTCGATGCAGAAGGATCTGGGTCTGAGTACAGAATGGACGAAGATCTCTGTGAATTCTTAGAAGGATCGATGGTGTCTTTGGTCTTGACGTTGCCTTCGAATGACCAAGCGGAAGTGTTTGGGGAATGGTGCGTTGGAAGGAGTGAAGTTTCCGGATTTGAGTGAAGCCTTTGAGGTTTGGTGTTATAGAAGTAAGTCTGCAAAGAGACGGTTGTTGGAAAAATGTGATAGACTTGCATCTGAAAACCTTGCCCATTGATTGATTGTTA	A09	50608862	50609152	A09	51378409	51378690
ChrA09	Ctg11422	64.116	TAACGGGTTTGTGTATACTTTTATGGTACTAGCTACAGTGAAGTGATGCAAAGCTGGCAACTTTGTTTCAACTGGGAACAAGGGTTTGACTTTCAGGTCCACAACGTTCGCACTCGGATACTAACCGACATGGCTTGGGTTGAGCACCACAATGGGAGGTGGCACATGGTTCATCATCACAGCTCTGTGATGCTCATCGATGGCGTCAATCAACAGGTTGTTGTTCACTGATGAATGATGTCTCTAGTTTTGTTTCCCCCCCTTCTTCTTTTCCTTTTTA	TAACGGGTTTGTGTATGCTTTTATGGTACTAGCTACAGTGAAGTGATGCAAAGCTGGCAACTTTGTTTCAACTGGGAACAAGGGTTTGACTTTCAGGTCCACAACGTTCGCACTCGGATACTAACCGACATGGCTTGGGTTGAGCACCACAATGGGAGGTGGCACATGGTTCATCATCACAGCTCTGTGATGCTCATCGATGGCGTCAATCAACAGGTTGTTGTTCACTGATGAATGATGTCTCTAGTTTTGTTTCCCCCCCTTCTTCTTTTCCTTTTTA	A09	50690479	50690815	A09	51449802	51450138
ChrA09	Ctg916	65.186	TAAAAATAGAATATAACATGATCTTGAAACAACAACCCCTTTTTGGTTTTCTTCTTTTAGTCTCTACTACTCATTCTGAAAACGATACGACCTTTCGTAGAATCATAAACACTCATTTCAACTTTCACTTTATCTCCAGGTTCGTATGAAATTCTTCCTAATCTTCCCACAAATGTACCCAAGAATGTTATCTCCATTCTCAAGATCAACTCGAAACATGCCGTTGGGAAGCGATTCGGTGACCAAACCTTCGATCACGGTTTTGTTGCTGCCTTCTTTA	TAAAAATAGAATATAACATGATCTTGAAACAACAACCCCTTTTTGGTTTTCTTCTTTTAGTCTCTACTACTCATTCTGAAAACGATACGACCTTTCGTAGAATCATAAACACTCATTTCAACTTTCACTTTATCTCCAGGTTCGTATGAAATTCTTCCTAATCTTCCCACAAATGTACCCAAGAATGTTATCTCCATTCTCAAGATCAACTCGAAACATGCCGTTGGGAAGCGATTCGGTGACCAAACCTTCGATCACGGTTTTGTTGCTGCCTTCTTTA	A09	50839592	50839876	A09	51594386	51594655
ChrA09	Ctg18194	64.116	TAATCCCCATATGAACCTTGTATAGCCTGTTTCTTGATCTCTTAGCCGTCACTAGAAGCTTTCCTTGTTGATCATGCATTGTTAGTTGTTCTCCTCTCAACCGTATGTCACAGCCTGCTTCTGTAGCTTGGCCTAAGCTTCTTACCGGTGATTGTGCTGTCAAGTTTCGAGAAGTATCTTCGATCTCCCGTCATATGATTGCTGGCACCGTTGTCAAGATACCAAACTTCTCCATTGTTGCCGGTTTCGTATTTCTCAGGCAACACATTCTTCTCGTTTA	TAATCCCCATATGAACCTTGTATAGCCTGTTTCTTGATCTCTTAGCCGTCACTAGAAGCTTTCCTTGTTGATCATGCATTGTTAGTTGTTCTCCTCTCAACCGTATGTCACAGCCTGCTTCTGTAGCTTGGCCTAAGCTTCTTACCGGTGATTGTGCTGTCAAGTTTCGAGACGTATCTTCGATCTCCCGTCATATGATTGCTGGCACCGTTGTCAAGATACCAAACTTCTCCATTGTTGCCGGTTTCGTATTTCTCAGGCAACACATTCTTCTCGTTTA	A09	51078047	51078186	A09	51795895	51796034
ChrA09	Ctg11114	66.896	TAACGACTTCAATCTGCGGTCAAATCAGCTCTAAGCCTTTGTCTCCTCTACCGTGAATTTCATGTTTTTTCCACCGCTGATTTCATGTCTCCTCCGCCATGTTTCCTCCGCCGCAGGTTTCATCGGTGATGAAAAATTCTACCTCCGATATCGTTTACCAGTGGGGATAAAGGTGATGAGAGAGGAATTAGGGCTAGGAGAGAAAACAAATTCGCGGCGGGACCTCTAGAATCATGGAGATTATGAAATTGAAGATGAAGGAGAAGAGGTTAGGAAATTA	TAACGACTTCAATCTGCGGTCAAATCAGCTCTAAGCCTTTGTCTCCTCTACCGTGAATTTCTTGTTTTTTCCACCGCTGATTTCATGTCTCCTCCGCCATGTTTCCTCCGCCGCAGGTTTCATCGGTGATGAAAAATTCTACCTCCGATATCGTTTACCAGTGGGGATAAAGGTGATGAGAGAGGAATTAGGGCTAGGAGAGAAATCAAATTCGCGGCGAGACCTCTAGAATCATGGAGATTATGAAATTGAAGATGAAGGAGAAGAGGTTAGGAAATTA	A09	51124114	51124253	A09	51850858	51850997
ChrA09	Ctg15641	64.116	TAAGTACTTGCTTTACTGGTAGTATGATTCTGTCTACATTTATTGTTAGCACTGCATTATTTATTTTCAATTTTTAGTTTCTCATTTCACTTTCTTTGCAGACTGTGTCTCAGCTGTTTGGTTTACATCTGCCCGTTGATCTCTTCTCTCGATAATTTACCATAGCTTGGATACTTATCTTCAGAGAATTTACGATCAACTAGGTACTGACCAACTCCACATCTTCACACAGTTGTTACCGAGTCTTGTACCATGGAATTTTTATTGTAAAACTCTTTTA	TAAGTACTTGCTTTACTGGTAGTATGATTCTGTCTACATTTATTGTTAGCACTGCATTATTTATTTTCAATTTTTAGTTTCTCATTTCACTTTCTTTGCAGACTGTGTCTCAGCTGTTTGGTTTACATCTGCCCGTTGATCTCTTCTCTCGATAATTTACCATAGCTTGGATACTTATCTTCAGAGAATTTACGATCAACTAGGTACTGACCAACTCCACATCTTCATAGAGTTGTTACCGAGTCTTGTACCATGGAATTTTTATTGTAAAACTCTTTTA	A09	51355751	51356046	A09	52062093	52062384
ChrA09	Ctg8675	64.116	TAACAATCCCCAAGTTGCTGTGAGATTAGAACGATGAAACCCCTAATTAGCGAAAGAGAAGAGTTTTGAGTTTCATTTGGTGATTGTGAGAGTTCAAGAGAGGCTGAGTTATAGTCTGGTGACAAAGTTGAAACCGAGAATGGGAGAGTTGAAACTGAGAACCTGATTTTGAGAGAGACTGAGTTCGAGTTGTTAGGAAGATGATTAGGTAAGTTTTATTTGTTTATATCTCAATTTATCTGGGGTTTTGTGATTTTTCTTGATTTGATTATGTGTTTTA	TAACAATCCCCAAATTGCTGTGAGATTAGAACGATGAAACCCCTAATTAGCGAAAGAGAAGAGTTTTGAGTTTCATTTGGTGATTGTGAGAGTTCAAGAGAGGCTGAGTTATAGTCTGGTGACAAAGTTGAAACCGAGAATGGGAGAGTTGAAACTGAGAACCTGATTTTGAGAGAGACTGAGTTCGAGTTGTTAGGAAGATGATTAGGTAAGTTTTATTTGTTTATATCTCAATTTATCTGGGGTTTTGTGATTTTTATTGATTTGATTATGTGTTTTA	A09	51614260	51614555	A09	52304549	52304840
ChrA09	Ctg10106	66.896	TAACCATCATCTCTATGCTTCTGCAGCTCTAGGTTAGTGGATTTTACCAGTAACATAGCATTCAAAATATCTTGATCTTTCTTTGCATTACCAGTGACATAGCATTCAAAATATATTGATCTTTTTGTTGCAAAGCCAATTCGTAGTGAGTCACAAAGTAAGTAACATATGATGCAAATAGAACACATAATCAAATGTGTGAAAGAATTTGAGAAGATCACATGCTTGACATTTATGTAAGTCTTCTAAACCTTCATCTTGGATATACTCAAGAACTTTA	TAACCATCATCTCTATGCTTCTGCAGCTCTAGGTTAGTGGATTTTACCAGTAACATAGCATTCAAAATATCTTGATCTTTCTTTGCATTACCAGTGACATAGCATTCAAAATATATTGATCTTTTTGTTGCAAAGCCAATTTGTAGTGAGTCACAAAGTAAGTAACATATGATGCAAATAGAACACATAATCAAATGTGTGAAAGAATTTGAGAAGATCACATGCTTGACATTTCTGTAAGTCTTCTAAACCTTCATCTTGGATATACTCAAGAACTTTA	A09	51751143	51751429	A09	52455884	52456157
ChrA09	Ctg15430	67.941	TAAGGTGCTGCAAGATCTCAGGACATCACTTGCTTTTGAATTACTCTGCTCAACGGTTCCTGCCAAAATTCAAAATTCCTCAACAGTTCCCTTTTTTTCAAAAAACCAATTAGAAGGAATTCATTCGAAAACAATGACAGCGACGAAGCTCGCGTCGTCCACGTGGCTGCGACGGAGGATGGTGGGAGAGAGATCCGCGCCATACGCGAGCTGCTCGAAACAATCGGTGAAGAACCGCCATTCGATTTGCCTCCCTTTACACAATTTCTCGAAGCTGTTA	TAAGGTGCTGCAAGATCTCAGGACATCACTTGCTTTTGAATTACTCTGCTCAACGGTTCCTGCCAAAATTCAAAATTCCTCAACAGTTCCCTTTTTTTCAAAAAACCAATTAGAAGGAATTCATTCGAAAACAATGACAGCGACGAAGCTCGCGTCGTCCACGTGGCTGCGACGGAGGATGGTGGGAGAGAGATCCGCGCCATACGCGAGCTGCTCGAAACAATCGGTGAAGAAGCGCCATTCGATTTGCCTCCCTTTACACAATTTCTCGAAGCTGTTA	A09	52145725	52146040	A09	52938464	52938779
ChrA09	Ctg3175	66.896	TAAACAAAATCCGAGTTTGCATATTCTGAAAACCAGGCAACCACGAAAGCAATGCAACTGGAGCCATTACTATCAACCCAAAGCACAAGTCGTAGAGGCGAGCCACAGATATCACTGTGTCCCAAACCACTGTCGATATCAGATCAATCCCCAGCCCGTGGGAATAAAAGCCAAGAGACTTATCAACAGATCAACAACTGTAAGTTTAGTGAACTGCAGCATCAGCACGACCACAAGAACCGTGAGCCATATTACTAAGAACTGGATGAATCTGTATTTA	TAAACAAAATCCGAGTTTGCATATTCTGAAAACCAGGCAACCACGAAAGCAATGCAACTGGAGCCATTACTATCAACCCAAAGCACAAGTCGTAGAGGCGAGCCACAGAGATCACTGTGTCCCAAACCACTGTCGATATCAGATCAATCCCCAGCCCGTGGGAATAAAAGCCAAGAGACTTATCAACAGATCAACAACTGTAAGTTTAGTGAACTGCAGCATCAGCACGACCACAAGAACCGTGAGCCATATTACTAAGAACTGGATGAATCTGTATTTA	A09	52635047	52635354	A09	53332134	53332441
ChrA09	Ctg20942	68.236	TAATTTCTATTGTATTTTGGAATGCAAATGTAGATGCTCACTATATTCTTCTTACGTTTTATGTTATTGCAACACGGTTGTTTTACTAGGTAGAGCCAAAATCAATATGGGATATATATATTATACATCTCTAATGTAGACTTTTATTGATATTCCGTGTCAAAGAAGGCATCTGTAATTCACCACACACGGAAATCTTTTACACATAATTCGTGTATTTTCATTTTGTTTAGCTATATCCAGTTGTGTTTTTCTGATTGTATTCATAATTGATTGATTA	TAATTTTTATTGTATTTTGGAATGCAAATGTAGATGCTCACTATATCCTTCTTACGCTTTATGTTATTGCAACACGGTTGTTTTACTAGGTAGAGCCAAAATCAATATGGGATATATATATTATACATCTCTAATATAGACTTTTATTGATATTCCGTGTCAAAGAAGGCATCTGTAATTCACCACACACGGAAATCTTTTACACATAATTCGTGTATTTTCATTTTGTTTAGCTATATCCAGTTGTGTTTTTCTGATTGTATTTATAATTGATTGATTA	A09	53167869	53168159	A09	53839678	53839959
ChrA09	Ctg5114	59.441	TAAAGACCAACTGTGGGAGAAGATTTTGTCGGTTGACTTGAATTCTACTTCGACATGGTTTGGTGGTGTCACCTCGCAGCCTCTCACGCCCTTGGCCATTTTGAAAGACGACAAAAAGGTCATCCTCTCGCTAAGCTATCAACCTAGTGTCCTTTGATCTTGATCCTCACTCGACTGTTTATCATCTGTATTTATCTTGTTACTACGGTTTAGCTGTTCCTTACTTTTCAAGTTTATTTACTATCTTGTAAACAAAAGAGTTCGTTGTTTATGTTGATTA	TAAAGACCAACTGTGGGAGAAGATTTTGTCGGTTGACTTGAATTCTACTTCGACATGATTTGGTGGTGTCACCTCGCAGCCTCTCACGCCCTTGGCCATTTTGAAAGACGACAAAAAGGTCATCCTCTCGCTAAGCTATCAACCTAGTGTCCTTTGATCTTGATCCTTACTCGACTGTTTATCATCTGTATTTATCTGGTTACTACGGTTTAGCTGTTCCTTACTTTCCAAGTTTATTTACTATCTTGTAAACAAAAGAGTTCGTTGTGTATGTTGATTA	A09	53771572	53771856	A09	54583023	54583292
ChrA09	Ctg17481	63.656	TAATATCGGATAATATCCTTATAGCGCAGGAAATGTTTCATGGACTAAGGACTAACAAGTCCTGCCAGAATAAATTTATGGCGATCAAAACAGATATGAGTAAGGCATATGATAGGATCGAGTGGAACTTTATTGTGGCTTGATACTGGAATGTATCTCTACGGTTCAGTATAGGGTACTTATCAATGGTCAGCCACAGGGTCTTGTTATCCCTCAAAGGGGCTTGCGGCAAGGGGATCCTTTGTCTCCGTATTTATTTATTATGTGCACTGAGGCATTA	TAATATCGGATAATATCCTTATAGCGCAGGAAATGTTTCATGGACTAAGGACTAACAAGTCCTGCCAGAATAAATTTATGGCGATCAAAACAGATATGAGTAAGGCATATGATAGGATCGAGTGGAACTTTATTGTGGCTTGATACTGGAATGTATCTCTACGGTTCAGTATAGGGTACTTATCAATGGTCAGCCACAGGGTCTTATTATCCCTCAAAGGGGCTTGCGGCAAGGGGATCCTTTGTCTCCGTATTTATTTATTATGTGCACTGAGGCATTA	A09	18862484	18862803	A09	55243880	55244199
ChrB08	Ctg18985	25.741	TAATGAGGCAAGTGCTCTCAGTTCCAAACTTGTCCAAGGATCTCCTATGGTCAAGCTTGAGGGGGAGTATTGAAATAAATAAAGGAATGACTAGAAGGAGAAGCTGGTTGATGATCCAAGGATATAAGTTCATAAAGAGAATTTGGTTCTGTTTTGTACAGACTTGCTCCACAAGCTACCACTTGACCTAACCTGACTTGCAAGGCAAGGAATGAGTTGTGGAGGACCTTATGGACGTGGGAACCTCTGAGAAGTAAAGAAAAAATGATTGAATTTTTTA	TAATGAGGCAAGTGCTCTCAGTTCCAAACTTGTCCAAGGATCTCCTATGGTCAAGCTTGAGGGGGAGTATTGAAATAAATAAAGGAATGACTAGAAGGAGAAGCTGGTTGATGATCCAAGGATATAAGTTCATAAAGAGAATTTGGTTCTGTTTTGTACAGACTTGCTCCACAAGCTACCACTTGACCTAACCTGACTTGCAAGGCAAGGAATGAGTTGTGGAGGACCTTATGGACGTGGGAACCTCTGAGAAGTAAAGAAAAAATGCTTGAATTTTTTA	B08	30844738	30845022	B08	25441473	25441742
ChrB08	Ctg10160	24.491	TAACCATTACAAGGCCAGATATATGCTTTGCAGTGAATCAAGTAAGCCAGCATATGCAAACTCCAAAGGAGCATCACTGGCGCATGGTTGAGAGGATTCTCATGCACCTGAATGGAACTCAAGGTCTTGGGATATGGATGTTACTGCACTTACATTGGAGGAAACATGGTAACCTGGAAGAGTAAGAAGCAAACGGTGGTATCATGCTCTAGTGCTAAGGCTGAGTATAGAGCCATGCTGAAGCTTACCAATGAGTTGGTTTGGATCAAGGGTATTCTTA	TAACCATTACAAGGCCAGATATATGCTTTGCAGTGAATCAAGTAAGCCAGCATATGCAAACTCCAAAGGAGCATCACTGGCGCATGGTTGAGAGGATTCTCATGCACCTGAATGGAACTCAAGGTCTTGGGATATGGATGTTACTGCACTTACATTGGAGGAAACATGGTAACCTGGAAGAGTAAGAAGCAAAAGGTGGTATCATGCTCTAGTGCTAAGGCTGAGTATAGAGCCATGCTGAAGCTTACCAATGAGTTGGTTTGGATCAAGGGTATTCTTA	B08	32580724	32581086	B08	26929912	26930274
ChrB08	Ctg6669	24.056	TAAATACCCGAACCCGACCCGAACCCGACCCGGACCCGACCCGAATCCAAAAATTATGGGTATTACCCGAACCGACCTGGACCCGACAAGACCCGGCCCGGAACCGACCCGAAAAATTATGGGTACCTAAATGGGTCTAATATTTGTCTTGCTTCTTACTTGTTTCCTTTTGATGTAGGAGATACAGATTTGAGGACAAATCTTTTCAAAGGAGGAGGGGATGATGTAACCATGGCTGAGCCAGCTGATTCGTCAACAAAGGACAAACCAGGATGGATTA	TAAATACCCGAACCCGACCCGAACCCGACCCGGACCCGACCCGAATCCAAAAATTATGGGTATTACCCGAACCGACCTGGACCCGACAAGACCCGACCCGGAACCGACCCGAAAAATTATGGGTACCTAAATGGGTCTAATATTTGTCTTGCTTCTTACTTGTTTCCTTTTGATGTAGGAGATACAGATTTGAGGACAAATCTTTTCAAAGGAGGAGGGGATGATGTAACCATGGCTGAGCCAGCTGATTCGTCAACAAAGGACAAACCAGGATGGATTA	B08	32689029	32689168	B08	27037774	27037913
ChrB08	Ctg5586	24.491	TAAAGCATCAAGATCAAAATCCTCAGCCTTACAACCAGCTACAGCTCCCCTAGCCAGAACATCAGCCACTTTCCTCATAAACTGAGCTGAAGCTTCAGCTTGTCTCTTCAACGTTCTTCTCAGCTCTTTGCACTTGTTGGGCCACCTTGCGTGCTTGATATCACTCAAATTACGCTAAGGAGTGACTTTATTCTCTCAAATAAGAGGTACAGTTGTAGTACTTAGGGATCGAATCCACAAGGAGCTAGGGAAACAATCAGATCAAATAGTTGTATGATTA	TAAAGCATCAAGATCAAAATCCTCAGCCTTACAACCAGCTACAGCTCCCCTAGCCAGAACATCAGCCACTTTCCTCATAAACTGAGCTGAAGCTTCAGCTTGTCTCTTCAACGTTCTTCTCAGCTCTTTGCACTTGTTGGGCCACCTTGCGTGCTTGATATCACTCAAATTACGCTAAGGAGTGACTTTATTCTCTCAAATAAGAGGTACAGTTGTAGTACTTAGGGATCGAATCCACAAGGAGCTAGGGAAACAATCAGATCAAATAGTTGTATGATTA	B08	33476288	33476427	B08	27860688	27860827
ChrB08	Ctg10322	24.056	TAACCCGATCTTCCTTGAAGGTCCCGGATATCTGCTGGGCCGCACACGAAACAATCAATAAAGATAGAAGTTGCGAAAATAGAAATCGTAAAAGTTGAGCGGAAAAAAGATCTTATTTCTGAATTCGCGTTTTGAGCGTGGCCTAGATCTAACCTAGTTGAGTCGCAGCTCGCTAACAAAAACAGAAAAAAGAAAGCTAAAACGCTGTAAGTGCTAAGTGCTCGGAAAGTTTGTGATCTGGTTTGCTTCTTGCTGAAAGCTCTCCTTATATACTCCTCTTA	TAACCCGATCTTCCTTGAAGGTCCCGGATATCTGCTGGGCCGCACACGAAACAATCAATAAAGATAGAAGTTGCGAAAATAGAAATCGTAAAAGTTGAGCGGAAAAAAGATCTTATTTCTGAATTCGCGTTTTGAGCGTGGCCTAGATCTAACCTAGTTGAGTCGCAGCTCGCTAACAAAAACAGAAAAAGAAAGCTAAAACGCTGTAAGTGCTAAGTGCTCGGAAAGTTTGTGATCTGGTTTGCTTCTTGCTGAAAGCTCTCCTTATATACTCCTCTTA	B08	33709297	33709632	B08	28093307	28093641
ChrB08	Ctg15321	26.021	TAAGGGGAGATTCTGTCCAAGTCAAGTCAGTCCAGTCCAGACATTCAAGACGTCCAGGTTGGGTTTGGCCAAGTTCTCTCCGATCAACCAGCTGCTTCTCGGCATACTACACTGTGAGCTGGTTTGTTTGAATTCCACTTTGTTTTAGTTCCACTTGGAATTTTGGGTAGTTTTATTACTTGATTGAGTTCCAGTTGGAACTTATGTTAGATCGAGTCGCATATAGATTAGAATGATCACATTATTGCATGGTAGAGTCCCTAGGTTATTTTATTTATTA	TAAGGGGAGATTCTGTCCAAGTCAAGTCAGTCCAGTCCAGACATTCAAGACGTCCAGGTTGGGTTTGGCCAAGTTCTCTCCGATCAACCAGCTGCTTCTCGGCATACTACACTGTGAGCTGGTTTGTTTGAATTCCACTTTGTTTTTGTTCCACTTGGAATTTTGGGTAGTTTTATTACTTGATTGAGTTCCAGTTGGAACTTATGTTAGATCGAGTCGCATATAGATTAGAATGATCACATTATTGCATGGTAGAGTCCCTAGGTTATTTTATTTATTA	B08	34181113	34181422	B08	28625266	28625575
ChrB08	Ctg12317	27.136	TAACTGCTTAGTTGGGCCTGTTGTCTGATGGGCTTTGTGGATGGGTACAATCCATCCTCAACAGGACCCAAGCAATGCCATTTCTCAAAAGGTCTACCAGCTCATCCTCAGTAGGTGTCTTGGACCTATCCCTCTTGTCACATACTTTGATTTAGAATCAGCATGCTCATCATTAGAAGATATCTCTTCCTCTTCACCTTCACTTTCTGCAACCATTGGCTTCTTGCCTTGCTTCTTTGCTTTAGCCCTTGCCAACTTCTCCTCCTTGTTGTGCTGGTTA	TAACTGCTTAGTTGGGCCTGTTGTCTGATGGGCTTTGTGGATGGGTACAATCCATCCTCAACAGGACCCAAGCAATGCCATTTCTCAAAAGGTCTACCAGCTCATCCTCAGTAGGTGTCTTGGACCTATCCCTCTTGTCACATACTTTGATTTAGGATCAGCATGCTCATCATTAGAAGATATCTCTTCCTCTTCACCTTCACTTTCTGCAACCATTGGCTTCTTGCCTTGCTTCTTTGCTTTAGCCCTTGCCAACTTCTCCTCCTTGTTGTGCTGGTTA	B08	34660910	34661187	B08	29106355	29106610
ChrB08	Ctg12302	26.581	TAACTGCGAGGAGCAAGTTGCCGCGCGGATCCACCAAGGCACGCCGCGGCAGAAGACTCGACTTCAGATCTCCCGAAGCACGAGAAAAAGATGCCTCGAAAGAGCCCACTCCCGAGGAAACGGCTCCGAAAGGACAGCAAAGAAAAGGAGGAAGAACTCTACTGGATGGATCAGGAAGAACTCACCGAAGATCAAGCTCGGATCCATCGCGACCAGCGCCGACAAAATCGGAGGAACGCCGGTAGCAATAGCGAGATCCATGATCTCCGCGAATCTCTTA	TAACTGCGAGGAGCAAGTTGCCGCGCGGATCCACCAAGGCACGCCGCGGCAGAAGACTCGACTTCAGATCTCCCGAAGCACGAGAAAAAGATGCCTCGAAAGAGCCCACTCCCGAGGAAACGGCTCCGAAAGGACAGCAAAGAAAAGGAGGAAGAACTCTACTGGATGGATCAGGAAGAACTCACCGAAGATCAAGCTCGGATCCATCGCGACCAGCGCCGACAAAATCGGAGGAACGCCGGTAGCAATAGCGAGATCCATGATCTCCGCGAATCTCTTA	B08	35571794	35571933	B08	29986685	29986824
ChrB08	Ctg9499	24.056	TAACATTTTTCTGAACTCTCTCCATGAAGTCAGTAGCAGGCCGCTTCTTTGTCTACACCCATAAGATTTACACACTCAGAACTTGCAAAACACAATAATAAAGTTACTCATAAAAGATTTTCACCTCTGCAGCACGAAGATATGTTGACAACCTTATCCTTGTCCTTATTCTCCATATCAGACAAGACATCTCTTCTTGCATCCTCTCAAATCCAACTCAACCAAACCACTGCAAGAAGCTAACATGGAAACGACTTCTTTGTCGTATAACCACTCGTTA	TAACATCTTTCTGAACTCTCTCCATGAAGTCAGTAGCAGGCCGCTTCTTTGTCTACACCCATAAGATTTACACACTCAGAACTTGCAAAACACAATAATAAAGTTACTCATAAAAGATTTTCACCTCTGCAGCACGAAGATATGTTGACAACCTTATCCTTGTCCTTATTCTCCATATCAGACAAGACATCTCTTCTTGCATCCTCTCAAATCCAACTCAACCAAACCACTGCAAGAAGCTAACATGGAAACGACTTCTTTGTCGTATAACCACTCGTTA	B08	35654176	35654514	B08	30074867	30075205
ChrB08	Ctg17897	24.491	TAATCACATCCACTCGGACTTAGACAGTCTTGCTTCTTGCTCAATCCTCGTCCTAGAAACGTAATCGCTCTGATACCACTTGTGAGTCCCCGACCCGGTTTTCCTTACCGCCGGTACGTCCTCAGTTCGATTTCCTCGACCAAATCACTAAGACTGACAGTATCACAAACATGTACCTTACTGCCTCGATACTTGGTTAGCTGTCCATCCATACACTCCTTCCGTCCTGTCTTCATTATCTTCCATCCGTCCATACCCAGCCAGCTCGATCAGATACTTA	TAATCACATCCACTCGGACTTAGACAGTCTTGCTTCTTGCTCAATCCTCGTCCTAGAAACGTAATCGCTCTGATACCACTTGTGAGTCCCCGACCCGGTTTTCCTTACCGCCGGTACGTCCTCAGTTCGATTTCCTCGACCAAATCACTAAGACTGACAGTATCACAAACATGTACCTTACTGCCTCGATACTTGGTTAGCTGTCCATCTATACACTCCTTCCGTCCTGTCTTCATTATCTTCCATCCGTCCATACCCAGCCAGCTCGATCAGATACTTA	B08	35854991	35855134	B08	30275456	30275844
ChrB08	Ctg8356	24.056	TAACAAAGGCAAAGGCCGAGGATTTGGAGGCCAAGTCAACAATCGGGGTAACTCCGGGGTCTGTTACATATGTGGTCAACCGGAACACATTTCAAGGTTCTGTCCCCGCAATCAGCAAAGCAACCAGCAGGGTTTTTCAACCGAGCTCCTCCTAGCCGTCCAGCAATTGAGCCAGCACCAAAGAAGCAAAACCTAGGAGCTAGAGTTTATGCCTTAGGTATAGAAAACCGAGACAATGCAGGACCGTCTAAGGGTCCCATCACAGGTATTGTGGGTATTA	TAACAAAGGCAAAGGCCGAGGATTTGGAGGCCAAGTCAACAATCGGGGTAACTCCGGGGTCTGTTACATATGTGGTCAACTGGAACACATTTCAAGGTTCTGTCCCCGCAATCAGCAAAGCAACCAGCAGGGTTTTTCAACCGAGCTCCTCCTAGCCGTCCAGCAATTGAGCCAGCACCAAAGAAGCAAAACCTAGGAGCTAGAGTTTATGCCTTAGGTATAGAAAACCGAGACAATGCAGGACCGTCTAAGGGTCCCATCACAGGTATTGTGGGTATTA	B08	35880612	35880973	B08	30301322	30301683
ChrB08	Ctg13095	27.136	TAAGAAGAGTATATAAGGAGAGCTTTGGGCGAGAAGCAAATCATCACAAAAAACTCCCAGAGCACTTAGAGCAACTTAGGCATTATTTTCCGTTTTTACTAGCGAGCTGCGACTCAACTAGGTTAGAACTTAGGTTGCTATTGCTCCAATCTTTGTTCTTACGATTTTATTTCGTTTTCATATTTTCTTTGTCGTACTGATTGTGTCGTGTGCGGCCCAGCAGATATCCGGGACCTTCAGGGAAGGCTTGGTTTACTTGGCTTTCCTCCAAATCAACTTA	TAAGAAGAGTATATAAGGAGAGCTTTGGGCGAGAAGCAAATCATCACAAAAAACTCCCAGAGCACTTAGAGCAACTTAGGCATTATTTTCCGTTTTTACTAGCGAGCTGCGACTCAACTAGGTTAGAACTTAGGTTGCTATTGCTCCATTCTTTGTTCTTACGATTTTATTTCGTTTTCATATTTTCTTTGTCGTACTGATTGTGTCGTGTGCGGCCCAGCAGATATCCGGGACCTTCAGGGAAGGCTTGGTTTACTTGGCTTTCCTCCAAATCAACTTA	B08	37481085	37481448	B08	31810369	31810732
ChrB08	Ctg2168	26.021	TAAAAGGAGTTTGCTGTGAAGGAGCAAGTTCCCTCTTTCGCTCAATCTTTTCATGGACCTCTGCAATCATTTTATCCTTCTTTGTCTGCCTTCTGAGATTACCCTGCCGTATGTCTGAAGCAGTGGGTACTCGTTTGTCCTTGACTCGTTGCTGGAGAATCATGCAGCTGTGGAATCGCATACTTCTGTGGAGCTTTCGCCTTTGGAGCCTCAAGACGGGTTGACTCGTTCGCTCCATTCACACTTTCACTCTGAAATTTGGATGTACAAGACGGGTTTA	TAAAAGGAGTTTGCTGTGAAGGAGCAAGTTCCCTCTTTCGCTCAATCTTTTCATGGACCTCTGCAATCATTTTATCCTTCTTTGTCTGCCTTCTGAGATTACCCTGCCGTATGTCTGAAGCAGTGGGTACTCGTTTGTCCTTGACTCGTTGCTGGAGAATCATGCAGCTGTGGAATCGCATACTTCTGTGGAGCTTTAGCCTTTGGAGCCTCAAGACGGGTTGACTCGTTCGCTCCATTCACACTTTCACTCTGAAATTTGGATGTACAAGACGGGTTTA	B08	37935841	37936137	B08	32050194	32050487
ChrB08	Ctg15441	24.491	TAAGGTGTCGACCTGTTTTGCGAGCGAGGTTATCAGCTTGTCATGTTGTTCCGCCCGCGCCTGGGCGGAGGTAAACAGTTCCTTCATCTGCCTGAGCGCCTCAGTGTTAGCATCAGCAGTGACTGCGGACCATCTCCAGCGTTCCGTCTAGCGCTGGCTGATCTTTGGTGACGTTGGTAGACATGATCGAGCGTGTGCAGTTGCGAGATAGATAGATCCGTAACCCCCCCCCCCTCCTTCTAGCGCCAAACTGTTGGAACCGAAATTCGCACCGTCAAATTA	TAAGGTGTCGACCTGTTTTGCGAGCGAGGTTATCAGCTTGTCATGTTGTTCCGCCCGCGCCTGGGCGGAGGTAAACAGTTCCTTCATCTGCCTGAGCGCCTCAGTGTTAGCATCAGCAGTGACTGCGGACCATCTCCAGCGTTCCGTCTAGCGCTGGCTGATCTTTGGTGACGTTGGTAGACATGATCGAGCGTGTGCAGTTGCGAGATAGATAGATCCGTAACCCCCCCCCCTCCTTCTAGCGCCAAACTGTTGGAACCGAAATTCGCACCGTCAAATTA	B08	37971746	37972057	B08	32086101	32086410
ChrB08	Ctg12795	24.056	TAACTTTTTGCAATTTAGTTCCAAGCTCATCCATTCAAAGGAATTATAGTGTATTCACTTTTTCAGTTGCCTGTGGGAAAGCTGATGAAACATCTGAAGACATAGAACCCCCAAAAACACTTTGAAATGATCCAAGTCCTAAGTCCAAATATATAGTCCTGTTTTGATATTTCAACAACCTACAAACAAAAAATAAGTGTGTAAACAATGAAGAGGAAAGAAAATTTAGTTGCTATCAAAATAATATACTATCAGAAGATGTATGGACTAAAAACCATTA	TAACTTTTTGCAATTTAGTTCCAAGCTCATCCATTCAAAGGAATTATAGTGTATTCACTTTTTCAGTTGACTGTGGGAAAGCTGATGAAACATCTGAAGACATAGAACCCCCAAAAACACTTTGAAATGATCCAAGTCCTAAGTCCAAATATATAGTCCTGTTTTGATATTTCAACAACCTACAAACAAAAAATAAGTGTGTAAACAATGAAGAGGAAAGAAAATTTAGTTGCTATCAAAATAATATACTATCAGAAGATGTATGGACTAAAAACCATTA	B08	38681960	38682273	B08	32917639	32917952
ChrB08	Ctg10212	28.891	TAACCCAATGACGATTCATTTTGCATATAGAGCTTTTACCATTCGCGACAAAATTTCATAGTAACTTATATCATGACGACGTCTGAATCTGTTCAGAGTGGTTACTGGAAAGATTTATGTTATATAATATGTTAGGATGTGAAAATCTGGCCTGGTCGTTTGGTTAGTTAGATGGGATTGTCATTGTAATAACAGAGTCGTGATATTGTAATTATATATACACATCACACATATATATATATATATATATATATGTTTCAGAATATTTTCTAAATAAACAATTA	TAACCCAATGACGATTCATTTTGCATATAGAGCTTTTACCATTCGCGACAAAATTTCATAGTAACTTATATCATGACGACGTCTGAATCTGTTCAGAGTGGTTACTGGAAAGATTTATGTTATATAATATGTTAGGATGTGAAAATCTGGCCTGGTCGTTTGGTTAGTTAGATGGGATTGTCATTGTAATAACAGAGTCGTGATATTGTAATTATATATACACATCACACATATATATATATATATATATATATATATGTTTCAGAATATTTTCTAAATAAACAATTA	B08	38916668	38917031	B08	33145935	33146302
ChrB08	Ctg14559	24.491	TAAGCCTTGATTCATGGAAGCCTATCCAATCTTGGTCAATGTCTTGCAAATGAAAGCAGACTTGACTAGGAGAGAAATAATAGAGAGAGAGATAGGAACTAATTTTTACCTGCAGGTCCAGATACTTGTTTGAGCAACCTATCAAGGTTGTTTGATTAGGATATTGCATAATGTGCTTCTGTGATTGACAGACTCTTAGATGTGGTTTGCAACAAAGTAGAGGTTATGATTCTAAGTTTGAATTTGATTTAGTCCCTCCTTTTCAAAACCTCTTTCATTA	TAAGCCTTGATTCATGGAAGCCTATCCAATCTTGGTCAATGTCTTGCAAATGAAAGCAGACTTGACTAGGAGAGAAATAATAGAGAGAGAAATAAGAACTAATTTTTACCTGCAGGTCCAGATACTTGTTTGAGCAACCTATCAAGGTTGTTTGATTAGGATATTGCATAATGTGCTTCTGTAATTGACAGACTCTTAGATGTGGTTTGCAACAAAGTAGAGGTTATGATTCTAAGTTTGAATTTGATTTAGTCCCTCCTTTTCAAAACCTCTTTCATTA	B08	38982805	38982944	B08	33209409	33209801
ChrB08	Ctg20004	25.741	TAATTACCATGTTTGACCCCGTCCCTGTGGATACGGAGTGAGATAGGGAAGATGGTCACGACCGGGCTGTCGAACCAACTGCTCAATAGTCATCACTCCCGGAACGACTGGAGGAGCAGGAGGGGGTGCAGCAGCGGGAGATGGTAGGAGCTGTGGGGCGATCCAGAATCCCGAATGTGGCTGGACGAACCCCGAGACTGGCTCCCCGTACCACCACGACCTCGTGATGTGGAACGACGAGGTCGAGGCCGGGTCTGATCATCATTAGACCTGTAAATTA	TAATTACCATGTTTGACCCCGTCCCTGTGGATACGGAGTGAGATAGAGAAGATGGTCACGACCGGGCTGTCGAACCAACTGCTCAATAGTCATCACTCCCGGGACGACTGGAGGAGCAGGAGGGGGTGCAGCAGCGGGAGATGGTAGGAGCTGTGGGGCGATCCAGAATCCCGAATGTGGCTGGACGAACCCCGAGACTGGCTCCCCGTACCACCACGACCTCGTGATGTGGAACGACGAGGTCGAGGCCGGGTCTGATCATCATTAGACCTGTAAATTA	B08	11982453	11982754	B08	33261427	33261728
ChrB08	Ctg2334	27.136	TAAAAGTGCGTGTGATAAGGTGTTTCCTTGGGCAACCCGAGGAATATCTTATTATCACCTTCAAGATAACATTGTCAAAAAGTATAAAGGGAGACATCTCTTGTACTTGGTGAAAGGTGCTGCTTCTGCTCATACGGTTTCCGGTACATGGCTGAGATACAGAGTGCAAACCCGGACCTTGCAACGTATTTGGAGAAAGCCGACGTCAGCCTATGGTCAAGGGTTTATTGTCAGGGAGACAGGTACAACATAAAAACAAGCAACATCGCTGAATCTATTA	TAAAAGTGCGTGTGATAAGGTGTTTCCTTGGGAAACCCGAGGAATATCTTATTATCACCTTCAAGACAACATTGTCAAAAAGTATAAAGGGAGACATCTCTTGTACTTGGTGAAAGGTGCTGCTTATGCTCATACAGTTTCCGGTACATGGCTGAGATACAGAGTGCAAACCCGGACCTTGCAACATATTTGGAGAAAGCCGACGTCAGCCTATGGTCAAGGGTTTATTGTCAGGGAGACAGGTACAACATAAAAACAAGCAACATCGCTGAATCTATTA	B08	39131209	39131498	B08	33364520	33364799
ChrB08	Ctg17555	24.491	TAATATGCGCAATCCTCCCTATAGCAAAGCCTTGTTGACGTGGTACCCATTCTCTCGTACCTGATTTCCAAACAAATTTTGTTGGAAATTCGGCATATGTCAACTCTCTTGCCTCCGGGTATTTTTTGTTTGCTATGAACAATAGGTTCATCTTCATCAAAAAACACCAGCTCCTGATACGGAAGATGAAATCCAAGTTTCTCTACAGAAGTAGTACGAAAATGTGTAGGAAAAGCAAGAATCCGCCACGACGACTCGCATGCAGTGATATATCTAATTA	TAATATGCGCAATCCTCCCTATAGCAAAGCCTCGTTGACGTGGTACCCATTCTCTCGTACCTGATTTCCAAACAAATTTTGTTGGAAACTCGGCATATGTCAACTCTCTTGCCTCCGGGTATTTTTTGTTTGCTATGAACAATAGGTTCATCTTCATCAAAAAACACCAGCTCCTGATCCGGAAGATGAAATCCAAGTTTCTCTACAGAAGTAGTACGAAAATGTGTAGGAAAAGAAAGAATCCGCCACGACGACTCGCATGCAGTGATATATCTATTTA	B08	39175145	39175474	B08	33415627	33415956
ChrB08	Ctg17920	24.056	TAATCACTCTTGTTGCTATTATATTTATTAGATACGTAGAATGCCTTATCGCTTCACCCCACAAGTAATTTGAAACAGACATATGTTTCATTATGCTTCTAGTCATCTCCAACAAGGTTCTGTTCCATCTTTCGACGACGCAGCACAGAAGTTGTTGAACTCACTGGACACAAAATCTCCTCCTCTGTCTGTTCTAAATGTTAGGATGTGCATTCTCGTTTCTTGCTCAACTAACTGCTTGAAGTTTTTGAATCTTCTGAAGGCCTCGTCTTTACTTTTA	TAATCACTCTTGTTGCTATTCTATTTATTAGATACGTCGAATGCCTTATCGCTTCACCCTACAAGTAATTTGGAACAGACATATGTTTCATTATGCTTCTAGTCATCTCCAACAAGGTTCTGTTCCGTCTTTCGACGACGCAGCACAGAAGTTGTTGAACTCACTGGACACAAACTCTCCTCCTCTGTCTGTTCTAAATGTTAGGATGTGCATTCTCGTTTCTTGCTCAACTAACTGCTTGAAGTTTTCGAATCTTCTGAAGGCCTCGTCTTTACTTTTA	B08	39250071	39250401	B08	33492962	33493292
ChrB08	Ctg12598	26.856	TAACTTGAAGTAGACAAAACACACAAAGGAGAAAATGTCATGGAGTGGTGAAAGATCAACGCAACTTTACCAACAAAATAGCTGATACCATAAGGCTAAAGAACTTTCTGTAATTTTGTTTGCCAATGCAGTTGTTTAGCCGGTCCACACATTTGTCACAAACTCTGCAGTGCTTGCTATATTTGAAGACCTGCAAAGGGATACAATATCGAGAATGATTAGCCCTGAGCAGGAGGTTTCTTGAAGAAATAATACAGTAAGTTTGTGGTTTCAATCCTTA	TAACTTGAAGTAGACAAAACACACAAAGGAGAAAATGTCATGGAGTGGTGAAAGATCAACGCAACCTTACCAACAAAATAGCTGATACCATAAGGCTAAAGAACTTTCTGTAATTTTGTTTGCCAATGCAGTTGTTTAGCCGGTCCACACATTTGTCACAAACTCTGCAGTGCTTGCTATATTTGAAGACCTGCAAAGGGATACAATATCGAGAATGATTAGCCCTGAGCAGGAGGTTTCTTGAAGAAATAATACAGTAAGTTTGTGGTTTCAATCCTTA	B08	39602210	39602583	B08	33684133	33684506
ChrB08	Ctg2292	24.056	TAAAAGTAGAGTCAATCTTCCTCAGCGATGCAAGTGATCGAAGTTCAACCATAAGCTGAGAAGATTAGTGCAAACTCCAAGCTCAAGAGGGGGAAGCAATGACCAGGACTTGAGCAAAGAGAGAGAGTAAGAGAGAGCTCACCGCAGGTTTATACCCAATCTCACTCTGTGCCAAGGTGATATTCGCATGAGTGAACTCAACAACCCCATACCTCGGCAAAGGCATCACCTTTTTCTTAGCTTTCATCTTCAACAGCTTCTCCAATATCTTCACAAGCTTATTA	TAAAAGTAGAGTCAATCTTCCTCAGCGATGCAAGTGATCGAAGTTCAACCATAAGCTGAGAAGATTAGTGCAAACTCCAAGCTCAAGAGGGGGAAGCAATGACCAGGACTTGAGCAAAGAGAGAGAGTAAGAGAGAGCTCACCGCAGGTTTATACCCAATCTCACTCTGTGCCAAGGTGATATTCGCATGAGTGAACTCAACAACAACCCCCATACCTCGGCAAAGGCATCACCTTTTTCTTAGCTTTCATCTTCAACAGCTTCTCCAATATCTTCACAAGCTTATTA	B08	39742096	39742455	B08	33788383	33788746
ChrB08	Ctg15572	23.496	TAAGTAACCGCGGCTGCAGTACTCAGAGCCCATGGTTAGTGGTCTAGTGGCAAAAATGGAGTCTTGCTTCTTCAGAATCTCCCGTGCAATCCGTGAGGAAGACACAGGGATCACGTGGGTATTGGCGAGGCGGATACATGGAACACTGGTTTGTTCCTCCCTAATGTTTTTGACAGGTTACCGATTATAGGTCAAGGTTTCGGCCCAGGTGGGAGAGGGAAGTTTCTTGCGTAGGGAGTCACTAACAGAGTTTTCCTTATATCCGTACGCTTCATAGTTA	TAAGTAACCGCGGCTGCAGTACTCAGAGCCCATGGTTGGTGGTCTAGTGGCAAAAATGGAGTCTTGCTTCTTCAGAATCTCCCGTGCAATCCGTGAGGAAGACACAGGGATCACGTGGGTATTGGCGAGGCGGATACATGGAACACTGGTTTGTTCCTCCCTAATGTTTTTGACAGGTTACCGATTATAGGTCAAGGTTTCGGCCCAGGTGGGAGAGGGAAGTTTCTTGCGTAGGGAGTCACTAACAGAGTTTTCCTTATATCCGTACACTTCATAGTTA	B08	39755935	39756257	B08	33802215	33802537
ChrB08	Ctg21032	24.056	TAATTTGGCTACAAGAGGTATCATGATAGACACTGCTTGTAAGCGGTGTGGAGAGCCTGAAACTAATCGCCACATCTTCCTCCAATGCCCTTTGCGCGTAGGACCTGGGAACTGGTACCTTGCACTGATATGGCTGCGATTCCCCTCTACCCGTGGGTGTTATGGTATCTGTGGAAGGCCAGAAACAAATTGATGTTTGAGAACCAGGTGATGCACGAACAGGAGGTGGTCACGCTAGCCCTTAGGGAGGCCCGTAATTGGCAAGCTGCTCAACTGTTTA	TAATTTGGCTACAAGAGGTATCATGATAGACACTGCTTGTAAGCGGTGTGGAGAGCCTGAAACTAATTGCCACATCTTCCTCCAATGCCCTTTGCGCGTAGGACCTGGGAACTGGTACCTTGCACTGATATGGCTGCGATTCCCCTCTACCCGTGGGTGTTATGGTATCTGTGGAAGGCCAGAAACAAATTGATGTTTGAGAACTAGGTGATGCACGAACAGGAGGTGGTCACGCTAGCCCTTAGGGAGGCCCGTAATTGGCAAGCTGCTCAACTGTTTA	B08	39800206	39800563	B08	33832103	33832460
ChrB08	Ctg6598	33.966	TAAATAATCCCACAGAAACAGAGACTGTAGCTGTGCCACCAGTAAGTTTTTACCGTGACGAGATCTGCTGCCTCTTGGAAGGAGAACCGCAATATTTCAGGTTTGGGATGGTCATCTACGGAGAGGATGGACCGATGAAGCAGAGGTTTATGGAATTGTATCGGATATTGTAGTTTAGCTTCATATTTTGAGGCCATCTCTTTTGGATGGATCTTCCGTTTGGAAAATGTTGTTGCAGACTGTCTTGCATAACAAAGAATTGTAGTAGATGAGGATGTTA	TAAATAATCCCATAGAAACAGAGACTGTAGCTGTGCCACCAGTAAGTTTTTACCGTGACGAGATCTGCTGCCTCTTGGAAGGAGAACCGCAATATTTCAGGTTTGGGATGGTCATCTATGGAGAGGATGGACCGATGAAGCAGAGGTTTATGGAATTGTATCGGATATTGTAGTTTAGCTTCATATTTTGAGGCCATCTCTTTTGGATGGATCTTCCGTTTGGAAAATGTTGTTGCAGACTGTCTTGCATAACAAAGAATTGTAGTAGATGAGGATGTTA	B04	48090220	48090359	B08	42295449	42295588
ChrB08	Ctg5906	24.056	TAAAGGCCCACCAAGAAATCAACAAAGATTTGGTCTTAGCGACTTCGAAGGAGGAGAAACGGACTCCGGAGATGGAGGAAGAAGTTGGACGAGGTCGCGGAATCAAAGAACTATAAGAAGAGAGCTAAGCTAAGAAGGAAAGCAATAGATCGATCTCCTTTAGCTCGCTTTAGTTCTGTATTCGTTTTGATCTCGTTTGTAATTCTCGATCTCATTTCTTCATTGTATTCAACTTACTCAAATCAATAAAAGTCTATTATTGTCAACCGGAATCTGCTTA	TAAAGGCCCACCAAGAAATCAACAAAGATTTGGTCTTAGCGACTTCGAAGGAGGAGAAACGGACTCCGGAGATGGAGGAAGAAGTTGGATGAGGTCGCGGAATCAAAGAACTATAAGAAGAGAGCTAAGCTAAGAAGGAAAGCAATAGATCGATCTCCTTTAGCTCGCTTTAGTTCTGTATTCGTTTTGATCTCGTTTGTAATTCTCGATCTCATTTCTTCATTGTATTCAACTTACTCAAATCAATAAAAGTCTATTATTGTCAACCGGAATCTGCTTA	B08	39880209	39880517	B08	35205965	35206273
ChrB08	Ctg13877	26.021	TAAGATGAAAAAATCGTAAGATCAAAAAGAAAGGAGAACAAAAAGGGATCTTATTTCCGAATTCGCGTTTGAGCGTGAACAACAGGTAAGAGCCTTGGCTACGAAAGCTGTCAGCAAGTTTGCTAGTCTAGCAACCTAAGTGCTCTGAGAAAGCTCTCCCCTTCTCTCTTCGCCCAAGTCCTCTTTATATACTCTTCTTCTTATATCGGTTTTCCTCCTCTCGGGCCGGATTTGTCGTGGACTTTTCCATATTTCCTTCATGATTATCTTCGGAAATTTA	TAAGATGAAAAAATCGTAAGATCAAAAAGAAAGGAGATCAAAAAGGGATCTTATTTCCGAATTCGCGTTTGAGCATGAACAACAGGTAAGAGCCTTGGCTACGAGAGCTGTCGGTAAGTTTGCTAGTCTAGCAACCTAAGTGCTCTGAGAAAGCTCTCCCCTTCTCTCTTCGCCCAAGTCCTCTTTATATACTCTTCTTCTTAGATCGGTTTTCCTCCTCTCGGGCCGGATTTGTCGTGGACTTTTCCATATTTCCTTCATGATTATCTTCGGAAATTTA	B08	39918142	39918488	B08	35235963	35236313
ChrB08	Ctg18544	24.056	TAATCTCCTCTCTGTCTCTGTTTGATTTCAAGATTCATTTCGCGTCAGTAAAATCTCCGTAGATGTGTCATGAAATTGCACTTTTGATCTCTCTGTTCTTAGATTTACTTGTTCATCGATTGACTGATTTAGTTTGTAAATTCAAAGAGTTGGTCACTGGACTCTTGGCTCTTCCTGCTGCAGGTTTACCCACATTATCTGATTATTATGCAGCCAAATCTTTGTTTTAGTTACTGTGAATTAGTTTGATTACTAGAAAAGGATAAAGTTTGAAACTTTA	TAATCTCCTCTCTGTCTCTGTTTGATTTCAAGATTCATTTCGCGTCAGTAAAATCTCCGTAGATGTGTCATGAAATTGCACTTTTGATCTCTCTGTTCTTAGATTTACTTGTTCATCGATTGACTGATTTAGTTTGTAAATTCAAAGAGTTGGTCACTGGACTCTTGGCTCTTCCTGCTGCAGGTTTACCCACATTATCTGATTATTATGCAGCCAAATCTTTGTTTTAGTTACTGTGAATTAGTTTGATTACTAGAAAAGGATAAAGTTTGAAACTTTA	B08	40016104	40016243	B08	35290523	35290662
ChrB08	Ctg17206	24.491	TAATAGGTTGCACATTGTCTAGACTGCGGACAGCACATTGATGACTGGTTACGTGAGTTTGTTTACGGTCCAGACTATGCAGTGAAGTCATATCCTAGATATTGCACTCGGGGATATTCATTTTCAGTGCAAAAGGAAGGTATTGTGATTGGTACGACTATACTCTTGACCGTGGAGTGAGGATAGACGCATTTGGTGTTACATCAGTACATTCGGGACGAAAATTGCAGTATTACGATCCATTCATTCTTGCTTCGCAAGCGGATCAGGTTTGTCCTTA	TAATAGGTTGCACATTGTCTAGACTGCGGACATCACATTGATGACTGGTTACGTGAGTTTGTTTACGGTCCAGACTATGCAGTGAAGTCATATCCTAGATATTGCACTCGGGGATATTCATTTTCAGTGCAAAAGGAAGGTATTGTGATTGGTACGACTATACTCTTGACCGTGGAGTGAGGATAGACGCATTTGGTGTTACATCAGTACATTCGGGACGAAAATTGCAGTATTACGATCCATTCATTCTTGCTTCGCAAGCGGATCAGGTTTGTCCTTA	B08	40040971	40041110	B08	35315515	35315654
ChrB08	Ctg6573	24.491	TAAATAAGTTTGCTATTGTTTCTGTCTGTTTGTGTTACAGTTTTTTGCTTTCTGTCAATTTTTAGCACAAACTGAAGACGACAAGAAGGGAAAAAAGAAGAAGGATTGTCCTGAGACGAAGAAACCTTCCATGCCATACAGAAGTACCAAACTGCTAAGGAAGCTTATCTCCAGGTTATTACAAAGGAGAAGCGCGACAGAGAAGCCATGAAGCTACTTGAAGATGAGCAAAAGCAGAAGACTGCTATGGAGCTGCTTGATCAGTATTTCCACTTTGTTA	TAAATAAGTTTGCTATTGTTTCTGTCTGTTTGTGTTACAGTTTTTTGCTTTCTGTCAATTTTTAGCACAAACTGAAGACGACAAGAAGGGGAAAAAGAAGAAGGATTGTCCTGAGACGAAGAAACCTTCCATGCCATACAGAAGTACCAAACTGCTAAGGAAGCTTATCTCCAGGTTATTACAAAGGAGAAGCGCGACAGAGAAGCCATGAAGCTACTTGAAGATGAGCAAAAGCAGAAGACTGCTATGGAGCTGCTTGATCAGTATTTCCACTTTGTTA	B08	40115151	40115290	B08	35395383	35395522
ChrB08	Ctg13150	24.491	TAAGAAGGTCGATGTTCGCCACCACTTCATGGAGCCGGATTCGGGCATCAGTCTCCCTCTCCTTGTTTGACCACTTCTCCTCCAAAGACGACAAGATAGATTTGTACGCCTCAGCAACCTCATGACGAGCAGCTCGAGAACGACCCCAGACTCCTCGAGTTCCTCGGAAAGCTTCTTGATCTTCTCTTCGCGAGAAGCGCCTGACCGCTCCACCGTGACGACGTACTCGTTGACCGCTTCCATGACCTGAGACGCAAGTACAACAAAATCTTACACATTA	TAAGAAGGTCGATGTTCGCCACCACTTCATGGAGCCGGATTCGGGCATCAGTCTCCCTCTCCTTGTTTGACCACTTCTCCTCCAAAGACGACAAGATAGATTTGTACGCCTCAGCAACCTCATGACGAGCAGCTCGAGAACGACCCCAGACTCCTCGAGTTCCTCGTAAAGCTTCTTGATCTTCTCTTCGCGAGAAGCGCCTGACCGCTCCACCGTGACGACGTACTCGTTGACCGCTTCCATGACCTGAGACGCAAGTACAACAAAATCTTACACATTA	B08	40231471	40231610	B08	35512749	35512888
ChrB08	Ctg7491	24.056	TAAATCTTCTCGTTCGGGGAGGAATCTTCTCCGTACTCCGGGGAATTCTACTTCCGCGGGGATCATGCATTCCGTTCCATAAACGAGAGCGAATGGAGTTTCACCTGTAGCCCGTCTTGGGGTTGTACGATGTGACCAAAAGGCGCTTTTTTAGTCCGTCAAGGACGGTCTTGTTGATGGTTTCTGCTTGTCCGTTGCATTGCGGATACTTGGGAGTTGACTTTGTAAGTCGTATTTTCCACTTTTCGCAGAATGCTTCGAATCGAGCAGAGATAAATTA	TAAATCTTCTCGTTCGGGGAGGAATCTTCTCCGTACTCCGGGGAATTCTACTTCCGCGGGGATCATGCATTCCGTTCCATAAACGAGAGCGAATGGAGTTTCACCTGTAGCCCGTCTTGGGGTTGTACGATGTGACCAAAAGGCGCTTTTTTAGTCCGTCAAGGACGGTCTTGTTGATGGTTTCTGCTTGTCCGTTGCATTGCGGATACCTGGGAGTTGACTTTGTAAGTCGTATTTTCCACTTTTCGCAGAATGCTTCGAATCGAGCAGAGATAAATTA	B08	40283445	40283768	B08	35560795	35561118
ChrB08	Ctg2811	24.056	TAAAATCTTGATCATTTTCATAATAAGATTTGATCTGTTCAAAACCCAACAGCTTAGCTTCCATAGAAGTGAAAAGAGTGTACCTTCTGGACAGAGCATCAACCACAATGTTCTCCTTACTTTGTTTGTAATGGATCACAAGAGCTCCTTGTCATATGTTGGATAGTTCAGCATTGATCCACTTAGTTTCTCACTGAAGTATGCTATTGGCCTCTTTTTTTGCATCAGCTCAGCCCCAATACCTACACCAGAAGCATCACATTCAATTTCAAAGGTTTTA	TAAAATCTTGATCATTTTCATAATAAGATTTGATCTGTTCAAAACCCAACAGCTTAGCTTCCATAGAAGTGAAAAGAGTGTACCTTCTGGACAGAGCATCAACCACAATGTTCTCCTTACTTTGTTTGTAATGGATCACAAGAGCTCCTTGTCATATGTTGGATAGTTCAGCATTGATCCACTTAGTTTCTCACTGAAGTATGCTATTGGCCTCTTTTTTTGCATCAGCTCAGCCCCAATACCTACACCAGAAGCATCACATTCAATTTCAAAGGTTTTA	B08	40416788	40416927	B08	35684780	35684919
ChrB08	Ctg2300	27.136	TAAAAGTATTGCATTGTAGGTAAATTGTTATGTTCGTGATGTCGTATATTGTATTTATATTTCTTTGTGCTTGGAATTTTTTCATAGACTGTTTTGGAATGCTTAGCTTTGTGGTTGACTGGGTGCTGCTAACAGATTGTCTAATGTTATATGTTTTTGACGGTTTTAGTTATTGGTGCAGAGATCTTAGGGAAGATAGCCTCGCAAAAAAGCTAACTATTACAAAAAATAGAGATTTTAGGCAACAAATGGGTATATAAGAATTTTCAGCAAAAGATTA	TAAAAGTATTGCATTGTAGGTAAATTGTTATGTTCGTGATGTCGTATATTGTATTTATATTTCTTTGTGCTTGGAATTTTTTCATAGACTGTTTTGGAATGCTTAGCTTTGTGGTTGACTGGGTGCTGCTAACAGATTGTCTAATGTTATATGTTTTTGACGGTTTTAGTTATTGGTGCAGACATCTTAGGGAAGATAGCCTCGCAAAAAAGCTAACTATTACAAAAAATAGAGATTTTAGGCAACAAATGGGTATATAAGAATTTTCAGCAAAAGATTA	B08	40447737	40448047	B08	35725887	35726197
ChrB08	Ctg7035	27.136	TAAATATTTTTTTATGATTTGAGATTTCTAAATATTTTTTATGATTTAGGAAGATAACCAGTGGGTATAAATAGGAAATTTAGAGGTTTGGAGTTTGGGTTTGGGGTTTGGGGTTTCGAGTTTTATGACGTTTGGGATTTGTTTGAGGTTTGGGGTTTGGAGTTTGGGATTTGGGGTTTCGAGTTTAGAATATAATGCCACTATTGGTGGTAAATTGGTCATAAATAAACAACCAATTTACGACCACACGTGGCATTTGTTGTAAATTGGTTGTTTATTA	TAAATATTTTTTTATGATTTGAGATTTCTAAATATTTTTTATGATTTAGGAAGATAACCAGTGGGTATAAATAGGAAATTTAGAGGTTTGGAGTTTGGGTTTGGGGTTTGGGGTTTCGAGTTTTATGACGTTTGGGATTTGTTTGAGGTTTGGGGTTTGGAGTTTGGGATTTGGGGTTTCGAGTTTAGGATATAATGCCACTATTGGTGGTAAATTGGTCATAAATAAACAACCAATTTACGACCACACGTGGCATTTGTTGTAAATTGGTTGTTTATTA	B08	40816598	40816887	B08	35951831	35952110
ChrB08	Ctg4218	24.771	TAAAGGAACCTGAATCTTCAGTATAACGGCTCTCATCTCGTGAAGAGGCAAGTCTCGGAACTGTGAACCTTCTATAGCTAAACCTCCTTCAGTGAATATGCTACACTCCTTCGCAATTACTTTAGCTGTGCTTATGTTATACGAACGGTGATTCCCAGCAGCTTGACAAGTCTGCACGGCTTCTCTAACACCAGGGCGTACTGGATCCTTGATTCCAACTACTGCTACCATCGTATAGCCTCCATCAAGAAGATCTCCGCTCGGAGCTTCATCCAGATTA	TAAACGAACCTGAATCTTCAGTATAACGGCTCTCATCTCGTGAAGAGGCAAGTCTCGGAACTGTGAACCTTCTATAGCTAAACCTCCTTCAGTGAATATGCTACACTCCTTCGCAATTACTTTAGCTGTGCTTATGTTATACGAACGGTGATTCCCAGCAGCTTGACAAGTCTGCACGGCTTCTCTAACACCAGGGCGTACTGGATCCTTGATTCCAACTACTGCTACCATCGTATAGCCTCCATCAAGAAGATCTCCGCTCGGAGCTTCATCCAGATTA	B08	40894717	40895009	B08	36014412	36014697
ChrB08	Ctg11173	27.136	TAACGAGTTTCTTACTAGAACTTTTCGAGGTTTTTGCGTGTTTTTTACGAGAAAACTTTACGAGGTAATTACGAGGAAAGCTACCGAGCACTTTACGTGGAAATGTCACGTGGTCTTTACGACGAATCCTTTACTTCTTTAATATTTACCTCGCTAGTTTACGAGGAATTGGCGAGGAATCTTTCGTTACGACGAACATATAACGACGAAGCCTCTTTCCTCGCTATTTCCTCGCAATGTCTCATTTACGAGGAAAGAACGACGAAAATGGCCATCGTTA	TAACGAGTTTCTTACTAGAACTTTTCGAGGTTTTTGCGTGTTTTTTACGAGGAAACTTTACGAGGTAATTACGAGGAAAGCTACCGAGCACTTTACGTGGAAATGTCACGTGGTCTTTACGACGAATCCTTTACTTCTTTAATATTTACCTCGCTAGTTTACGAGGAATTGGCGAGGAATCTTTCGTTACGACGAACATATAACGACGAAGCCTCTTTCCTCGCTATTTCCTCGCAATGTCTCATTTACGAGGAAAGAACGACGAAAATGGCCATCGTTA	B08	41001867	41002229	B08	36115757	36116119
ChrB08	Ctg13907	24.491	TAAGATGATCCTGGCTGCTCAAGCTTTATCAAGCTTCAGAAACATTCAGTGTCTTTATGTGACCACTGAACTTCTCTCCTGGCAAAACCTTTGTCAATGTATCCGCTGGATTCTTTGCTGTATGAATCTTCAGAACTTTCGATGAAATTGTACTTGACTCTGACATGTTTAGTGCGCTCAGGAAACATATTGTTCTTCGACAAGTAAATCGCACTCTGTGAGTCACTGTAGAGATCCGCGGCTTCCTGCTTGAAACCTAACTCCTCACAGATGCCTTTTA	TAAGATGATCCTGGCTGCTCAAGCTTTATCAAGCTTCAGAAACGTTCAGTGTCTTTATGTGCCCAATGAACTTCTCTCCTGGCAAAACCTTTGTCAATGCATCCGCTGGATTCTTTGCTGTATGAATCTTCAGAACTTTCGATGAAATTGTACTTGACTCTGACATGCTTAGTGCGCTCAGGAAACATATTGTTCTTCGACAAGTAAATCGCACTCTGTGAGTCACTGTAGAGATCCGCGGCTTCCTCCTTGAAACCTAACTCCTCACAGATGCCTTTTA	B08	41932716	41933021	B08	36305486	36305791
ChrB08	Ctg17924	24.056	TAATCACTGGTGTTAGGCTTGAAGGCTTTGGAGAAACGGGTCACTGTTGGGGTCAAAATCGGTCAACGACGAAATCGTCACCCAAAAATCCTCGAAAGAAAAGCCAAGCGACGATCAAATTCAAGAAACGGGTCGTCGCTCCAACGGCGAGGGTCCTGGCGCCCATCCATGCGATCATCTCATGATCTCGGGCAATGGCGGCATCTTGGTCCCTTGAAACCCATGTCTGGATTGTCCGAGATCTACAATGAGTCTTCCGTAAAGCCTTCCCGATTGTTTA	TAATCACTGGTGTTAGGCTTGGAGGCTTTGGAGAAACGGGTCACTGTTGGGGTCATAATCGGTCAACGACGAAATCGTCACCCAAAAATCCTCGAAAGAAAAGCCAAGCGACGATCAAATCCAAGAAACGGGTCGTCGCTCCAACGGCGAGGGTCCTGGCGCCCATCCATGCGATCATCTCATGATCTCGGGCAATGGCGGCATCTTGGTCCCTTGAAACCCATGTCTGGATTGTCCGAGATCTACAATGAGTCTTCCGTAAAGCCTTCCCGATTGTTTA	B08	41361197	41361516	B08	36540511	36540830
ChrB08	Ctg9794	24.491	TAACCAAGAGAACATATTCATATACTTCCAAGATTTATTACAGCTGTAAAATTAGCATCTAGTAAACATCATTCTTCATCGAGGATATAGATCTGTAATCGTCACATCATTGATAGAACCCGGAAGAGATCTGCTTATGGATGCGATATGGATGCATCTCATAGCCTCTTTATTCTCATAACTCTCTTCTAATGTTTGATCCACGAGTTCTGATAGTGACTGTGGGAACCGAAATTCGCACCGTCAATTTCCGATAAAGATTTACAGAGGAAAACCGAGTTA	TAACCAAGAGAACATATTCATATACTTCCAAGATTTATTACAGCTGTAAAAAATTAGCATCTAGTAAACATCATTCTTCATCGAGGATATAGATCTGTAATCGTCACATCATTGATAGAACCCGGAAGAGATCTGCTTATGGATGCGATATGGATGCATCTCATAGCCTCTTTACTCTCATAACTCTCTTCTAATGTTTGATCCACGAGTTCTGATAGTGACTGTGGGAACCGAAATTCGCACCGTCAATTTCCGATAAAGATTTACGGAGGAAAACCGAGTTA	B08	41352179	41352319	B08	37031653	37031794
ChrB08	Ctg6905	27.136	TAAATATCCTGATTTCAAATCAGTTTGTTATGCATGCGGCTATTTGGAGAACGACGTTGAGTGGCACGAGACTATGTCAGAAGGCGCTATTTGGGCGACCCCATATCAATTCCGTGATATGTTTGTCACCTTCTTGACAAACTGCTTTGTTACGAGCCCTAAACATTTATGGGAGCACTCTTGGAAGTCAATGAGCGAGGATATATTACACAAGAGGCAGAGAATCATGGGTCATGCGAATCTGGAGCTAGATGATGAGACTCTTGAGCAGTACACGTTA	TAAATATCCTGATTTCAAATCAGTTTGTTATGCACGCGGCTATTTGGAGAACGACGTTGAGTGGCACGAGACTATGTCAGAAGGCGCTATTTGGGCGACCCCATATCAACTCCGTGATATGTTTGTCACCTTCTTGACAAACTGCTTTGTTACGAGCCCTAAACATTTATGGGAGCACTCTTGGAAGTCAATGAGCGAGGATATATTACACAAGAGGCAGAGAATCATGGGTCATGCGAATCTGGAGCTAGATGATGAGACTCTTGAGCAGTACACGTTA	B08	41256681	41256960	B08	37123080	37123339
ChrB08	Ctg3429	26.581	TAAACACCGGTAAAGTAGATAAAGCCTTGTATGAAGGATGACCAAGTCTTCGATGCCATATAGTATAAGTATAAGTTTTCGTCTTTGATGCCCCATGAACTCTCGCAACTTTGACACCCGTAAAGTAGTGAACCCCCTCAAGTGAACCCCCTCACGTTTTTCACCTGCTCCAATCAGAGTCCTCGAAAAACGGTCCTGTAAAACACACAATGTATCAGTGAAAATTTCTATGCATCTAGTTTGTTTCAACGATTTCGAAACTGATATAAGCGTGCAATTA	TAAACACCGGTAAAGTAGATAAAGCCTTGTATGAAGGATGACCAAGTCTTCGATGCCATAGAGTATAAGTATAAGTTTTCGTCTTTGATGCCCCATGAACTCTCGCAACTTTGACACCCATAAAGTAGTGAACCCCCTCAAGTGAACCCCCTCACGTTCTTCACCTGCTCCAATCAGAGTCCTCGAAAAATGGTCCTGTAAAACACACAATATATCAGTGAAAATTGCTATGCATCTAGTTTGTTTCAACGATTTCGAAACTGATATAAGCGTGCAATTA	B08	42216004	42216269	B08	37372965	37373196
ChrB08	Ctg18838	26.021	TAATGAAGGTGAAGAAGAAAGGATTCTAAAAGACAACAACAACGACAATGAGCTCTGAGCAAAACAACAGCACAAGCTTCCCACCAACAGAGCCAAAGCTCTGCGATAACGGATGCGGATTCTTCGGGTCACCCTCCAACCTCCGTGGAAACTGTTGTGATTGCTGAGCCGTCTTCTGTTCCTCCTGTAGCTACGGGACAGGACGAGGGAGAGCCGTCCAAACCCGCACGACCGAACAGGTGTTTCATCTGTAACAAGAAGGTTGGAGTTATGGGGTTTA	TAATGAAGGTGAAGAAGAAAGGATTCTAAAAGACAACAACAACGACAATGAGCTCTGAGCAAAACAACAGCACAAGCTTCCCACCAACAGAGCCAAAGCTCTGCGATAACGGATGCGGATTCTTCGGGTCACCCTCCAACCTCCGTGGAAACTGTTGTGATTGCTGAGCCGTCTTCTGTTCCTCCTGTAGCTACGGGACAGGACGAGGGAGAGCCGTCCCAACCCTCACGACCGAACAGGTGTTTCAGCTGTAACAAGAAGGTTGGAGTTATGGGGTTTA	B08	42352098	42352238	B08	37563913	37564052
ChrB08	Ctg10679	26.021	TAACCTAACTGGTATTATATATGAGTAATAAAAAAATTCATTATAATTTTTTCGTAAACATGGTCACCAATTGGAGCCAAATAATCAACCAATTAGTTTATTTTGTTTGTTAGTCAAAGAAAGGAAAGATTTTTGTTTTTCATTATACAGAATGTGGGAACCGTGTCAATTTGTGACACACATAGACAACACACTCTTTTCCACTTATATGCATGTATATAACAAACATAATACCAAAATACTATTATATTTGTTCTATCGATATAGAATAGATTGTTTA	TAACCTAACTGGTATTATATATGAGTAATAAAAAAATTCATTATAATTTTTTCGTAAACATGGTCACCAATTGGAGCCAAATAATCAACCAATTAGTTTATTTTGTTTGTTAGTCAAAGAAAGGAAAGATTTTTGTTTTTCATTATACAGAATGTGGGAACCGTGTCAATTTGTGACACACATAGACAACACGCTCTTTTCCACTTATATGCATGTATATAACAAACATAATACCAAAATACTATTATATTTGTTCTATCGATATAGAATAGATTGTTTA	B08	42434564	42434878	B08	37743755	37744069
ChrB08	Ctg15783	24.056	TAAGTCGTCTGGAAAGTCTTCCAGCTAGATGATAGACCATAAATTTGACCAGATTTTACCCATGATATCTGAGTGTTTTAGGATATATCTAGTATGTTTTGGGGTCTATTTAGCATATTTTCAGGTTCAGGAGCAATTGGTCGACACGGAGAGAGATGCGTCGATCGATACACCTCCAGTGATATCGATCAATATTTGAGACACAGAAGCCCATTTTGGTCACAGCCGACTTGAAGCCCAAGCATCCATCTATTTACCAGAATGTCCCTGACGAGTTTTA	TAAGTCATCTGGAAAGTCTTCCAGCTAGATGATAGACCATAAATTTGAACAGATTTTACCCATGATATCTGAGTGTTTTAGGATATATCTAGTATGTTTTGGGGTCTATTTAGCATATTTTCAGGTTCAGGAGCAATTGGTCGACACGGAGAGAGATGCGTCGATCGATACACCTCTAGTGATATCGATCAATATTTGAGACACAGAAGCCCATTTTGGTCACAGCCGACTTGAAGCCCAAGCATCCATCTATTTACCAGAATGTCCCTGACGAGTTTTA	B08	42859050	42859406	B08	37950580	37950936
ChrB08	Ctg20384	26.581	TAATTCCGCCTAATTTACCTAACATGTCATACCGCCCGCAAGAACATCGCGAAAGTTCTAACGAGCTGGGGGGCTAACTGTTGGGGTCAAAATCGGTCACGACGGAATCAATGCCTGAAAGTCCCCGGAAAGTATTTCTCGCTTGGTCTTACCAAGGTCAACTCGCCATAGGGCAAACTCAGTCTTCCCAGCTCACCCTAGGACAAGCTCACTTTGTTCTCCTTTGAGTCTAGATCAAAATGGCTTTCTGTTGGGGTCGAAAACTGTTATTTCGAAATTA	TAATTCCGCCTAATTTACCTAACATGTCATACCGCCCGCAAGAACATCGCGAAAGTTCTAACGAGCTGGGGGGCTAACTGTTGGGGTCAAAATCGGTCACGACGGAATCAATGCCTGAAAGTCCCCGGAAAGTATTTCTCGCTTGGTCTTACCAAGGTCAACTCGCCATAGGGCAAACTCAGTCTTCCCAGCTCACCCTAGGACAAGCTCACTTTGTTCTCCTTTGAGTCTAGATCAAAATGGCTTTCTGGTTGGGTCGAAAACTGTTATTTCGAAATTA	B08	42822516	42822656	B08	38108479	38108878
ChrB08	Ctg10140	24.491	TAACCATGATATAAATCCTATTTTAGAGTATATTATATGTTTCGATTCGGTTCTTGAATCTTTGCAGGTACATGTACACTTTGGACAAGTTTGGAGATTCTGGACCAAATGGGATTTTGAAGAGAAGTGAAGCTGAAAATGAGAGTGTCAGCCGACATCACTCTTTACAAAGCAAATCCGATGAGTTGAAGGAAGTTTTGAGAATTGCAAGAAATCTCTAAAGTTTTCATTATTTACATACAAGTCCCAAACGTGTTTCAGTTTTATATACTCTATTTTA	TAACCATGATATAAATCCTATTTTAGAGTATATTATATGTTTCGATTCGGTTCTTGAATCTTTGCAGGTACATGTACACTTTGGACAAGTTTGGAGATTCTGGAGCAAATGGGATTTTGAAGAGAAGTGAAGCTGAAAATGAGAGTGTCAGCCGACATCACTCTTTACAAAGCAAATCCGATGAGTTGAAGGAAGTTTTGAGAATTGCAAGAAATCTCTAAAGTTTTCATTATTTACATACAAGTCCCAAACGTGTTTCAGTTTTATATACTCTATTTTA	B08	43111587	43111912	B08	38270039	38270364
ChrB08	Ctg4167	24.491	TAAACCTGCATCTTTTGATTCATATTGAGGGGAGAGTAATGGAACACATAATTCTTGTCTATGGGAAGTGGAAAGTGGAGAAAACTAAGTGGTTATTTGAAGCAGATAATGAGCGTGGAAGCATATTGGTTGCTGCCAATACTGAGGTACGTTTTGCCGAAGCGGAATCTACAAAAACAAAGCATCGATACACCACCTGTGAAAATAGGAAACGATAGGCAGTTACATGCATTCTTGGGTCTTTCCAAAGTTGAGAATGTTCGAGTATGTGTAGAGTTTA	TAAACCTGCATCTTTTGATTCATATTGAGGGGAGAGTAATGGAACACATAATTCTTGTCTATGGGAAGTGGAAAGTGGAGAAAACTAAGTGGTTATTTGAAGTAGATAATGAGCGTGGAAGCATATTGGTTGCTGCCAATACTGAGGTACGTTTTGCCGAAGCGGAATCTACAAAAACAAAGCATCGATACACCACCTGTGAAAATAGGAAACGATAGGCAGTTACATGCATTCTTGGGTCTTTCCAAAGTTGAGAACGTTCGAGTATGTGTAGAGTTTA	B08	42030606	42030962	B08	38531560	38531916
ChrB08	Ctg2738	26.856	TAAAATCGACGGTGTGAATTTCGGTTCCCACAATTCCGAGCCTGTGGATCGTGTTCCAGAGCGTGTTCCGGCTAAGAAGTCGGACGATTGGTTCTCCAAGGACAAAGGCGTTGACATCGGAGACCTTGACTTTTCTGTCGCCACTTCCTGATTTTGATAAAATTTTTGACGGTCTTCCCGCAAATCCTGATCCTCCTCCGTTCGTGGAAGAGCCGGAGAGGCCTGAGATAGTCGCGGAGAGTTCTCGCGCGGTCAACGGGGTTAGTTCTTTTCCTCCTTA	TAAAATCGACGGTGTGAATTTCGGTTCCCACAATTCCGAGCCCGTGGATCGTGTTCCAGAGCGTGTTCCGGCTAAGAAGTCGGACGATTGGTTCTCCAAGGACAAAGGCGTTGACATCGGAGACCTTGACTTTTCTGTCGCCACTTCCTGATTTTGATAAATTTTTTGACGGTCTTCCCGCAAATCCTGATCCTCCTCCGTTCGTGGAAGAGCCGGAGAGGCCTGAGATAGTCGCGGAGAGTTCTCGCGCGGTCAACGGGGTTAGTTCTTTTCCTCCTTA	B08	43584219	43584566	B08	38748040	38748387
ChrB08	Ctg13685	24.056	TAAGAGGTAATCTAGATTGGAGAAAACACTCCCTTCTCGAAATCCAAATTCTGGATGGGGATGCCCGAGAGCGCCCATACCTGTCTTGCTGGCTCACAGTCAAAGAGGACGTGATGAATTGATTCTCCTTCACTTCCACATCAAATCTGCGACTGGTAGCGCTTCGCTTAGAGCCTTTCAGAGGAAGGTTTTGATCTTGGGAGACGCTTGAATCTTCCACACCTTCTATTTGATCGGATTCAGGGATGGCAGAACCAAGATTTCTAGATGGCACTCCTTA	TAAGAGGTAATTTAGATTGGAGAAAACACTCCCTTCTCGAAATCCAAATTCTGGATGGGGATGCCCGAGAGCGCCCATACCTGTCTTGCTGGCTCACAGTCAAAGAGGACGTGATGAATTGATTCTCCTTCACTTCCACATCAAATCTGCGACTGGTAGCGCTTCGCTTAGAGCCTTTCAGAGGAAGGTTTTGATCTTGGGAGACGCTTGAATCTTCCACACCTTCTATTTGATCGGATTCAGGGATGGCAGAACCAAGATTTCTAGATGGCACTCCTTA	B08	43918335	43918655	B08	39010256	39010576
ChrB08	Ctg9395	26.021	TAACATCAACAATCTTTCCCAACGGCTTCGAGATAATTTCTTGACCTTCATCTGTAAGTAGATAAACGTCACCTTGGAGAGGGTAGCCCAAAGAGGAGCTCGTTGCAATGAAGGAGGGTCAATGATGAACGAAGCTTTCCAGAAGGGTGAGTCACCCACTTTCCACAATTCATGTTGAAGTATGCGCTGCCTCAGAGCCACCGAAGGTGTGTAGAACAGATAGGCATTCTTCGAGAGATTATGTATGGTTACTCTTCTACCTTTTCCCCACAAATAATTA	TAACATCAACAATCTTTCCCAACGGCTTCGAGATAATTTCTTGACCTTCATCTGTAAGTAGATAAACGTCACCTTGGAGAGGGTAGCCCAAAGAGGAGCTCGTTGCAATGAAGGAGGGTCAATGATGAACGAAGCTTTCCAGAAGGGTGAGTCACCCACTTTCCACAATTCATGTTGAAGTATGCGCTGCCTCAGAGCCACCGAAGGTGTGTAGAACAGATAGGCATTCTTCGAGAGATTATGTATGGTTACTCTTCTACCTTTTCCCCACAAATAATTA	B08	45471247	45471538	B08	39339422	39339706
ChrB08	Ctg15426	24.056	TAAGGTGCCGACCTGTTTTGCGAGCGAGGTTATCAGCTTGTCCTGTTGTTCCGCCCGCTCCTGGGCGAAGGCGAACAGTTCCTTCATCTGTCTGAGCGTCTCAGTGTTTGCATCAGCAGTGACTGTGGACATATCTCCAGGCGTTGGCTGGTCTTTGGTGACGTCAGTAGACATGATCGAGCTTGTGCAGTTGCGAGATAGATAGATCCGTAACCCCCTGTGGGAACCGAAATTCACACCGTAAATTTCCGATAAACGATTATGGAGGAAAACCGAGTTA	TAAGGTGCCGACCTGTTTTGCGAGCGAGGTTATCAGCTTGTCCTGTTGTTCCGCCCGCTCCTGGGCGAAGGCGAACAGTTCCTTCATCTGTCTGAGCGTCTCAGTGTTTGCATCAGCAGTGACTGTGGACATATCTCCAGGCGTTGGCTGGTCTTTGGTGACGTCAGTAGACATGATCGAGCTTGTGCAGTTGCGAGATAGATAGATCCGCAACCCCCTGTGGGAACCGAAATTCACACCGTAAATTTCCGATAAACGATTATGGAGGAAAACCGAGTTA	B08	44583323	44583644	B08	40214376	40214697
ChrB08	Ctg18731	24.056	TAATCTTTTATATCTAGGATGCTTGAAGAGAGAGAGAAGAGAACCAGAAACATACAGACTTTTACCTTCCAGACTTGCAGGAGGAACCCGATCCAATGTATACCAAGCCCCAAGACAAGCAGGTAATGTCAGTATTAGGTCATAGTAGAAAGGCTGATCCACTTTAGCATATTTAGTATTTCTGCAATCAATGAATCTAAGACTGGTCTAGAAAGTGGTAAATGACAAGTAATAAACTAGATAAGATCATGGTCCCCTTCTTGACTCAATAAAAATTTTA	TAATCTTTTATATCTAGGATGCTTGAAGAGAGAGAGAGAAGAGAACCAGAAACATACAGACTTTTACCTTCCAGACTTGCAGGAGGAACCCGATCCAATGTATACCAAGCCCCAAGACAAGCAGGTAATGTCAGTATTAGGTCATAGTAGAAAGGCTGATCCACTTTAGCATATTTAGTATTTCTGCAATCAATGAATCTAAGACTGGTCTAGAAAGTGGTAAATGACAAGTAATAAACTAGATAAGATCATGGTCCCCTTCTTGACTCAATAAAAATTTTA	B08	43953138	43953462	B08	40480287	40480613
ChrB08	Ctg10731	24.056	TAACCTAGTGAAGGTATTCTCCTACAAGCCTTCTCCTCACTGTCTCTTGCTTATATTTGTTCAAAATTGGGCAAAATGTAAGCTAATGAGTTCCTCTTTTTGACACAATAACTGTCTTCTTCTTGATTACAGGTTGCTTGCCTTTTAGAATCGCCCCATATGTGAGAGTTATTATATTCATCCTTAGCATAAGGTACTAATAGAATCATGCTTCCCTACTATCAACTCATCTCAATGCAAATCCATGGATCAATCAATCCCTAAAAATTGTGTTTCTTTA	TAACCTAGTGAAGGTATTCTCCTACAAGCCTTCTCCTCACTGTCTCTTGCTTCTATTTGTTCAAAATTGGGCAAAATGTAAGCTATTGAGTTCCTCTTTTTGACACAATAATTGTCTTCTTCTTGATTACAGGTTGCTTGCCTTTTAGAATCGCCCCATATGTGAGAGTTATTATATTCATCCTTAGCATAAGGTACTAATAGAATCATGCTTCCCTACTATCAACTCATCTCAATGCAAATCCATGGATCAATCAATCCCTAAAAATTGTGTTTCTTTA	B08	46265851	46266200	B08	40838024	40838373
ChrB08	Ctg6303	28.891	TAAAGTTATTAGACGTCCTAATGACTCGACTCTTGATTATCCATATCAAGTATTTTTTTATGATACGTATAATCCATGGGAAGATGATAACCCTGAAGTTGATGATTACCCTGAAGATGATGACTATTATCCTTATGGCTTTCATTCTGAGGGTCTCCGCGTCATAGTAAATTGTCTTTTGATTTTGCGAATCTCTTTCTATTATATCATAAGTCCAGAATATGTTGTTTTTTCATTTACCTTTCGAATAAAAGTTTTTGAGTTTTTTTCTGCAACATTA	TAAAGTTATTAGACGTCCTAATGACTCGACTCTTGATTATCCATATGAAGTATTTTTTTATGATACGTATAATCCATGGGAAGATGATAACCCTGAAGTTGATGATTACCCTGAAGATGATGACTATTATCCTTATGGCTTTCATTCTAAGGGTCTCCGCGTCATAGTAAATTGTCTTTTGATTTTGCGAATCTCTTTCTATTATATCATAAATCCAGAATATGTTGTTTTTTCATTTACCTTTCGAATAAAAGTTTTTGAGTTTTTTTCTGCAACATTA	B08	46482311	46482451	B08	41117109	41117248
ChrB08	Ctg16569	24.491	TAATAACCTGCGAGTTTCATGTATGACATGTAGGGTTGATGCGCTTATCTACCGTAAGTGCAGAATCAAAAAGTGTTGATTTACTATTTGCTGGTCTCGGACGAGTGGTTGAGATATATGGATTATTCCACATTGAGATGTGGATGATCCTGTTCTCACCCTTTTGATTAGTCCTTTACTAACCAAAGATCTAGCTGATACAATACTACGCCAACTATATGATGACGAATATGACCGAATTGGTTCCAAATGACTTGTTTTCCTAAAATACCGTTCTTTA	TAATAACCTGCGAGTTTCATGTATGACATGTAGGGTTGATGCGCTTATCTACCGTAAGTGCAGAATCAAAAAGTGTTGATTTACTATTTGCTGGTCTCGGACGAGTGGTTGAGATATATGGATTATTCCACACTGAGATGTGGATGATCCTGTTCTCACCCTTTTGATTAGTCCTTTACTAACCAAAGATCTAGCTGATACAATACTACGCCAACTATAAGATGACGAATATGACCAAATTGGTTCCAAATGACTTGTTTTCCTAAGATACCGTTCTTTA	B08	46577895	46578172	B08	41210714	41210969
ChrB08	Ctg12841	28.336	TAAGAAAAGCACAGCCTAACCAAAAAAGCGTGATCAACACGTGGTAAAGCTAAATGAAAACCAAAGATTAGAACACACAAATATAGATTTCAAACCTTTGCTTGTTTGTTGAGCACCTCTAAGAATCTGTAGATCCTTTACATCCATCAATTGCTGATACAACAATAGTAAATACAGAACAATTACATATAAGCAGATAAAACATGAAATAGTACCTAGCCTTTCCAATTCGCCGTCTGCATACTTTACTTGCAATAGACTAGCTGCCTGAGAAACATTA	TAAGAAAAGCACAGCCTAACCAAAAAAGCGTGATCAACACGAGGTAAAGCTAAATGAAAACCAAAGATTAGAACACACAAATATAGATTTCAAACCTTTGCTTGTTTGTTGAGCACCTCTAAGAATCTGTAGATCCTTTACATCCATCAATTGCTGATACAACAATAGTAAATACAGAACAATTACATATAAGCAGATAAAACATGAAATAGTACCTAGCCTTTCCAATTCGCCGTCTGCATACTTTACTTGCAATAGACTAGCTGCCTGAGAAACATTA	B08	46636218	46636359	B08	41273242	41273627
ChrB08	Ctg20169	28.336	TAATTATAGGAAAAAAAATAGAGAATGTATTATATGTAGAAATAAAGTTCATATAATATAAACATATATAATTATATATATAAGTTTTCATAGATAAAAAACCCGGTTTGACCGGTTGAACCGGTCCAACCAGTCAACCAGAGCTACACCGAGTCGGTATCCGGTCTGGTTTTCAAAAAATTGTTTTGGAGTAATGGTTAGGGTTACTCCATTTATGAAGCAATCTTACACATTACTCCATTTTGGAGTTGAACTTTTTTTATTTATGAAATGGTCCTTTA	TAATTATAGGAAAAAAAAATAGAGAATGTATTATATGTAGAAATAAAGTTCATATAATATAAACATATATAATTATATATATAAGTTTTCATAGATAAAAAACCCGGTTTGACCGGTTGAACCGGTCCAACCAGTCAACCAGAGCTACACCGAGTCGGTATCCGGTCTGGTTTTCAAAACATTGTTTTGGAGTAATGGTTAGGGTTACTCCATTTATGAAGTAATCTTACACATTACTCCATTTTGGAGTTGAACTTTTTTTATTTATGAAATGGTCCTTTA	B08	46730238	46730518	B08	41366299	41366561
ChrB08	Ctg17091	28.336	TAATAGACAATTTTGATTTTTGGATATGGTTGTATTGATAACATGTTAGAACTGTTTTGCAAGAGACTGTAACTGACACAAGCTTCATGGAACCAACAGATTGACACTTTCCACTTTGCAATATTCTGGTCCGAGGACAATATTATTTTTGATTGGACATGAATATCAACATCGGATATGTGAGATGAGTAGTACAATCACGAAAGAATGATTTCAAATCTGAATACGAAAACCGACTTACGAAAAATGTTTTTGATTTCCGATTTTCTTGTTATGTTTA	TAATAGACAATTTTGATTTTTAGATATGGTTGTATTGATAACATGTTAGAACTGTTTTGCAAGAGACTGTAACTGACACAAGCTTCATGGAACCAACAGATTGACACTTTCCACTTTGCAATATTCTGGTCCGAGGACAATATTATTTTTGATTGGACATGAATATCAACATCGGATATGTGAGATGAGTAGTACAATCACGAAAGAATGATTTCAAATCTGAATACGAAAACCGACTTACGAACAATGTTTTTGATTTCCGATTTTCTTGTTATGTTTA	B08	46813112	46813425	B08	41473235	41473548
ChrB08	Ctg10882	28.336	TAACCTGTCGAAAAAACTCAACAAGGACGATTTTCTCAATGGCGCTGTGCTGGTTTTCAGAAACCAGACCTGAGTTCTCTACAGAGAGTGACTGACAAGCTTCCTTCAACACATTGAGCTTTCCTCTGACTGCTCCCAACTCTGACTGCTCCCAACTCAAAATTCAACTCTGTCAAAGAGTTGTCCAGCACAAGGTTTTTCTGAACAAGTTTCTCCATAGTATCCAGCTTCTCCACAAGTGCCATCTTTTCGCTTTCTTCTATCTCATTACACTCTTTTA	TAACCTGTCGAAAAAACTCAACAAGGACGATTTTCTCAATGGCGCTGTGCTGGTTTTCAGAAACCAGACCTGAGTTCTCTACAGAGAGTGACTGACAAGCTTCCTTCAACACATTGAGCTTTCCTCTGACTGCTCCCAACTCTGACTGCTCCCAACTCAAAATTCAACTCTGTCAAAGAGTTGTCCAGCACAAGGTTTTTCTGAACAAGTTTCTCCATAGTATCCAGCTTCTCCACAAGTGCCATCTTTTCGCTTTCTTCTATCTCATTACACTCTTTTA	B08	47141459	47141722	B08	41630979	41631206
ChrB08	Ctg6751	34.241	TAAATAGGAGCGAAATTTTATACCCGCAGAAAGGAGATAATACTGATATAAGATAATAAACGAGAGAGAATATGTTATAGAGAAAAAAGAGAATGGTGTATTACAATCGAACGAAATCGTTCGTTTATATAGAGAGTAAAGTACATAGTGACGGTGGGCTCCACATAATTTACATTCACATAAATATGTCAAAGTTCGGTGCGTATAATATTGACATACGTTTTCTTCACGTTTATAACACTCCCCCTTGGAGACCAGTGTCACTATCGTTTCTTGCTTA	TAAATAGGAGCGAAATTTTATACCCGCAGAAAGGAGATAATACTGATATAAGATAATAAACGAGAGAGAATATGTTATAGAGAAAAAAGAGAATGGTGTATTACAATCGAACGAAATCGTTCGTTTATATAGAGAGTAAAGTGCATAGTGACGGTGGGCTCCACATAATTTACATTCACATAAATATGTCAAAGTTCGGTGCGTATAATATTGACATACGTTTTCTTCACGTTTATAACACTCCCCCTTGGAGACCAGTGTCACTATCGTTTCTTGCTTA	B08	47404614	47404911	B08	41841443	41841738
ChrB08	Ctg13219	34.241	TAAGAATCGGTAGAGCACAAGAGTGTCAACCATGATATCTTGGGTTTGAAAAATTATTTTAGAGATAGTAAAAGGGAGATGGAACTTACTTCAACTGTTTCAGTGACTCTTTTCAGAGTTATGGACGTAATGGAGTCTGTGTGAGAGACTTTCTAACTTGAACGGTGAAAAATAGCTACAAGAATAATCTCAGAACTCAAAACCAAAAAATTAGATGTGAGAAGCAATCAACAATGGTATATATAGATTCTACTATGTTCACTTGAACAATGGTATATTA	TAAGAATTGGTAGAGCACAAGAGTGTCAACCATGATATCTTGGGTTTGAAAAATTATTTTAGAGATAGTAAAAGGGAGATGGAACTTACTTCAACTGTTTCAGTGACTCTTTTCAGAGTTATGGACGTAATGGAGTCTGTGTGAGAGACTTTCTAACTTGAACGGTGAAAAATAGTTACAAGAATAATCTCAGAACTCAAAACCAAAAAATTAGATGTGAGAAGCAATCAACAATGGTATATATAGATTCTACTATGTTCACTTGAACAATGGTATATTA	B08	47842117	47842460	B08	42274047	42274390
ChrB08	Ctg20838	31.471	TAATTTATCATGGTTATGTCTTTCTGATCTAAGGACACTTATTATAATTCGTGGATGTTATATACAATATAGCGATACTCCAAAATAGCCGTTACGGTCCCATAGTCTTATAACGCACGTTGTCTCAAAATCAACATCATACAAACAAAACTCTTTTTGATAAACAAAAAGAAAAATACTTTTCCAAATGAAATTTTCAAAACTAAAATAGTGACAATGACAATAATTATCAGAAAATTCGAACCAATGTGATTTGAAAACTAGCACTAATTATTTTTTA	TAATTTATCATGGTTATGTCTTTCTGATCTAAGGACACTTATTATAATTCGTGGATGTTATATACAAAATAGCGATACTCCAAAATAGCCGTTACGGTCCCATAGTCTTATAACGCACGTTGTCTCAAAATCAACATCATACAAACAAAATTCTTTTTGATAAACAAAAAGAAAAATACTTTTCCAAATGAAATTTTCAAAACTAAAATAGTGACAATGACAATAATTATCAGAAAATTCGAACCAATGTGATTTGAAAACTAGCACTAATTATTTTTTA	B08	47933833	47934154	B08	42335906	42336227
ChrB08	Ctg18671	34.516	TAATCTTCCTACTAAAATCCCCTAAATTATTGAATGAGAACTAGAATTTACTTCACAGTATACTGTAAACGTACTATACTATATCCATTATGTAGTATACTATTTTGAACCTATGTGGTTTGTATGTGTGTGATGTGGCCTGGTTTGTATGTGTGTGATGTGGCCTCATTATTAGCCATGTTTAGTTTGGGTGATTGGCCTTACCTTCTTCCTTTCACCTGCTACCTGCACGAAAGAAGGTTATAACCGGATGAAAAGAGACATAATTATTAGTTTCTTA	TAATCTTCCTACTAAAATCCCCTAAATTATTGAATGAGAACTAGAATTTACTTCACAGTATACTGTAAACGTACTATACTATATCCATTATGTAGTATACTATTTTGAACGTATGTGGTTTGTATGTGTGTGATGTGGCCTGGTTTGTATGTGTGTGATGTGGCCTCATTATTAGCCATGTTTAGTTTGGGTGATTGGCCTTACCTTCTTCCTTTCACCTGCTACCTGCACGAAAGAATGTTATAACCGGATGAAAAGAGACATAATTGTTAGTTTATTA	B08	48189383	48189637	B08	42385760	42385969
ChrB08	Ctg9588	34.516	TAACATGTGTTGACTATCAGATCAGAAGTAAACCTTGTCTTCCTCTCCAGCTACAACAATGGCGCATCAGCTTTTCTCTTCCTCTCCTCTTTCTTATTCATCAACCTCATACCATCGTCGACGTATCTCTCTCATCAGCCACGGAACAGTGATCGTCTGCACCGTTAGCTATCCCTTCTTGCCTTTCCTCAACAACTGGTTGATTAGCGTTTTTCTAGACAAAAGCATCAAAACAAAGTCCTGGTGATCGCTGAGGATTACGCTACTTTGTACAAGGTTA	TAACATGTGTTGACTATCAGATCAGAAGTAAACCTTGTCTTCCTCTCCAGCTACAACAATGGCGCATCAGCTTTTCTCTTCCTCTCCTCTTTCTTATTCATCAACCTCATACCATCGTCGACGTATCTCTCTCATCAGCCACGGAACAGTGATCGTCTGCACCGTTAGCTATCCCTTCTTGCCTTTCCTCAACAACTGGTTGATTAGCGTTTTTCTAGACAAAAGCATCAAAACAAAGTCCTGGTGATCGCTGAGGATTACGCTACTTTGTACAAGGTTA	B08	48242567	48242706	B08	42459979	42460118
ChrB08	Ctg8823	34.241	TAACACAGCTGGTAGCCCCGGGGAAGAAGCCACCTAATTAGTTGAGAGCAAACCCAGAACCACCTGAAGGGAAAAAGGAGGTGAGGGAATTGACGACCCGCAGAAATGAACCTAAATAGCTTGCACAAATGAACACTGGACATGAGATTCCTGCCCTGCAGAATACAGAACACACTGCAAAGGGACAGCAAGACCCCAAGAAGTGAGTCTGTCCTTTGTTGGTAGCCTCGATAACATGACCATCCATGTGATGAAAGAGCATCTCGGAATTTCTTCCTTA	TAACACAGCTGGTAGCCCCGGGGAAGAAGCCACCTAATTAGTTGAGAGCAAACCCAGAACCACCTGAAGGGAAAAAGGAGGTGAGGGAATTGACGACCCGCAGAAATGAACCTAAATAGCTTGCACAAATGAACACTGGACATGAGATTCCTGCCCTGCAGAATACAGAACACACTGCAAAGGGACAGCAAGACCCCAAGAAGTGAGTCTGTCCTTTGTTGGTAGCCTCGATAACATGACCATCCATGTGATGAAAGAGCATCTCGGAATTTCTTCCTTA	B08	48330442	48330733	B08	42543606	42543889
ChrB08	Ctg20551	34.241	TAATTGAGAAGTTCATCAGATGGATTGTTAGAACCGAAATTCACACCGTCGATGGAGGAAAATCAAGTGAACCTAATTTTCCCTAAAGATCCGAATTCTCTGTGTAATCACCAGAAATCGAAAAAAGAGACATATAGCAAAAGAGGCAACAAAACGTTCTAAGTCCTGCCTTGCTAGTCTAACCACCTCAATTCTAAGTTCTCTAAGCTAACATGAAGTCTCTCGGTCTTTTTTCAGATCCCTGCATCTTCTGCTCCAGCTCTCCTTATATAGGTGCTTA	TAATTGAGAAGTTCATCAGATGGATTGTTAGAACCGAAATTCACACCGTCGATGGAGGAAAATCAAGTGAATCTAATTTTCCCTAAAGATCCGAATTCTCTGTGTAATCACCAGAAATTGAAAAAAGAGACATATAGCAAAAGAGGCAACAAAACGTTCTAAGTCCTGCCTTGCTAGTCTAACCACCTCAATTCTAAGTTCTCTAAGCTAACATGAAGTCTCTCGGTCTTTTTTTGGATCCCTGCATCTTCTGCTCCAGCTCTCCTTATATAGGTGCTTA	B08	48543456	48543597	B08	42740506	42740890
ChrB08	Ctg16330	33.966	TAATAAAACAAATATTTGTCTCATGCCGAAGAAACTCAATGCCAATAAGCTTGTGGACTTTCGACCGATAAGTCTGTGCAATGTGGTATTCAAAATCATCTCAAAGATCCTCGCCAAAAGGCTAAAAAAGGTTCTCCCAACGAGGAATACATAGCAGTGAAGACAGACATCTCCAAGGCCTATGACAGGGTTGAGTGGAGCTTCCATAGGAAAGCAATGGAGAAATGTGACTTTTCCGAGGAGTGGTGCGATTTGATAATGGCTTGTGTGGAGTCAGTTA	TAATAAAACAAATATTTGTCTCATACCGAAGAAACTCAATGCCAATAAGCTTGTGGACTTTCGACCGATAAGTCTGTGCAATGTGGTATTCAAAATCATCTCAAAGATCCTCTCCAAAAGGCTAAAAAAGGTTCTCCCAACGAGGAATACATAGCAGTGAAGACAGACATCTCCAAGGCCTATGACAGGGTTGAGTGGAGCTTCCATAGGAAAGCAATGGAGAAATGTGACTTTTCCGAGGAGTGGTGCGATTTGATAATGGCTTGTGTGGAGTCAGTTA	B08	48655251	48655390	B08	42874765	42875153
ChrB08	Ctg14446	33.966	TAAGCCCCCATCAATAACATGAACTAGGGAATCTATCAGATTCTGGATCAACATATCGTTACATCTAACTTCCGGGATACTGCCATCGGTCTTGGACTCTGAACTTACTTCACCAGACTCCAGCAAATGACTCTCATGGTTACCATTTCACTTTCTGCAAATGCATATCTTAGGACATCTAAGGTGGCTTCAGTATCCATCTCTAGCAGATGGTAGAGGTTCAAGTAAATCCGTGGAGAAGAATCATGGGCGTTTGATTTCTCCAGTAGAAACTGAATTA	TAAGCCCCCATCAATAACATGAACTAGGGAATCTATCAGATTCTGGATCAACATATCGTTACATCTTACTTCCGGGATACTGCCATCGGTCTTGGACTCTGAACTTACTTCACCAGACTCCAGCAAATGACTCTCATGGTTACCATTTCACTTTCTGCAAATGCATATCTTAGGACATCTAAGGTGGCTTCAGTATCCATCTCTAGCAGATGGTAGAGGTTCAAGTAAATCCGTGGAGAAGAATCATGGGCGTTTGATTTCTCCAGTAGAAACTGAATTA	B08	48915325	48915605	B08	43125138	43125399
ChrB08	Ctg3564	33.966	TAAACATAAGCAAGATAATAGAATTTTGAGAGTAAAGAATTCTTTTGATATCTCCCTGTTTAGCATAGAGGCTGTGTTGCTTGTTCTGATCAGGTTTGAGGTCTATCTCTTTCTTTTTCTGAATCTGGAGTTGATCTTCATATCATACTGCCATGGTCTTCCAAGAAGTATATGACTGGCTTCCATTGGCAGCACATCACACAAGACTTCATCCTCATATCTACCAATGGCTATAGGAACCAGCACCTGAGTAGAAACTTTCATCTCGCCCTCCTCATTA	TAAACATAAGCAAGATAATAGAATTTTGAGAGTAAAGAATTCTTTTGATATCTCCCTGTTTAGCATAAAGGCTGTGTTGCTTGTTCTGATCAGGTTTGAGGTCTATCTCTTTCTTTTTCTGAAGCTGGAGTTGATCTTCATATCATACTGCCATGGTCTTCCAAGAAGTATATGACTGGCTTCCATTGGCAACACATCACACAAGACTTCATCCTCATATCTACCAATGGCTATAGGAACCAGCACCTGAGTAGAAACTCTCATCTCGCCCTCCTCATTA	B08	42460339	42460712	B08	43242634	43243007
ChrB08	Ctg19864	32.201	TAATGTGTTCTTTTCCAAAATGCGCACATAATAATTTTGGACAGATGCTTCATAGAATAGAGAGCAATTAGACAGACCCAGTTGTCTATAACTTGAAATGTAATCCAGAGAATCCGACAGATAGAGAAGCATCCGGATACGAATCCGACAGATAGAGAAGCATCCGGATACATAAAAGTTTATAATCTCGGAAGGTTCGGGGATCAGAATTCGAGGAAGGGAAAAGCCTATTCAATAATCTTTTTCCCTTTTTATATTCTGACATAAAATCATAATATTA	TAATGTGTTCTTTTCCAAAATGCGCACATAATAATTTTGGACAGATGCTTCATAGAATAGAGAGCAATTAGACAGACCCAGTTGTCTATAACTTGAAATGTAATCCAGAGAATCCGACAGATAGAGAAGCATCCGGACACGAATCCGACAGATAGAGAAGCATCCGGACACATAAAAGTTTATAATCTCGGAAGGTTCGGGGATCAGAATTCGAGGAAGGGAAAAGCCTATTCAATAATCTTTTTCCCTTTTTATATTCTGACATAAAATCATAATATTA	B08	49279935	49280183	B08	43480431	43480628
ChrB08	Ctg13357	32.201	TAAGACATTGGCTCAGGTCACTCATTTGAGTTTGGTCAAATACTATGGTTATTTGGTGCACAATGACGAGAAGCTTCTCGTTGTGGAGTATGTCCCCAATGGCAATCTCAGAGATCACTTGGATTGTCAGTAGTACTACTATCATCACAATGTTGTTGAACGGAATCTGATATTGTTTGTAGGTAAGGAAGGAAAGACTCTCGACATGGCAACTCGTCTCGATATCGCTACTGATGTTGCTCATGCCATTACCTATCTTCACATGTACACACGTGCGTTA	TAAGACATTGGCTCAAGTCACTCATTTGAGTTTGGTCAAATACTATGGTTATTTGGTGCACAATGACGAGAAGCTTCTCGTTGTGGAGTATGTCCCCAATGGCAATCTCAGAGATCACTTGGATTGTCAGTAGTACTACTATCATCACAATGTTGTTGAACGGAATCTGATATTGTTTGTAGGTAAGGAAGGAAAGACTCTCGACATGGCAACTCGTCTCGATATCGCTACTGATGTTGCTCATGCCATTACCTATCTTCACATGTACACACGTGCGTTA	B08	49431110	49431414	B08	43643717	43644023
ChrB08	Ctg5285	32.201	TAAAGAGGGCCGTTCTCTCAAACCGTACCTAGAAAACGATCAAGATATCAAATCGAAGCCCTCGCCGAGACGAATCCGTCAGTGCAAACCGCTTGTCGATCTGACCACCGACGCGCCCTCACGCACAGATACAGTGCACGCCCAACAAGGATTTTCTAACCGAACTCAAATCCTGTGCAAGATAAGTTTATCATACCTTAGTTGATTCATGTTATCTTGTTAGCTTATGGCGTTCATGTTATCTAATGCTCCTCGTGTTGTTTCATGAGCCGAGGGAATTA	TAAAGAGGCCGTTCTCTCAAACCGTACCTAGAAAACGATCAAGATATCAAATCGAAGCCCTCGCCGAGACGAATCCGTCAGTGCAAACCGCTTGTCGATCTGACCACCGACGCGCCCTCACGCACAGATACAGTGCACGCCCAACAAGGATTTTCTAGCCGAACTCAAATCCTGTGCAAGATAAGTTTATCATACCTTAGTTGATTCATGTTATCTTGTTAGCTTATGGCGTTCATGTTATCTAATGCTCCTCGTGTTGTTTCATGAGCCGAGGAAATTA	B08	49533816	49534124	B08	43751695	43752002
ChrB08	Ctg15645	36.442	TAAGTAGAACAAGAGACGAGAGATGTTTTTGTGGAATGACCTGCTGAATCCTAGATAGTTCAGATTCGATTTTATGTTGTACTGACTACTTATCCTCCCATCCTGAAATATCACGGAGCGTCTTCTGAGTCCTGTATTCCGTGACCTGATATGAATTGAATGAATGAATACGAAGGTCATAAATATGTTTTCATTTTTTCCGTTTCAGTTTTGATCCTCTCTCGTGTCATGTAAGATTTCATTTATTGCTTTTGGATTTTGTCAGGTTTGCTCATTGTTA	TAAGTAGAACAAGAGACGAGAGATGTTTTTGTGGAATGACCTGCTGAATCCTAGATAGTTCAGATTCGATTTTACGTTGTACTGACTACTTATCCTCCCATCCTGAAATATCACGGAGCGTCTTCTGAGTCCTGTATTCCGTGACCTGATATGAATTGAATGAATGAATACGAAGGTCATAAATATGTTTTCATTTTTTCCGTTTCAGTTTTGATCCTCTCTCGTGTCATGTAAGATTTCATTTATTGCTTTTGGATTTTGACAGGTTTGCTCATTGTTA	B08	49748947	49749267	B08	43980976	43981296
ChrB08	Ctg17170	36.442	TAATAGCTTTAGACACTAACTCAAGGAACTAAAGCCTTCTCACAACTCACAACTCACAAGTTATGCCACAAGATTAGCATCTCCTTATATATCTCATATATACTCCTAAATTCATTAGGAATCATATCTTATGGATAAACACTCTTCCAAGAAAGGTTCCAACAATCGTGTTCAGAGTTGAAGTTCATCAAAGTCTATTGAGTTTTGATTCTCGTATAAAGCTTTTTTAGTTTTTATTTTACTTATTTGATTTCTTATTTTATCTGATTATATCTGGTTA	TAATAGCTTTAGACACTAACTCAAGGAACTAAAGCCTTCTCACAACTCACAACTCACAAGTTATGCCACAAGATTAGCATCTCCTTATATATCTCATATATACTCCTAAACTCATTATGAATCATATCTTATGGATAAACACTCTTCCAAGAAAGGTTCAAACGATCGTGTTCAGAGTTGAAGTTCATCAAAGTCTATTGAGTTTTGATTCTCGCATAAAGCTTTTTTAGTTTTTATTTTACTTATTTGACTTCTTATTTTATCTGATTATATCTGGTTA	B08	50057535	50057889	B08	44273275	44273629
ChrB08	Ctg19145	36.442	TAATGATTCTCCTCTCGAAATCCGGAAATAAAGAACGTCTTACTTGTCTTAGCTTATCTGGTAACTTCGTACCTTGCCTAATGTCGTTGTTCTCTATTGCTTGCATAGAACACCAATGCAAGCTCAGGAAATGGTAAGAGAAAAAAAAACACCAACGCCACCCCATGTATTGGTGTCAAACTCTTCTTAGCCATGAAGATTTTGTTCTGTATAAGATGTAACTATATAATCAATGCTGAGTGTTTCCGGTGCATAAAACGTATAGTCTCGCACTTATTTA	TAATTATTCTCCTCTCGAAATCCGGAAATAAAGAACGTCTTACTTGTCTTAGCTTATCTGGTAACTTCGTACCTTGCCTAATGTCGTTGTTCTCTATTGCTTGCATAGAACACTAATGCAAGCTCAGGAAATGGAAAGAGAAAAAAAAACACCAACGCCACCCCATGTATTGGTGTCAAACTCTTCTTAGCCATGAAGATTTTGTTCTGTATAAGATGTAACTATATAATCAATGCTGAGTGTTTCCGGTGCATAAAACGTATAGTCTCGCACTTATTTA	B08	50104377	50104518	B08	44323691	44323830
ChrB08	Ctg7880	42.029	TAAATTATAAAAATATAAGATACCTGCAATTGCTTCATGAACATTACGTGGCAATAATGCTGAAAAAGCAAACGGAAGGAGGCGTTGCATAATTACATGACAATCATGACTCTTCAATCCAGTAAACTTTCCTTCGCTTCCTTCTTTGTCCGCACCATCCAACCGATAAATGGGAAAAGGGGCCGTACCGTTCTCATCAACATGAAGTTCAGAACGATCACATATATCGTCTAAATCCAACCTTGACTTCAAATTATCCTTTGTTTTACCTTGGATGTTA	TAAATTATAAAAATATAAGATACCTGCAATTGCTTCATGAACATTACGTGGCAATAATACTGAAAAAGAAAACGGAAGGAGGCGTTGCATAATTACATGACAATCATGACTCTTCAATCCAGTAAACTTTCCTTCGCTTCCTTCTTTTCCCGCACCATCCAACCGATAAATGGGAAAAGGGGCCGTACCGTTCTCATCAACATGAAGTTCAGAACGATCACAGATATCGACTAAATCCAACCTTGACTTCAAATTATCCTTTGTTTTACCTTGGATGTTA	B08	49267959	49268313	B08	47951837	47952191
ChrB08	Ctg14738	39.934	TAAGCTCTCCTACATGGAAAGATAACCTATCAGGCTTGTGCCAATTCGAGAATCCATCCCTCACAAATCCAGGATACGCATCATCTCTAAACAAGTAGCAACACAAACAATAAGCTTTTTCCTCCGATACACTATACTCTCTCATCGACTTGATTTGCATTATAATCCTTGATATTTTTTTTTTAGTAGGATCCCACGGCAAATCATCAGTATCATTAGATGGTAAGGTGTTATCAGATGGTGAAACTGATACTGGTTTGTAGTACCGTTCCATTGATTA	TAAGCTCTCCTACATGGAAAGATAACCTATCAGGCTTGTGCCAATTCGAGAATCCATCCCTCACAAATCCAGGATACGCATCATCTCTAAACAAGTAGCAACACAAACAATAAGCTTTTTCCTCCGATACACTATACTCTCTCATCGACTTGATTTGCATTATAATCCTTGATTTTTTTCTTTTAGTAGGATCCCACGGCAAATCATCAGTATCATTAGATGGTAAGGTGTTATCAGATGGTGAAACTGATACTGGTTTGTAGTACCGTTCCATTGATTA	B08	51245687	51245826	B08	45509340	45509479
ChrB08	Ctg3363	39.934	TAAACAATGCCGACTTCGTGTCGAGAAATAAGATGGACCCCAAAACGCTAGTACCAAAAGCAGAACCAACAAAATAAAGTTGAAAAACAGTCCATTGTGAGGTTTGTGATCATTATATGATGATGGGACGAGAACATGTTATTGTTTGTCTATGTATAACACAAATGTGGAGCATAAAAGAAAAATAATAGTGGATAGACACGAAACCGCATATTTGACTTTGGTAGTATCAACTGTTCGTGGCTTGTTGGTTGTTGAACTCTTTTATAATTTTTATTTA	TAAACAATGCCGACTTCGTTTCGAGAAATAAGATGGACCCCAAAATGCTAGTACCAAAAGCAGAACCAACAAAATAAAGTTGAAAAACAGTCCATTGTGAGGTTTGTGATCATTATATGATGATGGGACGAGAACATGTTATTGTTTGTCTATGTATAACACAAATGTGGAGCATAAACAGAAAAATAATAGTGGATAGACACGAAACCGCATATTTGACTTTGGTAGTATCAACTGTTCGTGGCTTGTTGGTTGTTGAACTCTTTTATAATTTTTATTTA	B08	52411337	52411667	B08	46474289	46474620
ChrB08	Ctg646	39.934	TAAAAACTTCATGACAAAATCTTTGTTTTCCTTTCCAGAAACTGATTTTTGAGACATCACGCTAAAAACAAAGAGATGACGATCACCATCGATTTTCCGGTCATCATTGTTAGCTTCTCACATAGATCGTCTTGTTCGTTGCGTTGTCGGATCTGGCCGGAGAACTCATCGTCGTCGTCAGATCTGGCCGGAGAACTCATCAGCATCGTCGGATCTGTCCGGGGAACTCGTCTGCGTCGTCGGATCTGTTCGTCGTCGTCGGATCTGTTCATCGTCGTTA	TAAAAACTTCATGACAAAATCTTTGTTCTCCTTTCCAGAAACTGATTTTTGAGACATCACGCTAAAAACAAAGAGATGACGATCACCATCGATTTTCCGGTCATCATTGTTAGCTTCTCACATAGATCGTCTTGTTCGTTGCGTTGTCGGATCTGGCCGGAGAACTCATCGTCGTCGTCAGATCTGGCCGGAGAACTCATCAGCATCGTCGGATCTGTCCGGGGAACTCGTCTGCGTCGTCGGATCTGTTCGTCGTCGTCGGATCTGTTCATCGTCGTTA	B08	52895815	52896183	B08	46908069	46908437
ChrB08	Ctg18753	39.934	TAATGAAAACACGGAACCGAATTCCTACGTGGCGCTGAGTTTTTGCTTATGTGGCATGAAAAAGTAATGGCATTCTCGTAAATATGTTTTTTCTTATAGCACGAAATAAGAGTATACTGGATATAAAAAATAGGGAAAAAGAAAAATATTCTAGTAATAAAAAAATATTCTGTAACATTCTAGTTATTTATCCTAAAATATGTATTAGTTGAGTAAAGTTCCCTAATTATATTGCATGTTTGGTACGCACGTTCAGACGTTTTCTTTATTGCCCAGATTA	TAATGAAAACACGGAACCGAATTCCTACGTGGCGCTGAGTTTTTGCTCATGTGGCATGAAAAAGTAATGGCATTCTCGTAAATATGTTTTTTCTTATAACGCGAAATAAGGGTATGCTGGATATAAAAAATAGGGAAAAAGAAAAATATTCTAGTAATAAAAAAATATTCTGTAACATTCTAGTTATTTATTCTAAAATATGTATTAGTTGAGTAAAGTTCCCTAATTATATTGCATGTTTGGTACGCACGTTCAGACGTTTTCTTTATTGCCCAGATTA	B08	53182662	53182935	B08	47012529	47012776
ChrB08	Ctg15049	39.934	TAAGGAGGAAAATTGCCACATTCAACCAGGAGCCTGGAGAGTCATTCAAGGATACCTGGATCAGATTCAAGTCTTACCAGCGAGATTGTCCACACCATGGATTCAACAAGGTGCAACTGCTCTGCACTTTCTTCAGAGGCACACTGCGAGTGAAGGCAACTTCACCACAAGAAATCTTGAAGATGCTGTGAACATTGTGAAAGCAAGATCTGCAGCGTTCCTTGGAAAGGAACAGATAAATGAGGTACAAAATACACTTGACAATGTTCAGAAACTGTTA	TAAGGAGGAAAATTGCCACATTCAACCAGGAGCCTGGAGAGTCATTCAAGGATACCTGGATCAGATTCAAGTCTTACCAGCGAGATTGTCCACACCATGGATTCAACAAGGTGCAACTGCTCTGCACTTTCTTCAGAGGCATACTGCGAGTGAAGGCAACTTCACCACAAGAAATCTTGAAGATGCTGTGAACATTGTAAAAGCAAGATCTGCAGCGTTCCTTGGAAAGGAACAGATAAATGAGGTACAAAATACACTTGACAATGTTCAGAAACTGTTA	B08	53307107	53307414	B08	47178298	47178605
ChrB08	Ctg3263	39.934	TAAACAACCCTAAACTAATCAAAGTATAGAGGAAAGAGAGAGGAAACGTACCATGACTGCAAAAGAGAGAGGAAGTAGAGACGAAATGGGGAAGTGAGAGCTCGCGTGTATATATATAGGATAGATTTCCACATAATTTCCCGTATTTTTCTATACGAGGAAATAGCAAGACGCGTGTTTTGTATCCTCATAACTTCCTCGTTACTTTACGAGGAAATACAAAGGCCCGTGTTTTTCATTCTACGAGTTCTTTACGGCGATTTCTGTTTACGTGGAATTA	TAAACTACCCTAAACTAATCAAAGTAGAGAGGAAAGAGAGAGGAAACGTACCATGACTGCAAAAGAGAGAGGAAGTAGAGACGAAATGGGGAAGTGAGAGCTCGCGTGTATATATATAGGATAGATTTCCACATAATTTCCCGTATTTTTCTATACGAGGAAATAGCAAGACGCGTGTTTTGTATCCTCATAACTTCCTCGTTACTTTACGAGGAAATACAAAGGCCCGTGTTTTTCATTCTACGAGTTCTTTACGGCGATTTCTGTTTACGTGGAATTA	B08	53344727	53345035	B08	47224450	47224758
ChrB08	Ctg16567	39.934	TAATAACCTCCAAAGCTTTTGTGCATCTGTTTCATGTAAGAACACATGTTACAGTTTCTGGGAAACGGCTTCGTCTACAACAGATGTATCAAATTCGACACAGAAGTGAGCACAAATGATAACATGCACAGAATGGAGACAAAAATCAGATCATTCTAATTGCAGACAAAACAAATGAATTAGGACACTGCAATCTGGTAGCTAAAGAATCGAGGATAAAAACAATAGAATCAAAGAGTAGTATGAAGAATCATGTGCAACCTTTCCACTGTGAGGATTA	TAATAACCTCCAAAGCTTTTGTGCATCTGTTTCATGTAAGAACACATGTTACAGTTTCTGGGAAACGGCTTCGTCTACAACAGATGTATCAAATTCGACACAGAAGTGAGCACAAATGATAACATGCACAGAATGGAGACAAAAATCAGATCATTCTAATTGCAGACAAAACAAATGAATTAGGACACTGCAATCTGGTAGCTAAAGAATCGAGGATAAAAACAATAGAATCAAAGAGTAGTATGAAGAATCATGTGCAACCTTTCCACTGTGAGGATTA	B08	53774529	53774811	B08	47647780	47648045
ChrB08	Ctg1790	39.934	TAAAACTTGCTCAATTTGAATTATATATAATTGGAAAGATGGCTTCAAAAATATCAGCCTCCCTTATCATTTTCCTAACATTCAACATCCTATTTTTCACGCTAACTACTGCTTGTGGCGGTGGCTGCGGTTCTATTCCCCAAACCCACCCCAACTCCATCTTCCTCAGGAAACTGCCCAAGAAAAACTCTCAAACTTGGCGTTTGTGCCAATGTCCTCAAGGATCTTCTCAAAATCGAATTGGGCACGCCACCAGTCAAGCCTTGTTGTTCACTCCTTA	TAAAACTTGCTCAATTTGAATTATATATAATTGGAAAGATGGCTTCAAAAATATCAGCCTCCCTTATCATTTTCCTAACATTCAACATCCTATTTTTCACGCTAACTACTGCTTGTGGCGGTGGCTGCGGTTCTATTCCCCAAACCCACCCCAACTCCATCTTCCTCAGGAAACTGCCCAAGAAAAACTCTCAAACTTGGCGTTTGTGCCAATGTCCTCAAGGATCTTCTCAAAATCGAATTGGGCACGCCACCAGTCAAGCCTTGTTGTTCACTCCTTA	B08	53901874	53902164	B08	47719433	47719714
ChrB08	Ctg5941	39.934	TAAAGGCTTCCTCGTATCCACATCAATCAGCATACGACCTGCAGTGAGCTCCACAGTATCAATGTTTCCAAGCCTTCGCCCAATATCCTCCAGGTTTCTAATCGTCCACAAATGCAATGGGATCCCCATTATCTCTACCCCATAAAACCGATTGAAGGTCCTCCTCATTGGAAAAATTTAGAAGAAACTTTCCGTTACGCAGGTCATTGGCTGTGATGCGATCCTGCATCTTCCATGCGCCGGCATGGTCTGGAGTAGTTTCACCACCGTTTTCTTTTTA	TAAAGGCTTCCTCGTATCCACATCAATCAGCATACGGCCTGCAGTGAGCTCCACAGTATCAATGTTTCCAAGCCTTCGCCCAATATCCTCCAGGTTTCTAATCGTCCACAAATGCAATGGGATCCCCATTATCTCTACCCCATAAAACCGATTGAAGGTCCTCCTCATTGGAAAAATTTAGAAGAAACTTTCCGTTACGCAGGTCATTGGCTGTGATGCGATCCTGCATCTTCCACTGCGCCGGCATGGTCTGGAGTAGTTTCACCACCGTTTTCTTTTTA	B08	53784620	53784991	B08	47842886	47843258
ChrB08	Ctg10026	39.934	TAACCAGGGATAAGGATCCCTATCTTGTTCAGGTTCAATTATACTATTTTTCCGCCAGAACAGGTAGTCCATATTCGTGTAGATGCTCGAAACTGGAAAAATGCATGGACTTGTTGGAGTTTTTGATAATGACCAAATCTTGACCAAATCTGCAGAGCTGGTGGGCATTCGAATATAGCATGAGTTATAGATTCTTCTGGTTCACCGCACCTTGGGCAATAGTTATCACATCTCATATTACGCCTTGCTAGATTCCTCGTTACAGCCATATGACCAGTTA	TAACCAGGGATAAGGATCCCTATCTTGTTCAGGTTCAATTATACTGTTTTTCCGCCAGAACAGGTAGTCCATATTCGTGTAGATGCTCGAAACTGGAAAAATGCATGGACTTGTTGGAGTTTTTGATAATGACCAAACCTTGACCAAACCTGCAGAGCTGGTGGGCATTCGAATATAGCATGAGTTATAGATTCTTCTGGTTCACCGCACCTTGGGCAATAGTTATCACATCTCATATTACGCCTTGCTAGATTCCTCGTTACAGCCATATGACCAGTTA	B08	54191972	54192240	B08	48009893	48010130
ChrB08	Ctg2103	39.934	TAAAAGGTAAACTGAACATACCTTTATGTTTATAGCATCATTCACAATGAACTTCTGCTCCATCAGAGCAACTTCTTCATAATATTTACGGAGACGGCCTTCCACCATCTTCTCTACAGCCATCTGAGACTTGCCTGTACTGATAAGACAACTGTTTCTCCATAGATTTTACAGCTCAGTTTCATACCAAGCAGAGAGATTCAGGCAACAAAGGTGACCTGAGACTTTAGTATCTCTCGTTCATTTGCTAATGCTTCTGAAGAAACAAGGTCTTTGCTTA	TAAAAGCTAAACTGAACATACCTTTATGTTTATAGCATCATTCACAATGAACTTCTGCTCCATCAGAGCAACTTCTTCATAATATTTACGGAGACGGCCTTCCACCATCTTCTCTACAGCCATCTGAGACTTGCCTGTACTGATAAGACAACTGTTTCTCCATAGATTTTACAGCTCAGTTTCATACCAAGCAGAGAGATTCAGGCAACAAAGGTGACCTGAGACTTTAGTATCTCTCGTTCATTTGCTAATGCTTCTGAAGAAACAAGGTCTTTGCTTA	B08	54887616	54887921	B08	48603198	48603503
ChrB08	Ctg10162	39.934	TAACCATTACCCGGTAAAAATGTGATCTCTGTGTCCATATATCGATGTAATATATGGTCAAATGTGCATAACAATTATTTCACAGGAAAGAAGAAAGAGAAATCAACGTCACACGTTTATGACCACATATATATATATATGGAAATAGTATAAAATTATATTTCCATTCACAACTTCTAAATACTAAACATTACCTTAGTTCCTAAATACTAAACCCAAAACTCCAGCTACTAAACCCAAATCCAAATATAAATTATAATATATTGTCATATTATTTTTA	TAACCATTACCCGGTAAAAATGTGATCTCTGTGTCCATATATCGATGTAATATATGGTCAAATGTGCATAACAATTATTTCACAGGAAAGAAGAAAGAGAAATCAACGTCACACGTTTATGACCACATATATATATATATGGAAATAGTATAAAATTATATTTCCATTCACAACTTCTAAATACTAAACATTACCTTAGTTCCTAAATACTAAACCCAAAACTCCAGCTACTAAACCCAAACCCAAATATAAATTATAATATATTGTCATATTATTTTTA	B08	55118951	55119254	B08	48812934	48813237
ChrB08	Ctg6510	39.934	TAAATAACAATACATCACAATCGAGACTTCTTATTTTCTTAGTCTTCTTTTTTGATTTTTTTCCTTTATTTTAGTATTGACTAGATTGAAGCGAAGATTATAAATTTGATGGACACCAATTAGTAGAAATTCTTCTCAATACCATGACTTTGATGAACACTAAATATGGAAGAGTGGAAAAACTTTTCTATCATGTTTCTGTTTTATTTCTTATTTTTGTTTTCAAAATTTCGAGCGTTTTTATTTTTTATTCATCTATTTGAACATATAATATTTTTTA	TAAATAACAATACATCACAATCGAGACTTCTTATTTTCTTAGTCTTCTTTTTTGATTTTTTTCCTTTATTTTAGTATTGACTAGATTGAAGCGAAGATTATAAATTTGATGGACAACAATTAGTAGAAATTCTTCTCAATACCATGACTTTGATGAACACTAAATATGGAAGAGTGGAAAAACTTTTCTATCATGTTTCTGTTTTATTTCTTATTTTTGTTTTCAAAATTTCGAGCGTTTTTATTTTTTATTCATCTATTTGAACATATAATATTTTTTA	B08	55441244	55441569	B08	49823848	49824173
ChrB08	Ctg11743	41.479	TAACTACCCGAAAGATCTTGATTCACCTAAATCCCAATAACCTTTCCTAATCATGATCCTCTCCGATTTCTATTCCTTTTCAGTTCAACCATATCGAAAACTCAAAACCCTAGAGTCTATCCCTTATAAAAGAAACTTCAAAACCCTAGAGTCTATCCCTTATAAAAGAAACTTCAATTGCTCGAAATGGAGATACAAAAGCACCGAAATTTCTTACCTCAACTGTCAAGAAATCACATAGAGGTGATAATACTCATCTTCCTATTCTTTGCAATCGATTA	TAACTACCCCGAAAGATCTTGATTCACCTAAATCCCAATAACCTTTCCTAATCATGATCCTCTCCGATTTCTATTCCTTTTCAGTTCAACCATATCGAAAACTCAAAACCCTAGAGTCTATCCCTTATAAAAGAAACTTCAAAACCCTAGAGTCTATCCCTTATAAAAGAAACTTCAATTGCTCGAAATGGAGATACAAAAGCACCGAAATTTCTTACCTCAACTGTCAAGAAATCACATAGAGGTGATAATACTCATCTTCCTATTCTTTGCAATCGATTA	B08	55696697	55696940	B08	50079425	50079613
ChrB08	Ctg720	41.479	TAAAAAGAGGGAAGCACTTATTGACATGATGAAATTCCACCTCTTACGTGCTCAAAATCGAATGAAGCAGTATGCTGACTCGCATCGTTCTGATCGTGAGTTCTCTGTCGGTGACTATGTGTATTTGAAGCTTCAACCTTGCCTCACAAGCTTTCACCGCGTTATTGCGGACCGTTTCTCATTCTTGATCGTGTTGGTTCGCGCGCCTACAAGCTTGAGTTACCTTAGACTACCTCCATTCATAACGTGTTCCATGTAAGTCAACTAAAGCTGTGTCTTA	TAAAAAGAGGGAAGCACTTATTGACATGATGAAATTCCACCTCTTACGTGCTCAAAATCGAATGAAGCAGTATGCTGACTCGCATCGTTCTGATCGTGAGTTCTCTGTCGGTGACTATGTGTATTTGAAGCTTCAACCTTGCCTCACAAGCTTTCACCGCGTTATTGCGGACCGTTTCTCATTCTTGATCGTGTTGGTTCGCGCGCCTACAAGCTTGAGTTACCTTCGACTACCTCCATTCATAACGTGTTCCATGTAAGTCAACTAAAGCTGTGTTTTA	B08	56310850	56311160	B08	50712277	50712587
ChrB08	Ctg16588	42.299	TAATAACTCTGGTACTTCTTCTAGGTGATAATTATTCAGAATGGGAAACTGATCTTTGGAATTCTCTCCAAGCAAAACAGAAGATAGGCTTCATCGATGGCACAATTCAAAAACCAATAACGAGCCCTGATCTAGCCCGCTGATGATCGTTGGATGGATACGTACATCAATCGATCCTCAAGTTTGTTCTACAGTTTCTCATGTTGCTGATACTTCAAAAGTTGGGAAATTTCTCAAAAGTCGCTTCTCTGTCAAAAATAGCGTACAAAAGCATCTCTTA	TAATAACTCTGGTACTTCTTCTAGGTGATAATTATTCAGAATGGGAAACTGATCTTTGGAATTCTCTCCAAGCAAAACAGAAGAGAGGCTTCATCGATGGCACAATTCAAAAACCAATAACGAGCCCTGATCTAGCCCGCTGATGATCGTTGGATGGATACGTACATCAATCGATCCTCAAGTTTGTTCTACAGTTTCTCATGTTGCTGATACTTCAAAAGTTGGGAAGTTTCTCAAAAGTCGCTTCTCTGTCAAAAATAGCGTACAAAAGCATCTCTTA	B08	57826086	57826381	B08	52176532	52176823
ChrB08	Ctg16066	42.029	TAAGTGTGTCTGAGCTGGAGTACTCAATTGATTGGTAACCTATCGGGAAGTGATTCATGATATCGTGTGAGTGAGTCCAAAGCACGTGGAAAACCTTGAGGTGATTGAAGGATCAGTAAACAAGAATTTTGAGCCTTCAAGAACCTAATCTAGATGAGTGTGGATTCATGTGTGGGTTCACACTAACATGTGTAACAATCTTGGGGCGCAACAAGGACGTTGCGTTCTGTGAGAGCGGGTGAATTGTAACATCCCAATTTATGTTATATGAAATTTTTTA	TAAGTGTGTCTGAGCTGGAGTACTCAATTGATTGGTAACCTATCGGGAAGTGATTCATGATATCGTGTGAGTGAGTCCAAAGCACGTGGAAAGCCTTGAGGTGATTGAAGGATCAGTAAACAAGAATTTTGAGCCTTCAAGAACCGAATCTAGATGAGTGTGGATTCATGTGTGGGTTCACACTAACATGTGTAACAATCTTGGGGCGCAACAAGGATGTTGCATTCTGTGAGAGCGGGTGAATTGTAACATCCCAATTTATGTTATATGAAAATTTTTA	B08	57911219	57911359	B08	52267784	52268168
ChrB08	Ctg5245	42.029	TAAAGAGCTAACTTCTTTTCTCTTCGGTTACCATCCTTCCACTTCTTCAACCTTCGTCATCTGGCTAAGAGGAACATCCATGCGTTTTCAGTGCAAACTGATGGTCTAAGTGTGAACGACGTTACCCACTTCATGTACAGTAGGTTGGAGGTGTAGTGAAGAAATAGAGAGCTACCACCAGTTCGATCAAACAATGACTGAAACTTTATTATCTTCAGTATACCATCCAAACAATTTTACGCATGAAGAACTGCTTAGGTTCGATTGAAGAAGCACATTA	TAAAGAGCTAACTTCTTTTCTCTTCGGTTACCATCCTTCCACTTCTTCAACCTTCGTCATCTGGCTAAGAGGAACATCCATGCGTTTTCAGTGCAAACTGATGGTCTAAGTGTGAACGACGTTACCCACTTCAAGTACAGTAGGTTGGAGGTGTAGTGAAGAAATAGAGAGCTACCACCAGTTCGATCAAACAATGACTGAAACTTTATTATCTTCAGTATACCATCCAAACAATTTTACGCATGAAGAACTGCTTAGGTTCGATTGAAGAAGCACATTA	B08	58387833	58388133	B08	52751731	52752031
ChrB08	Ctg14771	44.55	TAAGCTGCCGCAAGGACTAAACCCACTACTCGGTGGAGCGTCAATGATCGTATTGGGTTGCTGTTGTTGTTGGGCGGGGTAGTGATTATCAGAATGCGGATGATTGAAACGCTGATCTCTGTTGTCGTTTTGTGGGTATTCAGGTCCAGGGAAGGCGTTTGCGACGCGTCTTTCCATCCAAAAACCTCAACTTCACTCGATCGGTAAATATCTCCGGCGCCGGTTGATAGAGAGAGGGAGAGGGGTAAGTCGCAGGTTTGATATTGGTTCGGTTCAATTA	TAAGCTGCCGCAAGGACTAAACCCACTACTCGGTGGAGCGTCAATGATCGTATTGGGTTGCTGTTGTTGTTGGGCGGGGTAGAGATTATCAGAATGCGGATGATTGAAACGCTGATCTCTGTTGTCGTTTTGTGGGTATTCAGGTCCAGGGAAGGCGTTTGCGACGCGTCTTTCCATCCAAAAACCTCTACTTCACTCGATCGGTAAATATCTCCGGCGCCGGTTGATAGAGAGAGGGAGAGGGGTAAGTCGCAGGTTTGATATTGGTTCGGTTCAATTA	B08	60474615	60474754	B08	55064191	55064590
