# Supplementary material for: Natural variations in TT8 and its neighboring STK confer yellow seed with elevated oil content in Brassica juncea
Source: Proc Natl Acad Sci U S A. 2025 Jan 30;122(5):e2417264122. doi: 10.1073/pnas.2417264122 (PMC11804580; doi:10.1073/pnas.2417264122)
Supplement: Supplementary file 17 — Dataset S16 (XLSX) [file pnas.2417264122.sd16.xlsx]

## Sheet: Dataset S16
Supplementary Table S16. The sequences of primers used for fine mapping of seed color genes and libray screening in Brassica juncea.
Chr.	Marker name	Forward primer	Reverse primer	positions of PM			positions of SY
Chr.A09	A-76	CCAGTCTAAAATCTGAACCCGA	TTGCTCCAACTCCAACAAGTC	A09	19404731	19404977	A09	18836657	18836913
	A-121	CAAAGTGAGTTGTTCGTCTATGAG	CACAATGCGTCAAACATCA	A09	20810814	20811121	A09	20173221	20173540
	A-41	CCTTCTGGCTTTGTTTCTTTTG	GTTCCAGTTTTCTTTCTGACGG	A09	21541802	21542061	A09	20756633	20756885
	A-59	ATGGTCAGTGTGTATGAAAGCG	AATGGTTGCGAAGTGGTACAAT	A09	22717361	22875628	A09	21989708	21990271
	A-1349	AGACTGTTTCGTTGGAGTGTGA	TATGGACGACTTTCCCTCTGTT	A09	49103866	49104212	A09	49695375	49695715
	A-1346	GCAGTGGCACATCTTCTAGTTTT	TTTCCGGCGTATTTAATTTATGA	A09	49496209	49496586	A09	49949213	49949603
	A-33	GCTCCAGTGACCACACAGTT	CTATCTCTACGTGGCGCAAT	A09	49807451	49807928	A09	50531360	50531837
	A-88	AAGGAGGGAGTGTCAGCTATTG	TGGAGTATTGGTCATTTGAGGA	A09	50092256	50092551	A09	50812472	50812763
	A-32	GTGGAGACGAGTGGTTCGTT	GCAAATACGCAGGTCTCTCC	A09	50137503	50138381	A09	50885857	50886701
	A-132	GCTTTATTATTCTATTGCGT	TCATTTTATCATTGTGGTCC	A09	50270643	50270829	A09	50987250	50987426
	A-102	CGCAATCGACACAACTTCTCTA	TCGTCCCCAAGTCTCTTACATT	A09	50480128	50480437	A09	51251017	51251329
	A-62	GAATTTTGATGTTTTGCTTG	ATGTTGTAACTTCTGGTCGG	A09	51053582	51053991	A09	51763733	51764105
	A-35	ATACTCGTTATGGCGAGAGA	TGGTCAAATTCTTGAACATT	A09	51710866	51711112	A09	52431496	52431783
	A-66	TTAACATAGATGGGCCGAGATT	GGAAACCTCCGATTGAGTAACA	A09	52852748	52853008	A09	53554758	53555024
Chr.B08	B-38132	GAACTTATTGTTGTCGTCGTAT	TTGTAGCTTTATGGAACTTTAT	B08	16287745	16287948	B08	17202153	17202399
	B-41200	CTGTAACTGGAAGAAGAAGAAGAAG	CGGCAATAATGATAATGGAAA	B08	16475950	16476065	B08	17066486	17066588
	B-28126	AAAGTCATTTGCTTCGAGTTTTG	TTCTTTTATTCCGTGCGTACTGT	B08	37025097	37024571	B08	31064915	31065441
	B-39506	CCAAAACCTCAGAATTTGAACC	AATCCTCATTACGATTGGATGG	B08	37153084	37153378	B08	30975151	30975445
	B-54318	TCCATAGTTTGCGACGGCCTT	TGTGTTCTTTAATTATGGGCGTCA	B08	37142818	37143153	B08	31065128	31065463
	B-14991	AAACTATCTCCAGTCCTCAGCT	TCGTTGGTCATTCTCAATCAT	B08	37746220	37746573	B08	31860202	31860555
	B-18146	TTGATCTCACTGCTTTCCTTGA	TCAATCCTCATCCAGTTGAGTC	B08	42167247	42167658	B08	37403816	37404230
	B-48409	TTGTTGGATATAGTTGATTCGT	CGTCACTCAAAATCTAGCAGAG	B08	43938145	43938312	B08	40511661	40511834
	B-6	GTCCTCCATCTCCTGTTATCCCTC	CCTGCTTCAGTGACTCCAGTCTTT	B08	43939372	43940314	B08	40509630	40510604
	B-2138	CAGCAGTAGTTGGATACTTGGTTAG	GAGGAGCAAGACGAATCG	B08	44478383	44478602	B08	40314074	40314300
