# Supplementary material for: Natural variations in TT8 and its neighboring STK confer yellow seed with elevated oil content in Brassica juncea
Source: Proc Natl Acad Sci U S A. 2025 Jan 30;122(5):e2417264122. doi: 10.1073/pnas.2417264122 (PMC11804580; doi:10.1073/pnas.2417264122)
Supplement: Supplementary file 18 — Dataset S17 (XLSX) [file pnas.2417264122.sd17.xlsx]

## Sheet: Dataset S17
Supplementary Table S17. The genes predicted from the sequenced BACs in Brassica juncea.
Chr.	BAC	Gene ID of PM genome	Gene ID of SY genome	Arabidopsis homolog	Gene symbol	Gene functions	gDNA sequence between PM and SY	Expression in testa									Unigene(s)
			Gene ID of SY genome					15d			25d			35d
			Gene ID of SY genome					NILa	NILb	SY	NILa	NILb	SY	NILa	NILb	SY
A09	004L18	BjuB03G07370PM	BjuA09g45670S	--	--	--	same	6.39289	18.1165	33.3377	0.567317	3.32969	4.75018	0.970029	4.0793	3.54967	SY15_contig_1476, B15_contig_16867
	004L18	BjuB02G19630PM	BjuA09g45680S	--	--	--	same	1.49939	6.98702	9.66672	0.137633	1.1058	1.51915	0.278387	1.41869	0.858541	SY15_contig_1476
	004L18	BjuA09G32380PM	BjuA09g45690S	AT1G22780.1	PFL1	40S ribosomal protein S18	InDel & SNP	24.8302	13.5903	19.1612	11.1808	16.5028	10.6572	12.5857	19.736	15.0036
	004L18	BjuA09G32400PM	BjuA09g45700S	AT4G09820.1	TT8	Transcription factor TT8	Insertion & SNP	28.1429	15.7029	5.47905	8.57726	4.49018	0.145755	9.06171	5.86591	0	A15_contig_12820 (1432bp)?
	068D18	BjuA09G32400PM	BjuA09g45700S	AT4G09820.1	TT8	Transcription factor TT8	Insertion & SNP	28.1429	15.7029	5.47905	8.57726	4.49018	0.145755	9.06171	5.86591	0	A15_contig_12820 (1432bp)?
	068D18	BjuA09G32420PM	BjuA09g45710S	--	--	--	InDel & SNP	0.0744038	0	0	0	0	0	0	0	0
	068D18	BjuA09G32430PM	BjuA09g45720S	AT4G09830.1	--	--	same	21.4648	23.1836	21.9847	8.07664	10.9791	12.128	11.9883	15.3559	12.0014	SY15_contig_20447 ，A15_contig_31472，B15_contig_16235
	068D18	BjuA09G32440PM	BjuA09g45730S	AT4G09890.1	--	--	same	1.53212	2.42174	1.50511	0.686328	0.0622466	0.403179	0.0287728	0	0.409199	SY15_contig_42555，A15_contig_51466，B15_contig_37236
	068D18	BjuA09G32450PM	BjuA09g45740S	AT4G09900.1	MES12	Putative methylesterase 12, chloroplastic	A/G	4.76435	7.9968	9.57468	1.13289	2.54988	5.59324	3.68423	3.84123	6.64186
	068D18	BjuA09G32460PM	BjuA09g45750S	AT1G30910.1	--	Mitochondrial amidoxime reducing component 2	same	3.00195	27.0274	25.2033	1.03863	8.17986	11.1057	3.26728	12.33	12.185	SY15_contig_24410 (1211bp)
B08	036F18	BjuB08G17740PM	BjuB08g18790S	AT4G09820.1	TT8	Transcription factor TT8	C/T	34.257	46.747	5.01241	4.23833	5.99829	0.129082	2.14684	4.67887	0.0306988	B15_contig_11088(1831bp)
	036F18	BjuB08G17730PM	BjuB08g18800S	AT1G22780.1	PFL1	40S ribosomal protein S18	same	73.2723	43.1237	60.7392	37.0024	59.4076	40.7066	52.0102	78.8667	61.2018
	036F18	BjuB08G17710PM	BjuB08g18810S	--		--	InDel & SNP	2.91391	2.66229	2.86842	2.27897	1.32504	1.30518	1.85944	1.45865	2.10011
	036F18	BjuB08G17700PM	BjuB08g18820S	--		--	same	0.526011	0.363153	0.086697	0.277493	0.914734	0.294477	1.21653	0.280948	1.85105	B15_contig_54365
	036F18	BjuB08G17690PM	BjuB08g18830S	AT4G09760.1	CEK3	Probable choline kinase 3	same	2.71715	3.69407	4.29855	3.93083	3.01591	5.99644	7.42389	4.89172	6.06682
