# Supplementary material for: Natural variations in TT8 and its neighboring STK confer yellow seed with elevated oil content in Brassica juncea
Source: Proc Natl Acad Sci U S A. 2025 Jan 30;122(5):e2417264122. doi: 10.1073/pnas.2417264122 (PMC11804580; doi:10.1073/pnas.2417264122)
Supplement: Supplementary file 19 — Dataset S18 (XLSX) [file pnas.2417264122.sd18.xlsx]

## Sheet: Dataset S18
Supplementary Table S18. Differentially expressed genes between SY and NILA or NILB from seed coat transcriptomes at 15, 25, and 35 days after pollination.
Chr.	Gene ID of PM genome	Gene ID of SY genome	PM genome		SY genome		Ath_ID	Ath_Symbol	Ath_GO.term	Differentially expressed genes (DEGs)	15 DAP			25 DAP			35 DAP
			Start	End	Start	End					NILA	NILB	SY	NILA	NILB	SY	NILA	NILB	SY
B08	BjuB08G22950PM	BjuB08g24950S	46653568	46655071	41292855	41294557	AT4G05190	ATK5	spindle assembly, microtubule binding, microtubule cytoskeleton organization, spindle assembly, ATP-dependent microtubule motor activity, nucleus, spindle assembly, spindle assembly, microtubule cytoskeleton organization, spindle microtubule, nucleus, microtubule motor activity, ATP-dependent microtubule motor activity, microtubule-based movement, spindle assembly, ATPase, kinesin complex, microt…	up	0.829048	19.2873	0.314099	0.189654	6.11191	0.299288	0.355466	3.31687	0.190739
B08	BjuB08G29510PM	BjuB08g32230S	54187659	54189296	48005590	48007457	AT4G12130	COG0354	mitochondrial matrix, cytosol, mitochondrial matrix, mitochondrial matrix, mitochondrion, iron-sulfur cluster assembly, mitochondrial matrix, iron-sulfur cluster assembly, iron-sulfur cluster assembly, iron-sulfur cluster assembly, iron-sulfur cluster assembly, iron-sulfur cluster assembly	up	0.219898	3.69808	0.0526588	1.1283	26.9909	2.25383	7.81185	45.0797	3.26585
B08	BjuB08G24160PM	BjuB08g26400S	48498945	48499538	42702915	42703643	AT3G11170	FAD7	cytosol, plastid membrane, fatty acid biosynthetic process, chloroplast, unsaturated fatty acid biosynthetic process, chloroplast envelope, 1-18:2-2-18:2-digalactosyldiacylglycerol desaturase activity, chloroplast envelope, 1-16:0-2-18:2-digalactosyldiacylglycerol desaturase activity, chloroplast envelope, chloroplast envelope, 1-18:2-2-18:3-digalactosyldiacylglycerol desaturase activity, 1-18:1-…	up	0	27.7082	0	0.511038	16.3712	2.36684	3.28514	14.7541	3.43132
B08	BjuB01G32160PM	BjuB08g12150S	50992635	50996136	9747873	9748865	AT2G22660	GRDP1	response to osmotic stress, response to osmotic stress, nucleus, plasma membrane, plasma membrane, response to osmotic stress, cytoplasm, response to osmotic stress, cytoplasm	up	1.06355	18.1076	0	0.755291	7.09251	0.764712	1.36419	6.41846	0.654868
B08	BjuB08G22030PM	BjuB08g23420S	45364278	45367989	39506719	39518252	AT4G04750	IF1	mitochondrion, transmembrane transport, carbohydrate transmembrane transporter activity, chloroplast, transmembrane transporter activity, transmembrane transport, chloroplast	up	0.974498	11.8217	1.49299	0.0122818	5.96551	0.247379	0.327989	4.04353	0.132352
B08	BjuB08G21970PM	BjuB08g23460S	45285001	45286470	39527080	39528546	AT4G04780	MED21	nucleus, regulation of transcription, DNA-templated, protein binding, mediator complex, polar nucleus, defense response to fungus, mediator complex, mediator complex, regulation of transcription by RNA polymerase II, regulation of transcription, DNA-templated, defense response to fungus, regulation of transcription by RNA polymerase II, transcription coregulator activity, defense response to fung…	up	1.41957	21.2409	0.167614	0.437927	5.6354	0.156068	1.16385	5.76166	0.389649
B08	BjuB08G44470PM	BjuB08g20970S	68339187	68340463	35724581	35725264	AT5G50930	MHF1	homologous chromosome pairing at meiosis, replication fork processing, replication fork processing, mitotic recombination, interstrand cross-link repair, reciprocal meiotic recombination, resolution of meiotic recombination intermediates, replication fork processing, reciprocal meiotic recombination, reciprocal meiotic recombination, interstrand cross-link repair, reciprocal meiotic recombination…	up	0.916123	17.1563	0	0.657204	7.67957	0.133168	1.61086	6.8745	0.510348
B07	BjuB08G24380PM	BjuB07g12110S	48743010	48755737	25545053	25546262	AT1G63205	NA	biological_process, molecular_function, cytoplasm	up	4.75611	18.7565	5.41	2.16113	12.7568	2.95952	4.46918	11.5016	3.48389
B08	BjuA05G25620PM	BjuB08g07260S	31149071	31155543	5227263	5228720	--	NA	NA	up	2.53269	62.098	0.99147	0.385198	23.0409	0.274251	2.13619	19.7193	0.783983
B08	BjuB03G03510PM	BjuB08g08110S	5525050	5525571	6229900	6231275	--	NA	NA	up	7.55621	89.0798	0.691834	5.37083	42.5278	1.04192	8.23088	54.757	2.47934
B08	BjuB07G22320PM	BjuB08g09740S	43484634	43486211	7565958	7566921	AT3G19360	Zinc finger	regulation of transcription, DNA-templated, nucleus, regulation of transcription, DNA-templated, DNA-binding transcription factor activity, nucleus, regulation of transcription, DNA-templated, regulation of transcription, DNA-templated	up	0.190308	4.30414	0.171601	0.142992	5.7806	0.3252	0.486607	5.58521	0.505241
B08	BjuB04G34380PM	BjuB08g12400S	49257080	49269498	10288643	10290282	--	NA	NA	up	6.01566	69.1895	1.22807	1.22952	18.6713	0.970639	3.49764	20.5579	1.79786
B08	BjuB06G29530PM	BjuB08g13220S	45927288	45928397	11308765	11308977	--	NA	NA	up	5.13557	43.9262	1.74729	0.746897	6.54009	0.666276	1.4553	11.0505	1.42389
B08	BjuB08G19000PM	BjuB08g20570S	39823425	39825873	33860893	33868395	--	NA	NA	up	0.21689	6.16469	0.224771	0.137656	5.68256	0.41285	0.535635	4.2461	0.581563
B08	BjuB04G24310PM	BjuB08g23240S	42095553	42098609	39297970	39298734	--	NA	NA	up	1.15056	10.2485	0.150698	0.98374	8.46585	0.480125	1.4042	12.7664	1.73973
B08	BjuB07G00050PM	BjuB08g23280S	189566	192549	39319046	39321892	--	NA	NA	up	1.99418	10.342	0.0305998	0.318395	19.4648	0.903602	2.58662	10.7748	0.729846
B08	BjuB07G18320PM	BjuB08g23330S	40472263	40473444	39349763	39350397	--	NA	NA	up	1.75465	27.506	0.446127	0.728819	14.5231	0.872574	3.15308	13.9032	0.973093
B08	BjuB04G16230PM	BjuB08g25030S	35094847	35097029	41370436	41371805	--	NA	NA	up	0.550559	7.45283	0.110475	0.0846456	5.32456	0.0943174	0.622646	3.82341	0.416985
B08	BjuB05G11790PM	BjuB08g26810S	12899367	12901193	43068174	43068648	--	NA	NA	up	3.59061	48.184	0.399605	1.12614	20.5129	0.34871	4.00411	22.9044	1.82627
B08	BjuB08G27160PM	BjuB08g29640S	50971903	50972244	45225138	45225479	--	NA	NA	up	1.64227	21.864	1.18468	0.665421	9.71304	0.233628	1.69831	11.6841	1.46181
B08	BjuB04G07400PM	BjuB08g29650S	10564613	10566848	45225655	45225858	--	NA	NA	up	1.82229	10.1385	0.509456	0.444137	4.99014	0.290102	0.511596	7.58961	1.02331
B08	BjuA04G12050PM	BjuB08g32140S	20122335	20125516	47934822	47935127	--	NA	NA	up	0.158298	6.19258	0.116083	0	5.95315	0.0637723	0.301286	3.066	0.125085
B08	BjuA03G55260PM	BjuB08g32960S	43929966	43930718	48785497	48786082	--	NA	NA	up	0.0311107	8.53142	0.0999263	0.0342188	6.19403	0.196879	0.140959	5.57269	0.263787
B08	BjuA07G09820PM	BjuB08g35060S	19332248	19335870	52151894	52153305	--	NA	NA	up	2.67309	30.4261	0.0643505	1.0387	12.8122	0.793414	1.94751	14.9433	0.806929
B08	BjuB07G14340PM	BjuB08g26180S	36575517	36576210	42377040	42379432	AT5G49020	PRMT4A	histone H3-R26 methylation, [myelin basic protein]-arginine N-methyltransferase activity, histone H3-R2 methylation, protein-arginine omega-N monomethyltransferase activity, chloroplast, histone H3-R17 methylation, protein-arginine omega-N asymmetric methyltransferase activity, histone H3-R26 methylation, protein-arginine omega-N monomethyltransferase activity, protein homodimerization activity, …	up	0.81567	47.6485	0.501611	0.16713	13.0737	0.533676	0.339251	13.7259	0.637991
B08	BjuB07G05310PM	BjuB08g10500S	6936780	6939561	8203218	8205321	AT4G25880	PUM6	mRNA binding, mRNA binding, mRNA binding, posttranscriptional regulation of gene expression, mRNA binding, cytoplasm	up	4.68143	74.9242	0.898046	1.92432	26.4171	1.0345	4.6825	34.9359	2.30904
B08	BjuB08G19150PM	BjuB08g20800S	40176189	40178022	35454020	35462182	AT4G11150	TUF	cytosolic ribosome, vacuole, embryo development ending in seed dormancy, vacuole, embryo development ending in seed dormancy, Golgi organization, embryo development ending in seed dormancy, embryo development ending in seed dormancy, P-type proton-exporting transporter activity, proton-transporting two-sector ATPase complex, catalytic domain, embryo development ending in seed dormancy, vacuole, p…	up	17.4547	40.3815	14.5945	4.55621	53.4054	6.97221	9.60876	47.1693	8.92978
B06	BjuB06G46960PM	BjuB06g50600S	62447972	62450978	66316930	66319924	AT2G37040	PAL1	L-phenylalanine catabolic process, salicylic acid catabolic process, L-phenylalanine catabolic process, phenylalanine ammonia-lyase activity, lignin catabolic process, phenylalanine ammonia-lyase activity, lignin catabolic process, drought recovery, ammonia-lyase activity, protein binding, cytoplasm, defense response, response to oxidative stress, cinnamic acid biosynthetic process, phenylpropano…	down	36.4151	50.1872	8.36376	37.3434	138.518	5.32524	54.399	150.05	1.72795
A05	BjuA05G07430PM	BjuA05g07480S	4506195	4510060	4537051	4540142	AT2G37040	PAL1	L-phenylalanine catabolic process, salicylic acid catabolic process, L-phenylalanine catabolic process, phenylalanine ammonia-lyase activity, lignin catabolic process, phenylalanine ammonia-lyase activity, lignin catabolic process, drought recovery, ammonia-lyase activity, protein binding, cytoplasm, defense response, response to oxidative stress, cinnamic acid biosynthetic process, phenylpropano…	down	46.6916	46.5705	5.51581	46.2725	119.659	28.9732	46.7728	120.183	5.74142
A07	BjuA07G16980PM	BjuA07g18240S	24720045	24723782	18141771	18144657	AT3G53260	PAL2	phenylpropanoid biosynthetic process, cinnamic acid biosynthetic process, defense response, ammonia-lyase activity, cinnamic acid biosynthetic process, response to oxidative stress, response to wounding, cinnamic acid biosynthetic process, phenylalanine ammonia-lyase activity, L-phenylalanine catabolic process, phenylalanine ammonia-lyase activity, L-phenylalanine catabolic process, phenylpropano…	down	30.2806	42.6599	6.34497	10.7184	32.6008	1.55132	17.2279	40.828	1.11047
B08	BjuB08G07200PM	BjuB08g07060S	9080614	9084123	5090754	5093834	AT3G53260	PAL2	phenylpropanoid biosynthetic process, cinnamic acid biosynthetic process, defense response, ammonia-lyase activity, cinnamic acid biosynthetic process, response to oxidative stress, response to wounding, cinnamic acid biosynthetic process, phenylalanine ammonia-lyase activity, L-phenylalanine catabolic process, phenylalanine ammonia-lyase activity, L-phenylalanine catabolic process, phenylpropano…	down	47.7513	52.0172	23.4466	39.1792	55.6466	14.0695	26.5692	56.4821	8.58137
A03	BjuA03G43110PM	BjuA03g43530S	37022409	37024326	31353906	31356504	AT2G30490	C4H	ubiquinone biosynthetic process, endoplasmic reticulum, response to karrikin, phenylpropanoid biosynthetic process, extracellular region, vacuolar membrane, vacuolar membrane, developmental process, protein binding, protein binding, response to wounding, phenylpropanoid biosynthetic process, lignin metabolic process, protein binding, plasma membrane, protein binding, identical protein binding, ph…	down	41.7165	46.4495	5.87041	20.9156	56.4279	6.54169	28.9988	74.4116	1.14463
A04	BjuA04G18140PM	BjuA04g19350S	25148238	25151847	16428242	16430406	AT2G30490	C4H	ubiquinone biosynthetic process, endoplasmic reticulum, response to karrikin, phenylpropanoid biosynthetic process, extracellular region, vacuolar membrane, vacuolar membrane, developmental process, protein binding, protein binding, response to wounding, phenylpropanoid biosynthetic process, lignin metabolic process, protein binding, plasma membrane, protein binding, identical protein binding, ph…	down	35.4746	37.1647	6.44141	15.116	50.4657	2.38755	28.6631	69.7248	0.580858
A05	BjuA05G12410PM	BjuA05g12450S	7929792	7935108	7873656	7880943	AT2G30490	C4H	ubiquinone biosynthetic process, endoplasmic reticulum, response to karrikin, phenylpropanoid biosynthetic process, extracellular region, vacuolar membrane, vacuolar membrane, developmental process, protein binding, protein binding, response to wounding, phenylpropanoid biosynthetic process, lignin metabolic process, protein binding, plasma membrane, protein binding, identical protein binding, ph…	down	24.6804	28.8628	11.2916	17.9893	30.5689	11.5453	13.972	34.4633	7.4386
B06	BjuB06G36770PM	BjuB06g39980S	54924213	54926377	58781320	58790598	AT2G30490	C4H	ubiquinone biosynthetic process, endoplasmic reticulum, response to karrikin, phenylpropanoid biosynthetic process, extracellular region, vacuolar membrane, vacuolar membrane, developmental process, protein binding, protein binding, response to wounding, phenylpropanoid biosynthetic process, lignin metabolic process, protein binding, plasma membrane, protein binding, identical protein binding, ph…	down	29.936	37.2019	13.8703	16.085	40.3131	9.40575	17.8561	50.2322	6.47831
B08	BjuB08G43910PM	BjuB08g46760S	67877313	67879545	62392672	62394933	AT2G30490	C4H	ubiquinone biosynthetic process, endoplasmic reticulum, response to karrikin, phenylpropanoid biosynthetic process, extracellular region, vacuolar membrane, vacuolar membrane, developmental process, protein binding, protein binding, response to wounding, phenylpropanoid biosynthetic process, lignin metabolic process, protein binding, plasma membrane, protein binding, identical protein binding, ph…	down	39.4801	46.7257	14.6748	25.2031	72.9557	13.7255	38.1541	92.9714	2.55233
B06	BjuB06G27440PM	BjuB06g30410S	40726835	40729589	42484658	42487412	AT1G51680	4CL1	response to wounding, phenylpropanoid metabolic process, response to fungus, response to fungus, phenylpropanoid metabolic process, chloroplast, phenylpropanoid metabolic process, 4-coumarate-CoA ligase activity, response to UV, 4-coumarate-CoA ligase activity, chloroplast, phenylpropanoid metabolic process, CoA-ligase activity, 4-coumarate-CoA ligase activity, phenylpropanoid metabolic process, …	down	58.7751	89.5316	27.8256	48.1431	48.8389	27.6628	25.037	49.3802	13.8869
A09	BjuA09G39570PM	BjuA09g53520S	56945362	56946918	57768438	57770189	AT5G42800	DFR	protein binding, anthocyanin-containing compound biosynthetic process, anthocyanin-containing compound biosynthetic process, protein binding, extrinsic component of endoplasmic reticulum membrane, anthocyanin-containing compound biosynthetic process, flavanone 4-reductase activity, anthocyanin-containing compound biosynthetic process, anthocyanin-containing compound biosynthetic process, anthocya…	down	398.029	501.887	0.0747891	233.534	693.33	0	319.568	681.846	0.0788795
B04	BjuB04G35660PM	BjuB04g38780S	50176732	50178687	48050158	48051866	AT5G42800	DFR	protein binding, anthocyanin-containing compound biosynthetic process, anthocyanin-containing compound biosynthetic process, protein binding, extrinsic component of endoplasmic reticulum membrane, anthocyanin-containing compound biosynthetic process, flavanone 4-reductase activity, anthocyanin-containing compound biosynthetic process, anthocyanin-containing compound biosynthetic process, anthocya…	down	179.24	178.97	0.0313283	145.029	511.962	0.142496	234.215	466.94	0.168091
A01	BjuA01G33210PM	BjuA01g32250S	49304148	49305910	27203227	27204835	AT4G22880	ANS	anthocyanin-containing compound biosynthetic process, dioxygenase activity, proanthocyanidin biosynthetic process, anthocyanin-containing compound biosynthetic process, response to wounding, cytoplasm, cytoplasm, vacuole organization, proanthocyanidin biosynthetic process, leucocyanidin oxygenase activity, cytoplasm, response to jasmonic acid, proanthocyanidin biosynthetic process, anthocyanin-co…	down	211.375	274.789	0.220006	86.6413	210.678	1.61074	99.71	192.673	0.138324
A03	BjuB02G64400PM	BjuA03g12340S	71312317	71313725	13095776	13097062	AT4G22880	ANS	anthocyanin-containing compound biosynthetic process, dioxygenase activity, proanthocyanidin biosynthetic process, anthocyanin-containing compound biosynthetic process, response to wounding, cytoplasm, cytoplasm, vacuole organization, proanthocyanidin biosynthetic process, leucocyanidin oxygenase activity, cytoplasm, response to jasmonic acid, proanthocyanidin biosynthetic process, anthocyanin-co…	down	169.093	207.904	0.63441	47.5238	63.5404	0	34.8173	55.2757	0
B02	BjuB02G64400PM	BjuB02g68370S	71312317	71313725	71433530	71434681	AT4G22880	ANS	anthocyanin-containing compound biosynthetic process, dioxygenase activity, proanthocyanidin biosynthetic process, anthocyanin-containing compound biosynthetic process, response to wounding, cytoplasm, cytoplasm, vacuole organization, proanthocyanidin biosynthetic process, leucocyanidin oxygenase activity, cytoplasm, response to jasmonic acid, proanthocyanidin biosynthetic process, anthocyanin-co…	down	176.411	183.03	0.132415	29.6633	18.8264	0	12.483	14.3174	0.0121248
B05	BjuB05G47770PM	BjuB05g50770S	62002611	62004112	58669523	58671057	AT4G22880	ANS	anthocyanin-containing compound biosynthetic process, dioxygenase activity, proanthocyanidin biosynthetic process, anthocyanin-containing compound biosynthetic process, response to wounding, cytoplasm, cytoplasm, vacuole organization, proanthocyanidin biosynthetic process, leucocyanidin oxygenase activity, cytoplasm, response to jasmonic acid, proanthocyanidin biosynthetic process, anthocyanin-co…	down	125.45	212.011	1.18958	32.2909	63.6004	1.16898	28.0369	63.0659	0.0700539
A01	BjuA01G13760PM	BjuA01g14131S	14184738	14185480	10547856	10549321	AT1G61720	ANR	oxidoreductase activity, acting on the CH-OH group of donors, NAD or NADP as acceptor, anthocyanidin reductase activity, negative regulation of flavonoid biosynthetic process, anthocyanidin reductase activity, oxidoreductase activity, negative regulation of flavonoid biosynthetic process, flavonoid biosynthetic process, chloroplast, flavonoid biosynthetic process	down	238.417	223.503	0.0659874	94.6343	74.2136	0.0526828	53.8475	49.3894	0.0128401
A03	BjuA03G00480PM	BjuA03g00720S	2260101	2261019	2683720	2690794	AT1G61720	ANR	oxidoreductase activity, acting on the CH-OH group of donors, NAD or NADP as acceptor, anthocyanidin reductase activity, negative regulation of flavonoid biosynthetic process, anthocyanidin reductase activity, oxidoreductase activity, negative regulation of flavonoid biosynthetic process, flavonoid biosynthetic process, chloroplast, flavonoid biosynthetic process	down	97.2254	97.7202	0	33.2232	58.0114	0	34.4443	50.6273	0
B02	BjuB02G45870PM	BjuB02g49080S	60520441	60521348	60592381	60593949	AT1G61720	ANR	oxidoreductase activity, acting on the CH-OH group of donors, NAD or NADP as acceptor, anthocyanidin reductase activity, negative regulation of flavonoid biosynthetic process, anthocyanidin reductase activity, oxidoreductase activity, negative regulation of flavonoid biosynthetic process, flavonoid biosynthetic process, chloroplast, flavonoid biosynthetic process	down	134.633	131.304	0	29.1618	30.3005	0	22.1958	19.2397	0
B07	BjuB07G35570PM	BjuB07g39490S	53055489	53056420	51460848	51461779	AT1G61720	ANR	oxidoreductase activity, acting on the CH-OH group of donors, NAD or NADP as acceptor, anthocyanidin reductase activity, negative regulation of flavonoid biosynthetic process, anthocyanidin reductase activity, oxidoreductase activity, negative regulation of flavonoid biosynthetic process, flavonoid biosynthetic process, chloroplast, flavonoid biosynthetic process	down	196.664	205.15	0	66.9399	116.223	0	66.0969	99.8597	0
A09	BjuA09G17590PM	BjuA09g18480S	10556659	10558279	10360260	10362129	AT3G55120	CHI	response to auxin, nucleus, chalcone isomerase activity, extrinsic component of endoplasmic reticulum membrane, flavonoid biosynthetic process, flavonoid biosynthetic process, response to auxin, nucleus, chloroplast, flavonoid biosynthetic process, flavonoid biosynthetic process, response to karrikin, endoplasmic reticulum, protein binding, chloroplast, flavonoid biosynthetic process, response to…	down	25.4823	26.2245	1.02359	13.9689	25.1297	3.67852	14.4492	25.6328	1.84272
A07	BjuA07G17760PM	BjuA07g19010S	25193375	25195111	18583984	18585510	AT3G55120	CHI	response to auxin, nucleus, chalcone isomerase activity, extrinsic component of endoplasmic reticulum membrane, flavonoid biosynthetic process, flavonoid biosynthetic process, response to auxin, nucleus, chloroplast, flavonoid biosynthetic process, flavonoid biosynthetic process, response to karrikin, endoplasmic reticulum, protein binding, chloroplast, flavonoid biosynthetic process, response to…	down	10.6976	9.68771	3.61367	20.339	12.0001	16.592	5.28724	5.39323	5.27691
B05	BjuB05G25490PM	BjuB05g27830S	44856057	44857561	41390058	41391562	AT3G55120	CHI	response to auxin, nucleus, chalcone isomerase activity, extrinsic component of endoplasmic reticulum membrane, flavonoid biosynthetic process, flavonoid biosynthetic process, response to auxin, nucleus, chloroplast, flavonoid biosynthetic process, flavonoid biosynthetic process, response to karrikin, endoplasmic reticulum, protein binding, chloroplast, flavonoid biosynthetic process, response to…	down	34.4061	39.0346	3.88976	3.9471	2.88052	0.0287592	1.92114	2.6696	0.335154
B06	BjuB06G10000PM	BjuB06g10060S	7210735	7212407	7068691	7070719	AT3G55120	CHI	response to auxin, nucleus, chalcone isomerase activity, extrinsic component of endoplasmic reticulum membrane, flavonoid biosynthetic process, flavonoid biosynthetic process, response to auxin, nucleus, chloroplast, flavonoid biosynthetic process, flavonoid biosynthetic process, response to karrikin, endoplasmic reticulum, protein binding, chloroplast, flavonoid biosynthetic process, response to…	down	30.3153	31.942	16.2857	17.9022	9.93689	19.8918	6.32374	6.94852	4.35266
B08	BjuB08G05580PM	BjuB08g05480S	8075104	8076331	4108510	4109737	AT3G55120	CHI	response to auxin, nucleus, chalcone isomerase activity, extrinsic component of endoplasmic reticulum membrane, flavonoid biosynthetic process, flavonoid biosynthetic process, response to auxin, nucleus, chloroplast, flavonoid biosynthetic process, flavonoid biosynthetic process, response to karrikin, endoplasmic reticulum, protein binding, chloroplast, flavonoid biosynthetic process, response to…	down	19.872	22.424	0	12.1683	24.1971	0.0449295	11.4189	25.6937	0.0452171
A10	BjuA10G26010PM	BjuA10g27040S	33173144	33174430	20914586	20915981	AT5G05270	CHIL	chloroplast, response to karrikin, flavonoid biosynthetic process, chloroplast, chalcone isomerase activity, flavonoid biosynthetic process	down	104.521	100.183	1.12699	33.2994	59.4618	17.0292	38.6401	60.6475	1.58719
B02	BjuB02G42560PM	BjuB02g45570S	58692584	58693722	58736290	58737830	AT5G05270	CHIL	chloroplast, response to karrikin, flavonoid biosynthetic process, chloroplast, chalcone isomerase activity, flavonoid biosynthetic process	down	43.0336	52.5854	13.9188	13.4607	11.8502	14.3592	5.99686	8.67695	0.972464
A02	BjuA02G36080PM	BjuA02g38420S	44802732	44804184	31543880	31545574	AT5G13930	CHS	response to auxin, protein binding, response to oxidative stress, flavonoid biosynthetic process, endoplasmic reticulum, flavonoid biosynthetic process, chalcone biosynthetic process, protein binding, auxin polar transport, chalcone biosynthetic process, flavonoid biosynthetic process, protein binding, flavonoid biosynthetic process, naringenin-chalcone synthase activity, response to UV-B, polyke…	down	362.677	384.406	1.01233	132.415	288.255	7.07266	75.2669	165.002	1.23688
A10	BjuA10G20390PM	BjuA10g21370S	30516469	30517978	18255112	18256572	AT5G13930	CHS	response to auxin, protein binding, response to oxidative stress, flavonoid biosynthetic process, endoplasmic reticulum, flavonoid biosynthetic process, chalcone biosynthetic process, protein binding, auxin polar transport, chalcone biosynthetic process, flavonoid biosynthetic process, protein binding, flavonoid biosynthetic process, naringenin-chalcone synthase activity, response to UV-B, polyke…	down	329.999	325.578	8.03169	177.046	356.997	18.2847	200.657	300.735	1.70961
B08	BjuB08G53020PM	BjuB08g55820S	73394759	73396295	67912622	67914204	AT5G13930	CHS	response to auxin, protein binding, response to oxidative stress, flavonoid biosynthetic process, endoplasmic reticulum, flavonoid biosynthetic process, chalcone biosynthetic process, protein binding, auxin polar transport, chalcone biosynthetic process, flavonoid biosynthetic process, protein binding, flavonoid biosynthetic process, naringenin-chalcone synthase activity, response to UV-B, polyke…	down	126.798	133.857	18.2714	28.0374	29.9947	10.7006	8.47022	15.4776	0.950177
A02	BjuA02G36080PM	BjuA02g38420S	44802732	44804184	31543880	31545574	AT5G13930	CHS	response to auxin, protein binding, response to oxidative stress, flavonoid biosynthetic process, endoplasmic reticulum, flavonoid biosynthetic process, chalcone biosynthetic process, protein binding, auxin polar transport, chalcone biosynthetic process, flavonoid biosynthetic process, protein binding, flavonoid biosynthetic process, naringenin-chalcone synthase activity, response to UV-B, polyke…	down	362.677	384.406	1.01233	132.415	288.255	8.0645	75.2669	165.002	1.23688
A03	BjuA03G51790PM	BjuA03g52450S	42168306	42169963	36194152	36195852	AT5G13930	CHS	response to auxin, protein binding, response to oxidative stress, flavonoid biosynthetic process, endoplasmic reticulum, flavonoid biosynthetic process, chalcone biosynthetic process, protein binding, auxin polar transport, chalcone biosynthetic process, flavonoid biosynthetic process, protein binding, flavonoid biosynthetic process, naringenin-chalcone synthase activity, response to UV-B, polyke…	down	77.0519	69.0513	0.329075	18.2413	12.3963	9.36	8.14795	8.76036	3.93689
A10	BjuA10G20390PM	BjuA10g21370S	30516469	30517978	18255112	18256572	AT5G13930	CHS	response to auxin, protein binding, response to oxidative stress, flavonoid biosynthetic process, endoplasmic reticulum, flavonoid biosynthetic process, chalcone biosynthetic process, protein binding, auxin polar transport, chalcone biosynthetic process, flavonoid biosynthetic process, protein binding, flavonoid biosynthetic process, naringenin-chalcone synthase activity, response to UV-B, polyke…	down	329.999	325.578	8.03169	177.046	356.997	18.8088	200.657	300.735	1.70961
B02	BjuB02G36860PM	BjuB02g39720S	55594033	55595300	55720722	55722204	AT5G13930	CHS	response to auxin, protein binding, response to oxidative stress, flavonoid biosynthetic process, endoplasmic reticulum, flavonoid biosynthetic process, chalcone biosynthetic process, protein binding, auxin polar transport, chalcone biosynthetic process, flavonoid biosynthetic process, protein binding, flavonoid biosynthetic process, naringenin-chalcone synthase activity, response to UV-B, polyke…	down	177.979	183.35	63.8126	51.4547	44.1927	25.9145	28.618	23.7415	3.49908
B05	BjuB05G39360PM	BjuB05g42130S	56737138	56738901	53480105	53482036	AT5G13930	CHS	response to auxin, protein binding, response to oxidative stress, flavonoid biosynthetic process, endoplasmic reticulum, flavonoid biosynthetic process, chalcone biosynthetic process, protein binding, auxin polar transport, chalcone biosynthetic process, flavonoid biosynthetic process, protein binding, flavonoid biosynthetic process, naringenin-chalcone synthase activity, response to UV-B, polyke…	down	13.0602	14.8642	0.647796	2.83395	4.7646	0.271874	2.07586	3.93296	0.0193467
B08	BjuB08G53020PM	BjuB08g55820S	73394759	73396295	67912622	67914204	AT5G13930	CHS	response to auxin, protein binding, response to oxidative stress, flavonoid biosynthetic process, endoplasmic reticulum, flavonoid biosynthetic process, chalcone biosynthetic process, protein binding, auxin polar transport, chalcone biosynthetic process, flavonoid biosynthetic process, protein binding, flavonoid biosynthetic process, naringenin-chalcone synthase activity, response to UV-B, polyke…	down	126.798	133.857	18.2714	28.0374	29.9947	11.4837	8.47022	15.4776	0.950177
B02	BjuB02G59510PM	BjuB02g63390S	68786481	68787934	68896915	68898549	AT3G51240	F3H	naringenin 3-dioxygenase activity, naringenin 3-dioxygenase activity, cytoplasm, flavonoid biosynthetic process, flavonoid biosynthetic process, flavonoid biosynthetic process, cytoplasm, flavonoid biosynthetic process, naringenin 3-dioxygenase activity, flavonoid biosynthetic process, dioxygenase activity, flavonoid biosynthetic process, response to UV-B, flavonoid biosynthetic process, flavonoi…	down	46.029	50.2955	9.17997	12.4038	7.64736	0	2.53469	2.40629	0.0423062
B08	BjuB08G08890PM	BjuB08g08960S	10676839	10678658	6868698	6870779	AT3G51240	F3H	naringenin 3-dioxygenase activity, naringenin 3-dioxygenase activity, cytoplasm, flavonoid biosynthetic process, flavonoid biosynthetic process, flavonoid biosynthetic process, cytoplasm, flavonoid biosynthetic process, naringenin 3-dioxygenase activity, flavonoid biosynthetic process, dioxygenase activity, flavonoid biosynthetic process, response to UV-B, flavonoid biosynthetic process, flavonoi…	down	197.451	221.734	99.0897	38.5238	27.8002	3.16109	9.63697	18.5099	0.800355
A09	BjuA09G20780PM	BjuA09g21710S	12581405	12583063	12342071	12343912	AT3G51240	F3H	naringenin 3-dioxygenase activity, naringenin 3-dioxygenase activity, cytoplasm, flavonoid biosynthetic process, flavonoid biosynthetic process, flavonoid biosynthetic process, cytoplasm, flavonoid biosynthetic process, naringenin 3-dioxygenase activity, flavonoid biosynthetic process, dioxygenase activity, flavonoid biosynthetic process, response to UV-B, flavonoid biosynthetic process, flavonoi…	down	143.307	155.022	28.5775	33.3588	32.8086	28.2655	13.3527	19.9117	6.20346
A09	BjuA09G32400PM	BjuA09g45700S	49951951	49955858	50672405	50681763	AT4G09820	TT8	seed development, DNA-binding transcription factor activity, protein dimerization activity, transcription cis-regulatory region binding, jasmonic acid mediated signaling pathway, jasmonic acid mediated signaling pathway, seed development, seed coat development, trichome differentiation, protein binding, seed development, regulation of flavonoid biosynthetic process, protein binding, protein bindi…	down	28.1429	15.7029	5.47905	8.57726	4.49018	0.0345444	9.06171	5.86591	0
B08	BjuB08G17740PM	BjuB08g18790S	37149457	37152224	30976152	30979140	AT4G09820	TT8	seed development, DNA-binding transcription factor activity, protein dimerization activity, transcription cis-regulatory region binding, jasmonic acid mediated signaling pathway, jasmonic acid mediated signaling pathway, seed development, seed coat development, trichome differentiation, protein binding, seed development, regulation of flavonoid biosynthetic process, protein binding, protein bindi…	down	34.257	46.747	5.01241	4.23833	5.99829	0.211295	2.14684	4.67887	0.0306988
B04	BjuB04G18660PM	BjuB04g21050S	37413583	37417045	35542517	35546077	AT1G26560	BGLU40	beta-glucosidase activity, scopolin beta-glucosidase activity, mitochondrion, apoplast, carbohydrate metabolic process	down	70.4184	72.4635	15.1056	5.13628	6.09228	0	3.53505	6.07371	0.0784498
A03	BjuA03G05230PM	BjuA03g06010S	13312314	13313635	7280858	7282169	AT4G34050	CCoAOMT1	coumarin biosynthetic process, lignin biosynthetic process, O-methyltransferase activity, lignin biosynthetic process, coumarin biosynthetic process, cytosol, coumarin biosynthetic process, response to cadmium ion, nucleus, nucleus, caffeoyl-CoA O-methyltransferase activity, response to cadmium ion, S-adenosylmethionine-dependent methyltransferase activity, plasma membrane, lignin biosynthetic pr…	down	63.6769	63.477	32.1628	30.8931	33.7443	10.2585	16.4604	27.6657	2.21876
B08	BjuB08G10410PM	BjuB08g10620S	12383774	12386703	8293923	8296160	AT3G49390	CID10	nucleus, biological_process, mRNA binding, nucleus, mRNA binding, nucleus	down	11.8961	16.5167	0.633391	5.35243	5.87026	0.487076	6.08027	7.86416	0.589066
B04	BjuB04G06450PM	BjuB04g06710S	8988842	8990661	9049546	9051372	AT1G52760	CSE	chloroplast, plasma membrane, response to oxidative stress, plasmodesma, response to hydrogen peroxide, response to cadmium ion, membrane, endoplasmic reticulum, response to hydrogen peroxide, response to zinc ion, nucleus, 2-acylglycerol O-acyltransferase activity, hydrolase activity, lipase activity, response to hydrogen peroxide, caffeoyl-CoA: alcohol caffeoyl transferase activity, response to…	down	62.9305	67.6261	30.2194	46.296	40.6581	17.289	29.867	48.2107	13.9914
A03	BjuA03G43110PM	BjuA03g43530S	37022409	37024326	31353906	31356504	AT2G30490	CYP73A5	ubiquinone biosynthetic process, endoplasmic reticulum, response to karrikin, phenylpropanoid biosynthetic process, extracellular region, vacuolar membrane, vacuolar membrane, developmental process, protein binding, protein binding, response to wounding, phenylpropanoid biosynthetic process, lignin metabolic process, protein binding, plasma membrane, protein binding, identical protein binding, ph…	down	41.7165	46.4495	5.87041	20.9156	56.4279	4.37958	28.9988	74.4116	1.14463
A04	BjuA04G18140PM	BjuA04g19350S	25148238	25151847	16428242	16430406	AT2G30490	CYP73A5	ubiquinone biosynthetic process, endoplasmic reticulum, response to karrikin, phenylpropanoid biosynthetic process, extracellular region, vacuolar membrane, vacuolar membrane, developmental process, protein binding, protein binding, response to wounding, phenylpropanoid biosynthetic process, lignin metabolic process, protein binding, plasma membrane, protein binding, identical protein binding, ph…	down	35.4746	37.1647	6.44141	15.116	50.4657	2.0549	28.6631	69.7248	0.580858
B06	BjuB06G36770PM	BjuB06g39980S	54924213	54926377	58781320	58790598	AT2G30490	CYP73A5	ubiquinone biosynthetic process, endoplasmic reticulum, response to karrikin, phenylpropanoid biosynthetic process, extracellular region, vacuolar membrane, vacuolar membrane, developmental process, protein binding, protein binding, response to wounding, phenylpropanoid biosynthetic process, lignin metabolic process, protein binding, plasma membrane, protein binding, identical protein binding, ph…	down	29.936	37.2019	13.8703	16.085	40.3131	7.06746	17.8561	50.2322	6.47831
A04	BjuA04G19990PM	BjuA04g21670S	26696529	26697482	17870999	17872040	AT2G33850	E6L1	biological_process, extracellular region, molecular_function, cell periphery	down	11.7846	6.46595	0.769442	16.7381	68.9038	0.102838	29.4958	76.4381	0.0689973
A04	BjuB06G03680PM	BjuA04g04310S	3424866	3427934	3442331	3445528	AT3G62210	EDA32	peroxisome, polar nucleus fusion, regulation of gene expression, polar nucleus fusion, nucleus, polar nucleus fusion	down	33.5656	58.0147	13.3734	6.96613	19.3927	0.613493	6.59639	19.8401	0.177667
A04	BjuB06G03680PM	BjuA04g04420S	3424866	3427934	3570811	3573990	AT3G62210	EDA32	peroxisome, polar nucleus fusion, regulation of gene expression, polar nucleus fusion, nucleus, polar nucleus fusion	down	29.6148	54.7274	11.1919	5.60318	15.6086	0.778822	6.25251	16.7521	0.287358
A03	BjuA03G22380PM	BjuA03g44770S	25222563	25225462	32135789	32137902	AT3G13920	EIF4A1	nucleolus, protein binding, RNA helicase activity, translation initiation factor activity, cell wall, cytoplasmic translational initiation, cytosol, nucleolus, plasmodesma, cytosol, protein binding, response to cadmium ion, cytoplasm, translation initiation factor activity, cytoplasm, cytoplasm, protein binding, cytoplasmic translational initiation, protein binding, cytosol, cytoplasm, plasmodesm…	down	249.2	417.598	76.9282	38.926	73.8211	2.406	31.0704	61.7359	0.440312
A05	BjuB01G14980PM	BjuA05g24360S	11220765	11223479	23039497	23048866	AT3G20740	FIE	protein binding, regulation of endosperm development, nucleus, protein binding, protein binding, chromatin silencing, protein binding, regulation of gene expression by genetic imprinting, nucleosome binding, protein binding, regulation of endosperm development, reproduction, histone methyltransferase activity (H3-K27 specific), negative regulation of transcription by RNA polymerase II, chromatin …	down	68.4928	82.6519	8.50504	5.2223	10.3253	0	7.15371	12.8675	0
B03	BjuB03G20900PM	BjuB03g23350S	38041163	38043993	38835324	38838396	AT1G65480	FT	protein binding, photoperiodism, flowering, protein binding, nucleus, positive regulation of flower development, positive regulation of flower development, cytoplasm, positive regulation of flower development, regulation of stomatal movement, regulation of flower development, regulation of flower development, photoperiodism, flowering, protein binding, positive regulation of flower development, p…	down	10.3883	10.9299	1.59977	5.05895	5.58476	0.0695823	2.84105	5.39383	0.150631
A03	BjuA03G44170PM	BjuA03g00660S	37794234	37794848	2780645	2782309	AT1G60980	GA20OX4	gibberellin biosynthetic process, gibberellin biosynthetic process, dioxygenase activity, gibberellin biosynthetic process, gibberellin biosynthetic process, unidimensional cell growth, gibberellin biosynthetic process, unidimensional cell growth, gibberellin biosynthetic process, gibberellin biosynthetic process, gibberellin biosynthetic process, gibberellin 20-oxidase activity, gibberellin 20-o…	down	16.8451	16.6685	1.41688	14.5918	18.0164	4.04365	24.2419	33.605	4.04544
B01	BjuB01G30390PM	BjuB01g31310S	49118019	49118790	42606664	42607490	AT5G39190	GER2	extracellular matrix, extracellular region, manganese ion binding, cell wall, extracellular region	down	99.8342	106.601	0	296.33	2375.07	0	800.443	3030.56	0.0952661
A07	BjuA07G20690PM	BjuA07g22140S	26975805	26979587	20414802	20418573	AT1G79840	GL2	sequence-specific DNA binding, DNA-binding transcription factor activity, nucleus, epidermal cell fate specification, nucleus, sequence-specific DNA binding, nucleus, sequence-specific DNA binding, transcription cis-regulatory region binding, nucleus, DNA-binding transcription factor activity, RNA polymerase II-specific, epidermal cell fate specification, negative regulation of trichoblast fate s…	down	19.5877	24.1677	4.64707	5.20634	11.9696	0.23489	5.16982	12.3763	0.448544
A10	BjuB03G24570PM	BjuA10g01390S	41085335	41086606	812946	814185	AT1G02930	GST1	cell wall, glutathione transferase activity, response to oxidative stress, glutathione metabolic process, extracellular region, response to water deprivation, response to water deprivation, toxin catabolic process, chloroplast, cytosol, glutathione binding, response to cadmium ion, cytoplasm, vacuole, chloroplast, toxin catabolic process, toxin catabolic process, cytosol, cytoplasm, defense respo…	down	81.7799	88.8544	1.2309	24.3235	28.4147	0	19.1869	31.0845	0
B03	BjuB03G24570PM	BjuB03g27530S	41085335	41086606	41924747	41925897	AT1G02930	GST1	cell wall, glutathione transferase activity, response to oxidative stress, glutathione metabolic process, extracellular region, response to water deprivation, response to water deprivation, toxin catabolic process, chloroplast, cytosol, glutathione binding, response to cadmium ion, cytoplasm, vacuole, chloroplast, toxin catabolic process, toxin catabolic process, cytosol, cytoplasm, defense respo…	down	66.7679	62.2815	0.15854	34.0142	43.8599	0.121493	19.9878	36.1991	0.0821589
B06	BjuB06G51630PM	BjuB06g55480S	65544824	65545496	69541585	69542061	AT2G43060	IBH1	transcription cis-regulatory region binding, protein binding, protein binding, protein binding, protein dimerization activity, protein binding, protein binding, protein binding, transcription cis-regulatory region binding, transcription cis-regulatory region binding, protein binding, transcription cis-regulatory region binding, protein binding, protein binding, nucleus, DNA-binding transcription …	down	20.5744	23.2454	8.30302	15.7972	20.9207	3.36971	7.59312	8.96782	0.478435
A07	BjuA07G29750PM	BjuA07g31790S	33236556	33239326	26346502	26352553	AT1G71040	LPR2	extracellular region, cellular response to phosphate starvation, cytosol, meristem maintenance, cellular response to phosphate starvation, oxidoreductase activity, cellular response to phosphate starvation, copper ion binding, cellular response to phosphate starvation, mitochondrion, cell wall, cellular response to phosphate starvation, Golgi apparatus, cellular response to phosphate starvation, …	down	39.4344	39.0353	8.61266	5.20498	5.2428	0.0210111	4.12817	6.45758	0.0858482
A03	BjuA03G21840PM	BjuA03g22330S	24862877	24865930	19415088	19418141	AT3G21220	MKK5	mitochondrion, defense response to other organism, activation of MAPK activity, activation of MAPK activity, floral organ abscission, positive regulation of ethylene biosynthetic process, inflorescence development, plant-type hypersensitive response, abscisic acid-activated signaling pathway, protein binding, protein binding, regulation of root meristem growth, floral organ abscission, MAP kinase…	down	38.5978	28.6249	7.51884	13.9377	24.5329	2.91391	22.2431	27.7898	6.42806
B07	BjuB07G23230PM	BjuB07g26550S	44273286	44274275	42750569	42751558	AT3G21220	MKK5	mitochondrion, defense response to other organism, activation of MAPK activity, activation of MAPK activity, floral organ abscission, positive regulation of ethylene biosynthetic process, inflorescence development, plant-type hypersensitive response, abscisic acid-activated signaling pathway, protein binding, protein binding, regulation of root meristem growth, floral organ abscission, MAP kinase…	down	115.261	94.6428	0.0853978	23.665	10.7742	0	15.6632	8.60601	0
A07	BjuA07G35310PM	BjuA07g37490S	36404164	36405314	29535576	29536897	AT1G79180	MYB63	transcription cis-regulatory region binding, regulation of secondary cell wall biogenesis, transcription cis-regulatory region binding, response to UV, positive regulation of transcription, DNA-templated, lignin biosynthetic process, positive regulation of transcription, DNA-templated, DNA-binding transcription factor activity, transcription cis-regulatory region binding, nucleus, lignin biosynth…	down	30.8017	36.4795	12.5708	7.64386	10.6498	0.417856	4.51127	9.45016	0.330862
B06	BjuB06G01130PM	BjuB06g01710S	1184025	1185903	1193331	1194620	AT1G79180	MYB63	transcription cis-regulatory region binding, regulation of secondary cell wall biogenesis, transcription cis-regulatory region binding, response to UV, positive regulation of transcription, DNA-templated, lignin biosynthetic process, positive regulation of transcription, DNA-templated, DNA-binding transcription factor activity, transcription cis-regulatory region binding, nucleus, lignin biosynth…	down	23.4596	37.3233	5.72487	7.07263	7.43426	0.286515	4.30952	6.40205	0.193605
A01	BjuA01G06440PM	BjuA01g06280S	7825481	7826041	4310285	4311069	AT5G49040	NA	chloroplast	down	79.7285	95.6264	15.5498	12.7873	7.52373	0.0682527	4.84834	5.03473	0
A02	BjuA02G04200PM	BjuA02g04720S	3162155	3162978	3101452	3102305	AT5G39130	NA	manganese ion binding, cell wall, extracellular region	down	88.2346	93.7607	0.0225751	251.779	1569.89	0	639.699	2049.07	0
A02	BjuA02G11400PM	BjuA02g12280S	9803565	9804917	8801470	8805415	--	NA	NA	down	51.3196	44.2264	2.68535	37.4584	52.8375	8.45676	43.952	49.3968	9.65243
A02	BjuA02G23520PM	BjuA02g25270S	36131707	36137792	23109965	23111957	AT3G13280	NA	regulation of gene expression, nucleus, peroxisome	down	214.107	285.864	52.5537	70.3737	138.814	17.3944	52.148	102.705	21.8515
A04	BjuA04G12390PM	BjuA04g12840S	20446673	20447500	11742152	11743009	AT5G39130	NA	manganese ion binding, cell wall, extracellular region	down	58.5919	60.2048	0.0451503	487.53	3728.14	0	1471.72	5085.69	0.152601
A04	BjuA04G14040PM	BjuA04g14720S	21803403	21807220	13124396	13125433	--	NA	NA	down	43.5748	56.8565	8.19718	7.67835	10.9695	0	3.35604	8.25243	0
A07	BjuA07G02410PM	BjuA07g02650S	2632588	2634474	2422902	2423638	AT2G17710	NA	molecular_function, biological_process, mitochondrion	down	168.251	212.95	68.5795	85.7679	134.103	25.6098	77.4425	137.55	6.15333
A08	BjuA08G28950PM	BjuA08g29990S	33174787	33177494	24572275	24580474	AT1G06550	NA	valine catabolic process, valine catabolic process, mitochondrion, valine catabolic process, response to karrikin, cytosol, extracellular region, 3-hydroxyisobutyryl-CoA hydrolase activity	down	66.8199	64.9055	17.9965	11.9974	12.5959	3.6753	8.81137	12.3282	2.27849
A08	BjuA08G30160PM	BjuA08g31330S	33730985	33733733	25152070	25155981	AT1G02960	NA	nucleus, nucleus, nucleus, nucleus, nucleus, nucleus	down	31.9348	43.3488	3.61062	6.99557	9.01027	1.42339	5.95863	10.253	0.939106
A09	BjuA09G22170PM	BjuA09g23190S	13785990	13788783	13499532	13502300	AT1G22410	NA	aromatic amino acid family biosynthetic process, chorismate biosynthetic process, aromatic amino acid family biosynthetic process, aromatic amino acid family biosynthetic process, chorismate biosynthetic process, chloroplast, 3-deoxy-7-phosphoheptulonate synthase activity, plastid, chloroplast, chorismate biosynthetic process	down	40.7507	43.1615	20.9519	55.0237	123.759	29.1136	58.3457	137.002	13.7266
A10	BjuA10G15650PM	BjuA10g16370S	27921309	27925461	15670717	15674647	AT5G21105	NA	plasmodesma, extracellular region, plasmodesma, extracellular region, extracellular region, L-ascorbate oxidase activity, copper ion binding, extracellular region, copper ion binding, copper ion binding, oxidoreductase activity, cell wall, oxidoreductase activity	down	26.9156	29.9812	5.42496	6.79435	7.88389	1.36072	7.05938	8.96696	0.217757
B01	BjuB01G32830PM	BjuB01g34120S	51969782	51973043	45368835	45372138	AT2G23540	NA	chloroplast, hydrolase activity, acting on ester bonds	down	6.96296	6.44011	1.83621	35.7528	36.8841	18.8769	13.6036	22.2743	0.469913
B03	BjuB03G03670PM	BjuB03g03880S	5764528	5765265	5732381	5733118	AT2G17710	NA	molecular_function, biological_process, mitochondrion	down	61.2273	62.9634	23.5279	16.4505	33.046	7.5078	17.9991	35.7904	2.45817
B04	BjuB04G39700PM	BjuB04g41170S	53175510	53176353	49795694	49797071	AT5G47330	NA	thiolester hydrolase activity, intracellular membrane-bounded organelle	down	32.948	28.3004	0.82604	19.6375	41.6082	0	21.5697	36.6816	0
B05	BjuB05G25480PM	BjuB05g27820S	44851616	44852485	41385617	41386702	AT3G55240	NA	developmental process, developmental process, chloroplast, molecular_function	down	187.225	152.577	33.0572	34.7901	20.2612	0	12.5476	11.9147	0
B06	BjuB06G32600PM	BjuB06g35370S	50811574	50813258	54792153	54793906	AT3G44720	NA	L-phenylalanine biosynthetic process, chloroplast, L-phenylalanine biosynthetic process, prephenate dehydratase activity, L-phenylalanine biosynthetic process, L-phenylalanine biosynthetic process, arogenate dehydratase activity, defense response, L-phenylalanine biosynthetic process, response to karrikin, L-phenylalanine biosynthetic process, arogenate dehydratase activity, chloroplast, cytoplas…	down	23.8702	36.0341	10.9326	15.685	27.6267	3.90994	10.6196	21.4372	1.47228
B07	BjuB07G42070PM	BjuB07g46180S	57417857	57418414	55829145	55829910	AT1G55210	NA	extracellular region, extracellular region	down	80.1545	66.8252	4.12216	11.5563	6.16183	0	2.27227	2.35567	0
B08	BjuB08G09040PM	BjuB08g09100S	10773741	10775357	6970389	6971078	AT3G51010	NA	molecular_function, chloroplast, mitochondrion, mitochondrion, plastid, mitochondrion, biological_process	down	12.9015	9.62751	1.23355	10.2101	14.07	1.63712	8.42384	15.57	1.91328
B08	BjuB08G28510PM	BjuB08g30960S	52476742	52478338	46495264	46496510	AT2G20620	NA	nucleus, biological_process, molecular_function	down	35.1183	29.1088	0.694463	20.6557	17.5507	1.62928	14.7788	16.2585	0.50526
B08	BjuB08G36950PM	BjuB08g39620S	62435299	62435920	56908196	56908995	AT2G42860	NA	biological_process, molecular_function, nucleus	down	26.2825	34.5001	1.75894	7.11114	16.1172	0	10.0526	15.0842	0
A05	BjuA05G21600PM	BjuA05g23430S	27580750	27583285	22346303	22348351	AT3G21670	NPF6.4	transmembrane transport, transmembrane transport, cytosol, nitrate transmembrane transporter activity, response to nitrate	down	43.0626	111.055	11.3183	14.1106	23.3717	2.28967	7.46272	19.5241	0.797961
B08	BjuB08G45900PM	BjuB08g48730S	69349170	69351453	63898248	63900602	AT5G54160	OMT1	quercetin 3-O-methyltransferase activity, acetylserotonin O-methyltransferase activity, flavonol biosynthetic process, plasmodesma, aromatic compound biosynthetic process, S-adenosylmethionine-dependent methyltransferase activity, melatonin biosynthetic process, caffeate O-methyltransferase activity, lignin biosynthetic process, melatonin biosynthetic process, plastid, caffeate O-methyltransferas…	down	65.7011	112.976	33.8131	90.3933	155.699	34.1874	69.3302	167.876	7.01431
A02	BjuA02G07710PM	BjuA02g05720S	6015189	6017422	3850890	3853111	AT5G48880	PKT1	phenylacetate catabolic process, fatty acid beta-oxidation, fatty acid beta-oxidation, peroxisome, peroxisome, fatty acid oxidation, chloroplast, fatty acid beta-oxidation, chloroplast, chloroplast, acetyl-CoA C-acyltransferase activity, peroxisome, peroxisome, peroxisome, cytoplasm, fatty acid oxidation, fatty acid beta-oxidation, phenylacetate catabolic process, phenylacetate catabolic process,…	down	182.131	202.352	13.8173	23.1171	13.6353	0.859755	7.89392	10.1024	0.763361
A01	BjuA01G24730PM	BjuA01g23250S	42810865	42811786	20657391	20658540	AT3G49780	PSK4	extracellular matrix, plant organ morphogenesis, cell population proliferation, cellular response to hypoxia, cellular response to hypoxia, cell differentiation, cellular response to hypoxia, Golgi apparatus, cellular response to hypoxia, extracellular matrix, extracellular region, plant organ morphogenesis	down	118.733	160.284	5.22981	54.9932	81.3693	0.724032	34.5867	60.7649	2.89818
A03	BjuA03G29130PM	BjuA03g29660S	28809698	28810235	23430605	23431621	AT3G04280	RR22	cytokinin-activated signaling pathway, regulation of transcription, DNA-templated, cytoplasm, chloroplast, protein histidine phosphatase activity, chloroplast, regulation of transcription, DNA-templated, cytokinin-activated signaling pathway, regulation of transcription, DNA-templated, cytokinin-activated signaling pathway, cytokinin-activated signaling pathway, phosphorelay signal transduction s…	down	442.766	507.973	79.6522	169.935	293.604	2.87721	133.82	246.249	1.23908
B07	BjuB07G24760PM	BjuB07g28300S	45426835	45427353	43992710	43993465	AT3G04280	RR22	cytokinin-activated signaling pathway, regulation of transcription, DNA-templated, cytoplasm, chloroplast, protein histidine phosphatase activity, chloroplast, regulation of transcription, DNA-templated, cytokinin-activated signaling pathway, regulation of transcription, DNA-templated, cytokinin-activated signaling pathway, cytokinin-activated signaling pathway, phosphorelay signal transduction s…	down	685.485	677.927	79.1342	239.202	224.531	0	111.131	149.558	0
A03	BjuA03G00480PM	BjuA03g00720S	2260101	2261019	2683720	2690794	AT1G63020	SDE4	transcription, DNA-templated, DNA-directed 5'-3' RNA polymerase activity, gene silencing by RNA, transcription, DNA-templated, transcription, DNA-templated, nucleoplasm, DNA-directed 5'-3' RNA polymerase activity, production of siRNA involved in RNA interference, nucleus, gene silencing by RNA, RNA polymerase III complex, nucleus, transcription, DNA-templated, protein binding, nucleus, long-dista…	down	97.2254	97.7202	0	33.2232	58.0114	0	34.4443	50.6273	0
B08	BjuA06G35460PM	BjuB08g06800S	42415661	42416131	4944227	4945110	AT4G34210	SK11	cullin family protein binding, protein binding, SCF-dependent proteasomal ubiquitin-dependent protein catabolic process, protein binding, nucleus, SCF-dependent proteasomal ubiquitin-dependent protein catabolic process, SCF-dependent proteasomal ubiquitin-dependent protein catabolic process, protein binding, protein binding, SCF-dependent proteasomal ubiquitin-dependent protein catabolic process,…	down	26.688	24.0344	0	9.64489	14.9764	0.168486	10.339	17.4131	0.0821282
B08	BjuB08G09310PM	BjuB08g09330S	10922733	10930783	7112497	7115961	AT4G05460	SKIP19	ubiquitin-dependent protein catabolic process, nucleus, protein binding, protein binding, ubiquitin-dependent protein catabolic process, ubiquitin-dependent protein catabolic process, ubiquitin-dependent protein catabolic process, nucleus, ubiquitin-dependent protein catabolic process, ubiquitin-dependent protein catabolic process, ubiquitin-dependent protein catabolic process, protein ubiquitina…	down	73.7927	75.7862	0	23.6567	17.4663	0.176245	13.9127	18.8424	0.020332
A05	BjuA05G23000PM	BjuA05g25240S	29017727	29019915	23645380	23647665	AT3G19930	STP4	plasma membrane, integral component of plasma membrane, plasma membrane, monosaccharide transmembrane transporter activity, sucrose transport, carbohydrate transmembrane transporter activity, plasma membrane, sucrose:proton symporter activity, plasma membrane, integral component of plasma membrane	down	47.4161	48.693	12.7445	9.65414	11.0753	0.356823	5.48817	10.9627	0.699209
B04	BjuB04G32750PM	BjuB04g35770S	47792375	47794253	45660573	45661553	AT3G45070	SULT202B1	sulfation, sulfation, cytoplasm, sulfotransferase activity, flavonoid metabolic process, flavonoid sulfotransferase activity, nucleus, nucleus, sulfotransferase activity, sulfotransferase activity, sulfotransferase activity	down	34.2445	38.3781	8.56109	6.64921	10.3492	0.776498	3.41294	12.8994	0.141939
B08	BjuB08G30320PM	BjuB08g33190S	55393236	55394029	49011668	49012357	AT4G10300	TRR14	cytosol, nucleus, chloroplast, molecular_function, chloroplast	down	48.0347	26.9843	3.08965	21.9171	14.7259	1.00617	12.6373	16.8862	0.859869
