# Supplementary material for: Natural variations in TT8 and its neighboring STK confer yellow seed with elevated oil content in Brassica juncea
Source: Proc Natl Acad Sci U S A. 2025 Jan 30;122(5):e2417264122. doi: 10.1073/pnas.2417264122 (PMC11804580; doi:10.1073/pnas.2417264122)
Supplement: Supplementary file 20 — Dataset S19 (XLSX) [file pnas.2417264122.sd19.xlsx]

## Sheet: Dataset S19
Supplementary Table S19. All the annotated metabolites in seed coat of Brassica junceas.
Index	Q1 (Da)	Q3 (Da)	Rt (min)	Molecular Weight (Da)	Ionization model	KEGG ID	Compounds	Class	mix01	mix02	mix03	A1	A2	A3	Y1	Y2	Y3	B1	B2	B3
Bra3	611	287.7	2.26	611	Protonated	C08639	Cyanidin 3,5-O-diglucoside (Cyanin)	Anthocyanins	4970000	5170000	4810000	6530000	6150000	6690000	2930000	2810000	3020000	4190000	4890000	5540000
Bra4	611	303	2.26	611	Protonated	C16315	Delphinidin 3-O-rutinoside (Tulipanin)	Anthocyanins	141000	157000	145000	174000	179000	171000	73400	73000	70300	127000	194000	193000
Bra5	465.1	303.1	2.3	465.1	Protonated	C12138	Delphinidin 3-O-glucoside (Mirtillin)	Anthocyanins	1720000	1840000	1830000	2540000	2230000	2380000	1290000	1370000	1270000	1460000	1860000	1700000
Bra7	479	317	2.42	479	Protonated	C12139	Petunidin 3-O-glucoside	Anthocyanins	6860000	6670000	6440000	7130000	7360000	7660000	3630000	3610000	3450000	7110000	8680000	9260000
Bra8	449.1	287.3	2.45	449.1	Protonated	C08604	Cyanidin 3-O-glucoside (Kuromanin)	Anthocyanins	1830000	1760000	1980000	2260000	2100000	2250000	1860000	1940000	1510000	1430000	1820000	2030000
Bra9	655.2	331.2	2.45	655.2	Protonated	C08718	Malvidin 3,5-diglucoside (Malvin)	Anthocyanins	5060	6160	5960	5640	6650	9	9	9	9	4440	6820	6890
Bra10	595	271.8	2.45	595	Protonated	C08725	Pelargonin	Anthocyanins	18300	16200	13500	23400	22400	21500	9	9	9	11700	16200	19500
Bra11	773.1	653.6	2.47	772.1	[M+H]+	-	Luteolin 6-C-hexoside 8-C-hexosyl-O-hexoside	Flavone C-glycosides	6410	5140	3980	6950	8100	6780	9	2960	9	5130	5130	6110
Bra12	757.1	594.9	2.5	756.1	[M+H]+	-	Apigenin 6-C-hexosyl-8-C-hexosyl-O-hexoside	Flavone C-glycosides	3030	2750	2360	3910	2380	3140	9	9	9	24000	10300	2980
Bra13	789.1	789.1	2.56	788.1	[M+H]+	-	Hesperetin C-hexosyl-O-hexosyl-O-hexoside	Flavone C-glycosides	13200	15600	10700	19200	17400	14000	10600	11500	9310	14600	18800	15700
Bra14	433.1	271	2.58	433.1	Protonated	-	Pelargonidin 3-O-beta-D-glucoside（Callistephin chloride)	Anthocyanins	10400	9110	9720	13400	15000	11000	9660	9990	5990	7140	12200	12700
Bra15	595	287.9	2.6	595	Protonated	C08620	Cyanidin 3-O-rutinoside (Keracyanin)	Anthocyanins	21000	23200	29600	23100	20400	23200	18500	19200	18200	23100	29100	35700
Bra18	627.1	430	2.65	626.1	[M+H]+	-	8-C-hexosyl-hesperetin O-hexoside	Flavone C-glycosides	2120000	2170000	1920000	2640000	2630000	2570000	1770000	1800000	1770000	1310000	1420000	1610000
Bra19	775.1	774.9	2.68	774.1	[M+H]+	-	Eriodictiol 6-C-hexoside 8-C-hexoside-O-hexoside	Flavone C-glycosides	28000	42200	35600	23500	23900	23100	13200	16100	10900	27900	55200	29300
Bra20	787.1	344.1	2.75	786.1	[M+H]+	-	Chrysoeriol 6-C-hexoside 8-C-hexoside-O-hexoside	Flavone C-glycosides	264000	190000	185000	212000	209000	191000	151000	154000	128000	224000	267000	280000
Bra24	535.1	287.4	2.81	535.1	Protonated	-	Cyanidin 3-O-malonylhexoside	Anthocyanins	10600	6980	9440	9800	10200	6760	13300	9370	13900	5610	8830	7540
Bra25	493	331.7	2.81	493	Protonated	-	Malvidin 3-O-galactoside	Anthocyanins	148000	211000	195000	168000	150000	182000	219000	203000	245000	146000	210000	171000
Bra27	625.2	398.1	2.84	624.2	[M+H]+	-	6-C-hexosyl chrysoeriol O-hexoside	Flavone C-glycosides	15000	13800	12200	19400	11400	14500	13400	11000	11200	15700	17500	18800
Bra29	611.1	329	2.9	610.1	[M+H]+	-	6-C-hexosyl-luteolin O-hexoside	Flavone C-glycosides	77900	78100	81200	104000	115000	97800	35300	31300	32600	168000	187000	198000
Bra30	303	149.3	2.9	303.24	Protonated	C05908	Delphinidin	Anthocyanins	35600	46600	35700	27300	19200	1940	67800	74500	67700	13200	14500	17500
Bra31	757.1	757	2.93	756.1	[M+H]+	-	Luteolin C-hexosyl-O-rhamnoside O-hexoside	Flavone C-glycosides	11300	7530	7920	10400	9160	8710	4490	4690	5030	20500	15500	15100
Bra33	613.1	300.3	2.97	612.1	[M+H]+	-	Eriodictiol C-hexosyl-O-hexoside	Flavone C-glycosides	144000	165000	177000	217000	236000	222000	104000	117000	109000	221000	247000	269000
Bra35	463.123	301.4	3	463.123	Protonated	-	Peonidin O-hexoside	Anthocyanins	99100	110000	98400	118000	120000	123000	38800	48400	45700	120000	139000	133000
Bra40	655.2	331.7	3.11	654.2	[M+H]+	-	Tricin 5-O-hexosyl-O-hexoside	Flavone	190000	208000	226000	307000	282000	287000	16000	10800	14700	331000	364000	358000
Bra47	477.1	315.6	3.22	477.1	Protonated	-	Rosinidin O-hexoside	Anthocyanins	31700	33800	29300	31300	42600	35600	14700	14800	9	9	31900	34500
Bra50	509.1	347.7	3.27	508.1	[M+H]+	-	Syringetin 3-O-hexoside	Flavonol	97200	89700	115000	112000	119000	122000	43500	50400	49200	146000	167000	159000
Bra51	741.22	433.2	3.28	740.216	[M+H]+	C10178	Kaempferol-3-O-robinoside-7-O-rhamnoside (Robinin)	Flavonol	4630	6310	3880	9520	4440	8220	9	9	9	7970	6290	7210
Bra53	275	139.1	3.29	274.084	[M+H]+	C09320	Afzelechin (3,5,7,4'-Tetrahydroxyflavan)	Flavanone	12700	15600	15000	31100	27600	23600	9	9	9	16400	15100	15800
Bra57	627.1	447.3	3.33	626.1	[M+H]+	-	6-C-hexosyl-hesperetin O-hexoside	Flavone C-glycosides	257000	216000	273000	352000	358000	355000	161000	172000	146000	232000	286000	276000
Bra59	655.2	331.7	3.35	654.2	[M+H]+	-	Tricin 7-O-hexosyl-O-hexoside	Flavone	343000	355000	374000	541000	493000	521000	22400	22000	24200	587000	609000	597000
Bra61	611.1	449.4	3.38	610.1	[M+H]+	-	Luteolin 3',7-di-O-glucoside	Flavone	97000	93500	91000	115000	111000	98900	82000	77500	72700	89600	134000	120000
Bra66	713.1	303.6	3.41	712.1	[M+H]+	-	Quercetin 7-O-malonylhexosyl-hexoside	Flavonol	32500	42600	32600	75500	67300	63300	12900	10400	12300	24300	35500	32000
Bra68	287	231.6	3.45	287.24	Protonated	C05905	Cyanidin	Anthocyanins	75000	66200	81000	74200	75700	80600	75200	87500	82700	41100	52200	56000
Bra70	509.3	347.9	3.47	508.3	[M+H]+	-	Limocitrin O-hexoside	Flavone	95700	129000	104000	121000	118000	119000	38500	52500	52700	188000	161000	146000
Bra74	611.153	303	3.51	610.153	[M+H]+	C05625	Quercetin 3-O-rutinoside (Rutin)	Flavonol	1070000	1120000	1100000	1190000	1390000	1340000	364000	365000	295000	1670000	1750000	1700000
Bra75	479.118	302.8	3.54	478.118	[M+H]+	-	Selgin 5-O-hexoside	Flavone	15900000	16800000	17400000	18800000	18700000	20000000	9540000	9750000	9440000	16800000	18200000	17600000
Bra86	611.1	299.8	3.64	610.1	[M+H]+	-	8-C-hexosyl-luteolin O-hexoside	Flavone C-glycosides	11500000	13500000	10300000	13200000	14300000	14200000	5000000	4980000	5950000	10100000	14000000	12900000
Bra92	577	287.9	3.67	576.127	[M+H]+	-	Procyanidin A1	Proanthocyanidins	87500	81500	57500	122000	119000	107000	9	9	9	88900	108000	76000
Bra93	579.2	433.1	3.67	578.164	[M+H]+	C16981	Kaempferol 3,7-dirhamnoside (Kaempferitrin)	Flavonol	12200	12900	9300	10400	18200	9630	9	9	9	14700	16100	14100
Bra99	595.159	287	3.7	594.159	[M+H]+	-	Kaempferol 3-O-robinobioside (Biorobin)	Flavonol	441000	413000	424000	508000	459000	491000	219000	182000	178000	389000	377000	466000
Bra100	449.1	287.1	3.7	448.101	[M+H]+	C03951	Luteolin 7-O-glucoside (Cynaroside)	Flavone	942000	1050000	890000	1030000	1010000	1080000	786000	676000	744000	832000	991000	1030000
Bra104	611.2	303.7	3.73	610.2	[M+H]+	-	Quercetin 7-O-rutinoside	Flavonol	50200	49100	57800	79500	66000	93400	26600	31800	27000	71200	99300	73100
Bra105	433.106	313.1	3.73	432.106	[M+H]+	-	Apigenin 5-O-glucoside	Flavone	17200	21400	19500	18500	26900	21100	20100	13800	19200	18000	28000	18200
Bra106	463.1	367.8	3.74	462.1	[M+H]+	-	Chrysoeriol 8-C-hexoside	Flavone C-glycosides	604000	628000	670000	900000	1010000	1040000	18300	20400	14300	802000	890000	863000
Bra114	479	317.3	3.84	478	[M+H]+	-	methylQuercetin O-hexoside	Flavonol	14000000	13700000	13500000	16300000	15400000	17200000	7760000	7890000	7610000	13900000	14900000	15100000
Bra115	433	270.9	3.84	432.106	[M+H]+	C09126	Genistein 7-O-Glucoside (Genistin)	Isoflavone	23900	22600	24200	17400	17800	21700	14700	17700	19100	11700	19600	24400
Bra116	301.1	273.6	3.86	301.1	Protonated	C08726	Peonidin	Anthocyanins	11000	6230	7520	7040	9	8760	9	6140	6360	7120	8920	9660
Bra117	479.2	317.8	3.86	478.2	[M+H]+	-	Isorhamnetin 5-O-hexoside	Flavonol	14500000	14800000	14300000	17300000	17300000	17200000	8340000	8370000	8380000	14300000	16200000	16300000
Bra118	449	286.9	3.86	448.101	[M+H]+	C12626	Kaempferol 3-O-galactoside (Trifolin)	Flavonol	701000	707000	748000	983000	896000	963000	335000	371000	458000	657000	812000	786000
Bra129	639.1	331.8	3.91	638.1	[M+H]+	-	Tricin 5-O-rutinoside	Flavone	3020	6230	8530	6080	3670	5190	9010	8010	8910	4980	6640	6200
Bra130	435.085	303	3.91	434.085	[M+H]+	-	Quercetin 3-alpha-L-arabinofuranoside (Avicularin)	Flavonol	680000	668000	641000	672000	604000	731000	228000	216000	188000	953000	898000	975000
Bra132	609.4	301.7	3.93	608.4	[M+H]+	-	Chrysoeriol 7-O-rutinoside	Flavone	5340	7010	6660	7450	8520	8280	9980	9790	8810	6190	9	8250
Bra134	577	425.9	3.94	576.127	[M+H]+	C10237	Procyanidin A2	Proanthocyanidins	101000	101000	96600	149000	128000	111000	9	9	9	93500	128000	91200
Bra136	463.123	313.9	3.96	462.123	[M+H]+	-	Chrysoeriol 5-O-hexoside	Flavone	974000	1000000	1070000	1540000	1530000	1490000	69400	64500	64100	1280000	1480000	1330000
Bra140	509.3	283.6	4.02	508.3	[M+H]+	-	Syringetin 7-O-hexoside	Flavone	9	9	9	9	9	9	9	37500	46000	9	9	35500
Bra143	655.2	331.7	4.02	654.2	[M+H]+	-	Tricin di-O-hexoside	Flavone	44200	39500	56300	62200	62400	70000	9	9	9	69800	73200	67500
Bra145	449.1	287.6	4.03	448.1	[M+H]+	C12249	Kaempferol 3-O-glucoside (Astragalin)	Flavonol	19400	16600	18800	26600	23900	22600	9060	9690	9920	15900	20800	18500
Bra149	831	831	4.05	830	[M+H]+	-	C-hexosyl-chrysoeriol O-sinapoylhexoside	Flavone C-glycosides	19600	17800	18800	20800	25500	21300	9	9	9	18900	27100	32400
Bra159	493.1	331.8	4.13	492.1	[M+H]+	-	Tricin 7-O-hexoside	Flavone	137000	90700	123000	159000	143000	146000	55200	52900	70900	132000	198000	129000
Bra160	463.2	287.7	4.14	462.2	[M+H]+	-	Chrysoeriol 7-O-hexoside	Flavone	1010000	1120000	1050000	1580000	1470000	1590000	70300	82800	78500	1340000	1630000	1370000
Bra163	565	317.8	4.17	564	[M+H]+	-	Selgin O-malonylhexoside	Flavone	139000	123000	142000	181000	169000	160000	38900	39200	45400	142000	214000	162000
Bra166	835.5	332.2	4.24	834.5	[M+H]+	-	Tricin 4'-O-(β-guaiacylglyceryl) ether-O-rutinoside	Flavonolignan	14700	16200	13500	24100	17100	18500	15900	15400	15100	10300	12900	9980
Bra168	479.2	318	4.25	478.2	[M+H]+	-	Isorhamnetin O-hexoside	Flavonol	2130000	2440000	2300000	2560000	2570000	2420000	373000	433000	372000	3390000	3910000	3940000
Bra170	655.2	655	4.28	654.2	[M+H]+	-	C-hexosyl-luteolin O-sinapic acid	Flavone C-glycosides	2640000	3110000	2640000	3160000	3160000	3450000	1140000	1300000	1460000	2590000	3450000	3120000
Bra173	625.2	177.5	4.32	624.2	[M+H]+	-	Luteolin O-feruloylhexoside	Flavone C-glycosides	22000	19100	32800	21800	16100	20800	31900	37100	27000	16700	24400	19600
Bra179	725.2	331.7	4.38	724.2	[M+H]+	-	Tricin O-rhamnosyl-O-malonylhexoside	Flavone	9320	9940	6580	8790	11500	9150	9	9	9	8780	8320	11000
Bra183	579.1	331.7	4.42	578.1	[M+H]+	-	Tricin O-malonylhexoside	Flavone	34800	35600	35700	55300	53500	49100	9	9	9	47100	52300	49900
Bra184	549.1	301.7	4.43	548.1	[M+H]+	-	Chrysoeriol O-malonylhexoside	Flavone	393000	405000	370000	611000	601000	621000	14100	9	9	657000	704000	709000
Bra186	521	317.6	4.49	520	[M+H]+	-	Naringenin O-malonylhexoside	Flavanone	171000	179000	171000	248000	259000	247000	26100	26100	26700	209000	259000	250000
Bra187	655	287.7	4.49	654	[M+H]+	-	Luteolin O-sinapoylhexoside	Flavone	23400	24700	18700	9	14800	14900	53600	37800	40500	6030	7160	8670
Bra192	551	347.4	4.55	550	[M+H]+	-	Tricetin O-malonylhexoside	Flavone	79000	85100	74300	132000	127000	142000	9	9	9	71600	86600	70500
Bra201	669	301.6	4.75	668	[M+H]+	-	Chrysoeriol O-sinapoylhexoside	Flavone	12000	14900	11500	24300	20000	21300	9	9	9	18700	17200	15400
Bra224	503	255.6	5.24	502	[M+H]+	-	Chrysin O-malonylhexoside	Flavone	33600	30400	32600	35400	31700	34400	13400	14200	16100	44300	52100	49000
Bra230	275.084	107	5.34	274.084	[M+H]+	C00774	Phloretin	Flavanone	29400	33500	32600	43700	41000	43300	16200	16400	18300	32900	39400	35500
Bra231	273.069	153.1	5.41	272.068	[M+H]+	C00509	Naringenin	Flavanone	36400	37200	35000	35100	34100	35100	6830	7060	8570	50900	52600	58800
Bra233	273.07	153.1	5.45	272.069	[M+H]+	C09614	Butin	Flavone	37400	37300	37600	35600	36000	36100	11200	7930	9510	58400	57900	58300
Bra236	301.063	286.1	5.56	300.063	[M+H]+	C04293	Chrysoeriol	Flavone	172000	171000	172000	269000	263000	234000	9560	5830	10200	208000	341000	174000
Bra242	527.1	331.7	5.68	526.1	[M+H]+	-	Tricin 4'-O-β-guaiacylglycerol	Flavonolignan	34800	36800	35900	9590	11400	11900	73300	66700	99200	8970	12300	11600
Bra245	257	137.1	5.91	256.074	[M+H]+	C08650	Isoliquiritigenin	Flavanone	19400	16300	18600	24700	29500	25400	9	9	4820	25800	25700	23800
Bra258	403.132	373.1	6.84	402.132	[M+H]+	C10112	Nobiletin	Flavone	1040000	977000	918000	651000	605000	637000	103000	103000	90200	2010000	2260000	2040000
Bra263	373.121	373.1	7.32	372.121	[M+H]+	C10190	Tangeretin	Flavone	1020000	952000	812000	264000	249000	252000	73600	76900	74400	2360000	2460000	2270000
Bra269	291.079	139.1	2.81	290.079	[M+H]+	C06562	Catechin	Catechin derivatives	147000	160000	150000	197000	194000	211000	9	9	9	140000	173000	188000
Bra272	291	139.1	3.17	290.3	[M+H]+	C09727	L-Epicatechin	Catechin derivatives	199000	199000	210000	367000	346000	359000	9	9	9	144000	182000	181000
Bra274	139.1	93	2.99	138.032	[M+H]+	C16700	Protocatechuic aldehyde	Catechin derivatives	206000	193000	186000	439000	438000	392000	9	9	9	147000	154000	166000
Bra275	611.2	611.1	2.39	610.2	[M+H]+	-	Gallocatechin-gallocatechin	Catechin derivatives	3140000	3050000	2890000	4150000	4260000	4200000	2180000	2130000	2120000	2410000	3430000	3350000
Bra279	465.1	285.3	2.41	466.1	[M-H]-	-	Cyanidin O-syringic acid	Anthocyanins	1470000	1320000	1300000	1290000	1170000	1280000	1670000	1550000	1520000	1110000	1120000	1050000
Bra280	709.1	547.3	2.41	710.1	[M-H]-	-	Chrysoeriol O-hexosyl-O-malonylhexoside	Flavone	14300	12800	14700	12600	8370	11300	12300	9570	10300	13000	15500	15300
Bra282	771.1	609.5	2.47	772.1	[M-H]-	-	Luteolin O-hexosyl-O-hexosyl-O-hexoside	Flavone	7590000	6860000	6500000	7810000	7550000	7420000	6060000	6320000	5780000	6830000	6990000	6770000
Bra283	489.1	285.3	2.82	490.1	[M-H]-	-	Cyanidin O-acetylhexoside	Anthocyanins	137000	109000	109000	67400	76300	66600	229000	256000	241000	40200	44900	40200
Bra285	577.1	407.3	2.87	578.142	[M-H]-	-	Procyanidin B3	Proanthocyanidins	44100	44600	44500	64200	64700	63000	9	9	9	93200	92400	88000
Bra286	487.1	283.2	2.93	488.1	[M-H]-	-	Acacetin O-acetyl hexoside	Flavone	13300	13600	10100	23400	21200	23300	7160	7050	9270	3550	4210	2910
Bra289	577	407.3	3.08	578.142	[M-H]-	-	Procyanidin B2	Proanthocyanidins	55300	47300	48400	73800	68400	68900	9	9	9	99300	103000	83300
Bra292	449.1	329.3	3.21	450.1	[M-H]-	-	Eriodictyol C-hexoside	Flavone C-glycosides	1300000	1080000	1100000	1810000	1740000	1730000	7810	8030	9010	1770000	1740000	1560000
Bra295	447.1	327.3	3.32	448.1	[M-H]-	-	Luteolin C-hexoside	Flavone C-glycosides	15300	12400	13500	9	9	9	20900	25800	23100	9	18400	9
Bra299	479.09	317.3	3.43	480.09	[M-H]-	-	Myricetin 3-O-galactoside	Flavonol	6370	4500	3050	4300	4430	3950	9	9	9	9680	6730	8310
Bra300	577	413.1	3.49	578.164	[M-H]-	C12628	Vitexin 2''-O-beta-L-rhamnoside	Flavone C-glycosides	4370	3980	4720	3590	4560	4970	9	9	9	5150	6090	7610
Bra303	431.106	431.1	3.61	432.106	[M-H]-	C01714	Isovitexin	Flavone C-glycosides	17800	19400	18400	18700	15600	16500	20500	19400	17700	14800	14700	17800
Bra305	623.169	314	3.64	624.169	[M-H]-	-	Isorhamnetin 3-O-neohesperidoside	Flavonol	15800000	16700000	16600000	18000000	19300000	17900000	10600000	10500000	9540000	16800000	17600000	17200000
Bra306	739.1	269.3	3.65	740.1	[M-H]-	-	Apigenin O-hexosyl-O-rutinoside	Flavone	18700	15900	18200	24900	9	24500	9	9	9	21100	21500	27100
Bra309	535	329.4	3.68	536	[M-H]-	-	Tricin O-sinapic acid	Flavone	14600	21700	15800	26100	21000	27000	9	19400	13000	25400	22200	26000
Bra310	521.1	329.3	3.68	522.1	[M-H]-	-	Tricin O-saccharic acid	Flavone	11400000	9770000	10300000	12700000	11400000	11400000	8410000	8320000	8560000	8970000	9010000	8900000
Bra311	463	301.1	3.68	464.096	[M-H]-	C05623	Quercetin 3-O-glucoside (Isotrifoliin)	Flavonol	217000	184000	198000	274000	250000	233000	117000	115000	96900	224000	227000	232000
Bra312	477.1	301.1	3.68	478.36	[M-H]-	-	Quercetin 7-O-β-D-Glucuronide	Flavonol	29400	26900	27100	36700	37700	30800	9	9	9	31000	38700	27100
Bra318	593.159	285.1	3.77	594.159	[M-H]-	-	Kaempferol 3-O-rutinoside (Nicotiflorin)	Flavonol	217000	241000	237000	331000	293000	337000	79800	95900	86000	266000	271000	253000
Bra325	563.1	269.3	3.88	564.1	[M-H]-	-	Apigenin O-hexosyl-O-pentoside	Flavone	5670	4400	7320	9	5380	7510	5650	3990	5920	8090	6240	9
Bra327	503.1	341.3	3.88	504.1	[M-H]-	-	Chrysoeriol O-acetylhexoside	Flavone	224000	203000	200000	282000	239000	236000	12200	11200	11200	345000	324000	304000
Bra328	463.132	301.1	3.88	464.132	[M-H]-	-	Hesperetin 5-O-glucoside	Flavanone	225000	250000	250000	253000	240000	243000	139000	132000	128000	222000	254000	227000
Bra330	491.1	329.3	3.9	492.1	[M-H]-	-	Tricin 5-O-hexoside	Flavone	76100	72000	69000	87400	92800	82600	27400	37300	36300	104000	109000	83300
Bra331	579.179	135	3.92	580.179	[M-H]-	C09789	Naringenin 7-O-neohesperidoside (Naringin)	Flavanone	213000	233000	230000	311000	316000	301000	65400	68400	66300	244000	267000	271000
Bra332	549.2	387.3	3.93	550.2	[M-H]-	-	Hesperetin O-malonylhexoside	Flavanone	146000	134000	144000	182000	178000	170000	96700	111000	109000	171000	177000	174000
Bra336	303.058	125.1	3.94	304.058	[M-H]-	C01617	Dihydroquercetin (Taxifolin)	Flavonol	49100	43700	50300	57600	64300	63600	9	9	9	73700	84100	72700
Bra337	609.19	301.1	3.99	610.19	[M-H]-	C09755	Hesperetin 7-rutinoside (Hesperidin)	Flavanone	84100	88800	84000	41600	39100	43600	116000	105000	97300	103000	116000	107000
Bra340	463	301	4.03	464.096	[M-H]-	-	Quercetin 4'-O-glucoside (Spiraeoside)	Flavonol	58500	56300	63100	98300	88600	88900	9	17600	9	44800	52400	40400
Bra342	433.121	122.9	4.05	434.121	[M-H]-	C09099	Naringenin 7-O-glucoside (Prunin)	Flavanone	142000	148000	116000	177000	174000	173000	51300	47500	46000	210000	230000	168000
Bra343	431.1	269.2	4.07	432.1	[M-H]-	C04608	Apigenin 7-O-glucoside (Cosmosiin)	Flavone	13300	15800	16400	26900	26200	24400	9	9	9	26400	23400	27000
Bra344	609.2	301.3	4.09	610.19	[M-H]-	C09806	Hesperetin 7-O-neohesperidoside (Neohesperidin)	Flavanone	90600	105000	106000	52100	50800	52900	114000	128000	117000	126000	139000	134000
Bra345	505.1	330.3	4.11	506.1	[M-H]-	-	Tricin O-glucuronic acid	Flavone	4480	5050	6640	9	5300	9	4270	4140	7130	9	4010	9
Bra352	519.1	315.3	4.22	520.1	[M-H]-	-	Isorhamnetin O-acetyl-hexoside	Flavonol	88500	86600	83300	98500	101000	93600	19700	17500	21800	123000	141000	111000
Bra359	657.1	495.3	4.43	658.1	[M-H]-	-	Tricin 4'-O-(syringyl alcohol) ether 5-O-hexoside	Flavonolignan	14800	14800	14000	11500	12000	11600	29200	27600	29600	11200	9	13400
Bra360	287.06	125.1	4.43	288.063	[M-H]-	C00974	Aromadedrin (Dihydrokaempferol)	Flavonol	41300	44400	42000	64600	70600	69200	9	9	9	58800	62600	64500
Bra368	285.048	257.1	4.83	286.048	[M-H]-	C10510	Orobol (5,7,3',4'-tetrahydroxyisoflavone)	Isoflavone	8810	10100	10100	11900	13700	14200	9	9	9	10000	15200	10900
Bra370	287.063	135.1	4.85	288.063	[M-H]-	C05631	Eriodictyol	Flavanone	22100	24500	23300	49900	52800	53400	9	9	9	15600	15000	18000
Bra371	593	285.2	4.85	594.195	[M-H]-	C09830	Isosakuranetin-7-neohesperidoside (Poncirin)	Flavanone	20200	19500	20300	15500	15200	14800	15800	13000	13000	25300	41900	29400
Bra374	285	133.1	4.91	286	[M-H]-	C01514	Luteolin	Flavone	4060	2860	2970	4830	5670	5250	9	9	9	2110	4790	2280
Bra375	301.043	151.1	4.92	302.043	[M-H]-	C00389	Quercetin	Flavonol	34700	43000	36300	59000	60400	63900	11800	7140	10600	22600	39800	19300
Bra377	301	151.1	4.97	302.043	[M-H]-	C10105	Morin	Flavonol	41200	36100	36400	65800	60200	56100	11000	8460	13000	25100	53000	19100
Bra381	491.1	287.3	5.18	492.1	[M-H]-	-	Acetyl-eriodictyol O-hexoside	Flavone	26300	22800	25700	24500	23900	28300	21500	23600	19800	26600	24400	25900
Bra382	271.07	151.1	5.3	272.069	[M-H]-	C06561	Naringenin chalcone	Flavanone	42200	40900	39000	41500	40600	40800	8330	11000	9810	64300	68400	61600
Bra388	285.048	214	5.52	286.048	[M-H]-	C05903	Kaempferol	Flavonol	9230	11100	12000	16600	12700	11900	11200	6440	15500	6800	11700	5260
Bra389	301.1	151	5.55	302.279	[M-H]-	C09756	Homoeriodictyol	Flavanone	30500	37900	24600	21800	17100	20000	61000	59200	50500	15900	18100	15800
Bra391	329	314.2	5.59	330	[M-H]-	-	Tricin	Flavone	68700	68000	68600	53100	61500	55700	89100	67400	114000	40300	62700	34200
Bra395	301.079	242.1	5.63	302.079	[M-H]-	C01709	Hesperetin	Flavanone	3240	3550	3230	3000	3220	3620	9	9	9	7040	6890	5480
Bra396	315.058	300.1	5.64	316.058	[M-H]-	C10084	Isorhamnetin	Flavonol	75100	83200	74800	104000	97200	97900	11700	8020	13000	87900	163000	73900
Bra399	329.1	314.3	5.76	330.1	[M-H]-	-	Di-O-methylquercetin	Flavonol	18800000	18000000	17700000	16900000	16700000	16900000	23700000	24600000	22800000	12800000	12300000	11700000
Bra406	267.074	252.1	6.1	268.074	[M-H]-	C00858	Formononetin (4'-O-methyldaidzein)	Isoflavone	3570	3480	2940	3020	3730	2590	2890	4160	3210	3640	3190	3110
Bra408	329	314	6.44	330.074	[M-H]-	C01265	3,7-Di-O-methylquercetin	Flavonol	7800	7170	7000	8380	8330	8910	3720	9	9	8400	12000	6540
Bra411	283.069	268	6.77	284.069	[M-H]-	C01470	Acacetin	Flavone	2870	2500	3340	9	2370	1980	3520	2880	4530	1730	2480	9
Bra412	285.08	164	6.81	286.084	[M-H]-	C05334	Isosakuranetin (4'-Methylnaringenin)	Flavanone	1780	1560	1610	2350	2580	2210	9	9	9	2080	2400	1790
Bra420	305	125	2.36	306.074	[M-H]-	C12127	(+)-Gallocatechin (GC)	Catechin derivatives	15600	19400	17500	32300	33000	35700	9	9	9	19700	26700	21500
Bra423	441.3	289.1	3.73	442.3	[M-H]-	-	Epicatechin gallate (ECG)	Catechin derivatives	27100	14600	16500	19400	17900	14300	13000	12300	11100	13800	12500	13200
Bra424	457.2	169.1	3.18	458.085	[M-H]-	C09731	Epigallate catechin gallate (EGCG)	Catechin derivatives	69100	45400	36000	61400	39100	56000	32300	29800	32100	45900	48300	42600
Bra425	305	125	2.64	306	[M-H]-	C12136	Epigallocatechin (EGC)	Catechin derivatives	24400	28000	27000	63600	57600	64100	9	9	9	29000	29300	32300
Bra427	153.1	109.1	2.55	154.027	[M-H]-	C00230	Protocatechuic acid	Catechin derivatives	5870000	5980000	5720000	10100000	10000000	10300000	263000	261000	238000	6440000	6740000	6420000
