# Supplementary material for: Natural variations in TT8 and its neighboring STK confer yellow seed with elevated oil content in Brassica juncea
Source: Proc Natl Acad Sci U S A. 2025 Jan 30;122(5):e2417264122. doi: 10.1073/pnas.2417264122 (PMC11804580; doi:10.1073/pnas.2417264122)
Supplement: Supplementary file 21 — Dataset S20 (XLSX) [file pnas.2417264122.sd20.xlsx]

## Sheet: Dataset S20
Supplementary Table S20. The information of differential compounds detected by VIP value and fold change value between NILA/B and SY.
Index	Compounds	Class	A1	A2	A3	B1	B2	B3	Y1	Y2	Y3	NILA/SY				NILB/SY
												VIP	Fold_Change	LogFC	type	VIP	Fold_Change	LogFC	type
Bra343	Apigenin 7-O-glucoside (Cosmosiin)	Flavone	26900	26200	24400	26400	23400	27000	9	9	9	1.67445	0.000348387	-11.487	down	1.6742	0.000351562	-11.4739	down
Bra236	Chrysoeriol	Flavone	269000	263000	234000	208000	341000	174000	9560	5830	10200	1.09535	0.0334073	-4.90369	down	1.0763	0.0353942	-4.82034	down
Bra136	Chrysoeriol 5-O-hexoside	Flavone	1540000	1530000	1490000	1280000	1480000	1330000	69400	64500	64100	1.05106	0.0434211	-4.52546	down	1.0327	0.0484108	-4.36853	down
Bra160	Chrysoeriol 7-O-hexoside	Flavone	1580000	1470000	1590000	1340000	1630000	1370000	70300	82800	78500	1.02743	0.0499138	-4.32442	down	1.01542	0.0533641	-4.22799	down
Bra327	Chrysoeriol O-acetylhexoside	Flavone	282000	239000	236000	345000	324000	304000	12200	11200	11200	1.04155	0.0457067	-4.45145	down	1.08427	0.0355601	-4.8136	down
Bra201	Chrysoeriol O-sinapoylhexoside	Flavone	24300	20000	21300	18700	17200	15400	9	9	9	1.6565	0.000411585	-11.2465	down	1.631	0.000526316	-10.8918	down
Bra374	Luteolin	Flavone	4830	5670	5250	2110	4790	2280	9	9	9	1.49732	0.00171429	-9.18818	down	1.4216	0.00294118	-8.40939	down
Bra192	Tricetin O-malonylhexoside	Flavone	132000	127000	142000	71600	86600	70500	9	9	9	1.83918	6.73317e-05	-13.8584	down	1.78509	0.000118059	-13.0482	down
Bra40	Tricin 5-O-hexosyl-O-hexoside	Flavone	307000	282000	287000	331000	364000	358000	16000	10800	14700	1.03687	0.0473744	-4.39975	down	1.06829	0.0394112	-4.66525	down
Bra59	Tricin 7-O-hexosyl-O-hexoside	Flavone	541000	493000	521000	587000	609000	597000	22400	22000	24200	1.04825	0.0441158	-4.50256	down	1.07261	0.0382599	-4.70802	down
Bra143	Tricin di-O-hexoside	Flavone	62200	62400	70000	69800	73200	67500	9	9	9	1.76855	0.000138746	-12.8153	down	1.77736	0.000128266	-12.9286	down
Bra183	Tricin O-malonylhexoside	Flavone	55300	53500	49100	47100	52300	49900	9	9	9	1.74765	0.000170994	-12.5138	down	1.74291	0.000180844	-12.433	down
Bra179	Tricin O-rhamnosyl-O-malonylhexoside	Flavone	8790	11500	9150	8780	8320	11000	9	9	9	1.56845	0.00091712	-10.0906	down	1.56395	0.000960854	-10.0234	down
Bra360	Aromadedrin (Dihydrokaempferol)	Flavonol	64600	70600	69200	58800	62600	64500	9	9	9	1.77353	0.000132094	-12.8861	down	1.76496	0.000145239	-12.7493	down
Bra336	Dihydroquercetin (Taxifolin)	Flavonol	57600	64300	63600	73700	84100	72700	9	9	9	1.76381	0.000145553	-12.7462	down	1.78614	0.000117137	-13.0595	down
Bra93	Kaempferol 3,7-dirhamnoside (Kaempferitrin)	Flavonol	10400	18200	9630	14700	16100	14100	9	9	9	1.59262	0.000706252	-10.4675	down	1.61674	0.000601336	-10.6995	down
Bra51	Kaempferol-3-O-robinoside-7-O-rhamnoside (Robinin)	Flavonol	9520	4440	8220	7970	6290	7210	9	9	9	1.52974	0.00121731	-9.68208	down	1.53373	0.00125757	-9.63515	down
Bra299	Myricetin 3-O-galactoside	Flavonol	4300	4430	3950	9680	6730	8310	9	9	9	1.47176	0.00212934	-8.87538	down	1.54893	0.00109223	-9.8385	down
Bra312	Quercetin 7-O-β-D-Glucuronide	Flavonol	36700	37700	30800	31000	38700	27100	9	9	9	1.70589	0.000256654	-11.9279	down	1.69723	0.000278926	-11.8078	down
Bra149	C-hexosyl-chrysoeriol O-sinapoylhexoside	Flavone C-glycosides	20800	25500	21300	18900	27100	32400	9	9	9	1.65957	0.000399408	-11.2898	down	1.67338	0.000344388	-11.5037	down
Bra106	Chrysoeriol 8-C-hexoside	Flavone C-glycosides	900000	1010000	1040000	802000	890000	863000	18300	20400	14300	1.19013	0.0179661	-5.79858	down	1.16945	0.0207436	-5.59119	down
Bra292	Eriodictyol C-hexoside	Flavone C-glycosides	1810000	1740000	1730000	1770000	1740000	1560000	7810	8030	9010	1.37391	0.00470644	-7.73115	down	1.36914	0.00490138	-7.6726	down
Bra300	Vitexin 2''-O-beta-L-rhamnoside	Flavone C-glycosides	3590	4560	4970	5150	6090	7610	9	9	9	1.47455	0.00205793	-8.92459	down	1.51744	0.00143236	-9.44739	down
Bra420	(+)-Gallocatechin (GC)	Catechin derivatives	32300	33000	35700	19700	26700	21500	9	9	9	1.70207	0.000267327	-11.8691	down	1.66032	0.000397644	-11.2962	down
Bra269	Catechin	Catechin derivatives	197000	194000	211000	140000	173000	188000	9	9	9	1.87773	4.48505e-05	-14.4445	down	1.86056	5.38922e-05	-14.1796	down
Bra425	Epigallocatechin (EGC)	Catechin derivatives	63600	57600	64100	29000	29300	32300	9	9	9	1.76371	0.00014571	-12.7446	down	1.6916	0.000298013	-11.7123	down
Bra272	L-Epicatechin	Catechin derivatives	367000	346000	359000	144000	182000	181000	9	9	9	1.93112	2.51866e-05	-15.277	down	1.86189	5.32544e-05	-14.1967	down
Bra427	Protocatechuic acid	Catechin derivatives	10100000	10000000	10300000	6440000	6740000	6420000	263000	261000	238000	1.13946	0.0250658	-5.31814	down	1.06997	0.0388776	-4.68492	down
Bra274	Protocatechuic aldehyde	Catechin derivatives	439000	438000	392000	147000	154000	166000	9	9	9	1.94633	2.12766e-05	-15.5204	down	1.85462	5.78158e-05	-14.0782	down
Bra53	Afzelechin	Flavanone	31100	27600	23600	16400	15100	15800	9	9	9	1.68004	0.000328068	-11.5737	down	1.62255	0.000570825	-10.7747	down
Bra370	Eriodictyol	Flavanone	49900	52800	53400	15600	15000	18000	9	9	9	1.74659	0.000172966	-12.4972	down	1.62514	0.000555556	-10.8138	down
Bra395	Hesperetin	Flavanone	3000	3220	3620	7040	6890	5480	9	9	9	1.4408	0.0027439	-8.50956	down	1.52185	0.00139104	-9.48962	down
Bra245	Isoliquiritigenin	Flavanone	24700	29500	25400	25800	25700	23800	9	9	4820	1.30028	0.0607789	-4.04029	down	1.29269	0.0642497	-3.96017	down
Bra92	Procyanidin A1	Proanthocyanidins	122000	119000	107000	88900	108000	76000	9	9	9	1.8255	7.75862e-05	-13.6538	down	1.80175	9.89373e-05	-13.3031	down
Bra134	Procyanidin A2	Proanthocyanidins	149000	128000	111000	93500	128000	91200	9	9	9	1.83531	6.95876e-05	-13.8108	down	1.8148	8.63447e-05	-13.4995	down
Bra289	Procyanidin B2	Proanthocyanidins	73800	68400	68900	99300	103000	83300	9	9	9	1.77674	0.000127901	-12.9327	down	1.80693	9.45378e-05	-13.3687	down
Bra285	Procyanidin B3	Proanthocyanidins	64200	64700	63000	93200	92400	88000	9	9	9	1.76733	0.000140698	-12.7951	down	1.8032	9.86842e-05	-13.3068	down
