# Supplementary material for: Natural variations in TT8 and its neighboring STK confer yellow seed with elevated oil content in Brassica juncea
Source: Proc Natl Acad Sci U S A. 2025 Jan 30;122(5):e2417264122. doi: 10.1073/pnas.2417264122 (PMC11804580; doi:10.1073/pnas.2417264122)
Supplement: Supplementary file 22 — Dataset S21 (XLSX) [file pnas.2417264122.sd21.xlsx]

## Sheet: Dataset S21
Supplementary Table S21. Correlation analysis between metabolites and genes.
Chr.	Gene ID of PM genome	Gene ID of SY genome	PM genome		SY genome		Ath_ID	Ath_Symbol	KEGG	metaName	Formula	Compounds	PCC	PCCP
			Start	End	Start	End
B02	BjuB02G45870PM	BjuB02g49080S	60520441	60521348	60592381	60593949	AT1G61720	ANR	K08695 anthocyanidin reductase [EC:1.3.1.77] (A)	Bra53	Afzelechin	Flavanone	0.998	1.2e-09
B02	BjuB02G45870PM	BjuB02g49080S	60520441	60521348	60592381	60593949	AT1G61720	ANR	K08695 anthocyanidin reductase [EC:1.3.1.77] (A)	Bra360	Dihydrokaempferol	Flavonol	1	0
B02	BjuB02G45870PM	BjuB02g49080S	60520441	60521348	60592381	60593949	AT1G61720	ANR	K08695 anthocyanidin reductase [EC:1.3.1.77] (A)	Bra336	Dihydroquercetin	Flavonol	1	0
B02	BjuB02G45870PM	BjuB02g49080S	60520441	60521348	60592381	60593949	AT1G61720	ANR	K08695 anthocyanidin reductase [EC:1.3.1.77] (A)	Bra370	Eriodictyol	Flavanone	0.992	1.393e-07
B02	BjuB02G45870PM	BjuB02g49080S	60520441	60521348	60592381	60593949	AT1G61720	ANR	K08695 anthocyanidin reductase [EC:1.3.1.77] (A)	Bra395	Hesperetin	Flavanone	0.995	2.88e-08
B02	BjuB02G45870PM	BjuB02g49080S	60520441	60521348	60592381	60593949	AT1G61720	ANR	K08695 anthocyanidin reductase [EC:1.3.1.77] (A)	Bra245	Isoliquiritigenin	Flavanone	0.85	0.00369295
B02	BjuB02G45870PM	BjuB02g49080S	60520441	60521348	60592381	60593949	AT1G61720	ANR	K08695 anthocyanidin reductase [EC:1.3.1.77] (A)	Bra374	Luteolin	Flavone	0.994	6.54e-08
B07	BjuB07G35570PM	BjuB07g39490S	53055489	53056420	51460848	51461779	AT1G61720	ANR	K08695 anthocyanidin reductase [EC:1.3.1.77] (A)	Bra53	Afzelechin	Flavanone	0.998	1.9e-09
B07	BjuB07G35570PM	BjuB07g39490S	53055489	53056420	51460848	51461779	AT1G61720	ANR	K08695 anthocyanidin reductase [EC:1.3.1.77] (A)	Bra360	Dihydrokaempferol	Flavonol	1	0
B07	BjuB07G35570PM	BjuB07g39490S	53055489	53056420	51460848	51461779	AT1G61720	ANR	K08695 anthocyanidin reductase [EC:1.3.1.77] (A)	Bra336	Dihydroquercetin	Flavonol	1	0
B07	BjuB07G35570PM	BjuB07g39490S	53055489	53056420	51460848	51461779	AT1G61720	ANR	K08695 anthocyanidin reductase [EC:1.3.1.77] (A)	Bra370	Eriodictyol	Flavanone	0.992	1.762e-07
B07	BjuB07G35570PM	BjuB07g39490S	53055489	53056420	51460848	51461779	AT1G61720	ANR	K08695 anthocyanidin reductase [EC:1.3.1.77] (A)	Bra395	Hesperetin	Flavanone	0.995	2.21e-08
B07	BjuB07G35570PM	BjuB07g39490S	53055489	53056420	51460848	51461779	AT1G61720	ANR	K08695 anthocyanidin reductase [EC:1.3.1.77] (A)	Bra245	Isoliquiritigenin	Flavanone	0.85	0.00369995
B07	BjuB07G35570PM	BjuB07g39490S	53055489	53056420	51460848	51461779	AT1G61720	ANR	K08695 anthocyanidin reductase [EC:1.3.1.77] (A)	Bra374	Luteolin	Flavone	0.993	8.46e-08
A01	BjuA01G13760PM	BjuA01g14131S	14184738	14185480	10547856	10549321	AT1G61720	ANR	K08695 anthocyanidin reductase [EC:1.3.1.77] (A)	Bra53	Afzelechin	Flavanone	0.998	1.2e-09
A01	BjuA01G13760PM	BjuA01g14131S	14184738	14185480	10547856	10549321	AT1G61720	ANR	K08695 anthocyanidin reductase [EC:1.3.1.77] (A)	Bra360	Dihydrokaempferol	Flavonol	1	0
A01	BjuA01G13760PM	BjuA01g14131S	14184738	14185480	10547856	10549321	AT1G61720	ANR	K08695 anthocyanidin reductase [EC:1.3.1.77] (A)	Bra336	Dihydroquercetin	Flavonol	1	0
A01	BjuA01G13760PM	BjuA01g14131S	14184738	14185480	10547856	10549321	AT1G61720	ANR	K08695 anthocyanidin reductase [EC:1.3.1.77] (A)	Bra370	Eriodictyol	Flavanone	0.992	1.393e-07
A01	BjuA01G13760PM	BjuA01g14131S	14184738	14185480	10547856	10549321	AT1G61720	ANR	K08695 anthocyanidin reductase [EC:1.3.1.77] (A)	Bra395	Hesperetin	Flavanone	0.995	2.88e-08
A01	BjuA01G13760PM	BjuA01g14131S	14184738	14185480	10547856	10549321	AT1G61720	ANR	K08695 anthocyanidin reductase [EC:1.3.1.77] (A)	Bra245	Isoliquiritigenin	Flavanone	0.85	0.00369295
A01	BjuA01G13760PM	BjuA01g14131S	14184738	14185480	10547856	10549321	AT1G61720	ANR	K08695 anthocyanidin reductase [EC:1.3.1.77] (A)	Bra374	Luteolin	Flavone	0.994	6.54e-08
A03	BjuA03G00480PM	BjuA03g00720S	2260101	2261019	1208501	1210110	AT1G61720	ANR	K08695 anthocyanidin reductase [EC:1.3.1.77] (A)	Bra53	Afzelechin	Flavanone	0.998	1.9e-09
A03	BjuA03G00480PM	BjuA03g00720S	2260101	2261019	1208501	1210110	AT1G61720	ANR	K08695 anthocyanidin reductase [EC:1.3.1.77] (A)	Bra360	Dihydrokaempferol	Flavonol	1	0
A03	BjuA03G00480PM	BjuA03g00720S	2260101	2261019	1208501	1210110	AT1G61720	ANR	K08695 anthocyanidin reductase [EC:1.3.1.77] (A)	Bra336	Dihydroquercetin	Flavonol	1	0
A03	BjuA03G00480PM	BjuA03g00720S	2260101	2261019	1208501	1210110	AT1G61720	ANR	K08695 anthocyanidin reductase [EC:1.3.1.77] (A)	Bra370	Eriodictyol	Flavanone	0.992	1.762e-07
A03	BjuA03G00480PM	BjuA03g00720S	2260101	2261019	1208501	1210110	AT1G61720	ANR	K08695 anthocyanidin reductase [EC:1.3.1.77] (A)	Bra395	Hesperetin	Flavanone	0.995	2.21e-08
A03	BjuA03G00480PM	BjuA03g00720S	2260101	2261019	1208501	1210110	AT1G61720	ANR	K08695 anthocyanidin reductase [EC:1.3.1.77] (A)	Bra245	Isoliquiritigenin	Flavanone	0.85	0.00369995
A03	BjuA03G00480PM	BjuA03g00720S	2260101	2261019	1208501	1210110	AT1G61720	ANR	K08695 anthocyanidin reductase [EC:1.3.1.77] (A)	Bra374	Luteolin	Flavone	0.993	8.46e-08
A05	BjuA05G12410PM	BjuA05g12450S	7929792	7935108	7873656	7880943	AT2G30490	C4H	K00487 trans-cinnamate 4-monooxygenase [EC:1.14.13.11] (A)	Bra370	Eriodictyol	Flavanone	0.941	0.000151608
B01	BjuB01G37760PM	BjuB01g39430S	56511393	56513812	50014190	50015497	AT2G30490	C4H	K00487 trans-cinnamate 4-monooxygenase [EC:1.14.13.11] (A)	Bra53	Afzelechin	Flavanone	-0.883	0.00159325
B06	BjuB06G36770PM	BjuB06g39980S	54924213	54926377	58781320	58790598	AT2G30490	C4H	K00487 trans-cinnamate 4-monooxygenase [EC:1.14.13.11] (A)	Bra395	Hesperetin	Flavanone	0.975	7.5753e-06
B08	BjuB08G43910PM	BjuB08g46760S	67877313	67879545	62392672	62394933	AT2G30490	C4H	K00487 trans-cinnamate 4-monooxygenase [EC:1.14.13.11] (A)	Bra374	Luteolin	Flavone	0.911	0.000622482
A04	BjuA04G18140PM	BjuA04g19350S	25148238	25151847	16428242	16430406	AT2G30490	C4H	K00487 trans-cinnamate 4-monooxygenase [EC:1.14.13.11] (A)	Bra336	Dihydroquercetin	Flavonol	0.97	1.5166e-05
B06	BjuB06G36770PM	BjuB06g39980S	54924213	54926377	58781320	58790598	AT2G30490	C4H	K00487 trans-cinnamate 4-monooxygenase [EC:1.14.13.11] (A)	Bra360	Dihydrokaempferol	Flavonol	0.959	4.39922e-05
B08	BjuB08G43910PM	BjuB08g46760S	67877313	67879545	62392672	62394933	AT2G30490	C4H	K00487 trans-cinnamate 4-monooxygenase [EC:1.14.13.11] (A)	Bra53	Afzelechi	Flavanone	0.919	0.000464652
B08	BjuB08G43910PM	BjuB08g46760S	67877313	67879545	62392672	62394933	AT2G30490	C4H	K00487 trans-cinnamate 4-monooxygenase [EC:1.14.13.11] (A)	Bra245	Isoliquiritigenin	Flavanone	0.817	0.00719706
A04	BjuA04G18140PM	BjuA04g19350S	25148238	25151847	16428242	16430406	AT2G30490	C4H	K00487 trans-cinnamate 4-monooxygenase [EC:1.14.13.11] (A)	Bra395	Hesperetin	Flavanone	0.968	1.939e-05
B06	BjuB06G36770PM	BjuB06g39980S	54924213	54926377	58781320	58790598	AT2G30490	C4H	K00487 trans-cinnamate 4-monooxygenase [EC:1.14.13.11] (A)	Bra336	Dihydroquercetin	Flavonol	0.965	2.56322e-05
B01	BjuB01G37760PM	BjuB01g39430S	56511393	56513812	50014190	50015497	AT2G30490	C4H	K00487 trans-cinnamate 4-monooxygenase [EC:1.14.13.11] (A)	Bra374	Luteolin	Flavone	-0.889	0.00136214
A04	BjuA04G18140PM	BjuA04g19350S	25148238	25151847	16428242	16430406	AT2G30490	C4H	K00487 trans-cinnamate 4-monooxygenase [EC:1.14.13.11] (A)	Bra360	Dihydrokaempferol	Flavonol	0.969	1.62316e-05
A05	BjuA05G12410PM	BjuA05g12450S	7929792	7935108	7873656	7880943	AT2G30490	C4H	K00487 trans-cinnamate 4-monooxygenase [EC:1.14.13.11] (A)	Bra336	Dihydroquercetin	Flavonol	0.972	1.11537e-05
A03	BjuA03G43110PM	BjuA03g43530S	37022409	37024326	31353906	31356504	AT2G30490	C4H	K00487 trans-cinnamate 4-monooxygenase [EC:1.14.13.11] (A)	Bra53	Afzelechin	Flavanone	0.971	1.3982e-05
A03	BjuA03G43110PM	BjuA03g43530S	37022409	37024326	31353906	31356504	AT2G30490	C4H	K00487 trans-cinnamate 4-monooxygenase [EC:1.14.13.11] (A)	Bra245	Isoliquiritigenin	Flavanone	0.869	0.00234767
A04	BjuA04G18140PM	BjuA04g19350S	25148238	25151847	16428242	16430406	AT2G30490	C4H	K00487 trans-cinnamate 4-monooxygenase [EC:1.14.13.11] (A)	Bra370	Eriodictyol	Flavanone	0.958	4.66013e-05
A05	BjuA05G12410PM	BjuA05g12450S	7929792	7935108	7873656	7880943	AT2G30490	C4H	K00487 trans-cinnamate 4-monooxygenase [EC:1.14.13.11] (A)	Bra395	Hesperetin	Flavanone	0.98	3.8277e-06
A03	BjuA03G43110PM	BjuA03g43530S	37022409	37024326	31353906	31356504	AT2G30490	C4H	K00487 trans-cinnamate 4-monooxygenase [EC:1.14.13.11] (A)	Bra374	Luteolin	Flavone	0.961	3.58138e-05
A05	BjuA05G12410PM	BjuA05g12450S	7929792	7935108	7873656	7880943	AT2G30490	C4H	K00487 trans-cinnamate 4-monooxygenase [EC:1.14.13.11] (A)	Bra360	Dihydrokaempferol	Flavonol	0.967	1.9751e-05
B06	BjuB06G36770PM	BjuB06g39980S	54924213	54926377	58781320	58790598	AT2G30490	C4H	K00487 trans-cinnamate 4-monooxygenase [EC:1.14.13.11] (A)	Bra370	Eriodictyol	Flavanone	0.927	0.000315556
A05	BjuA05G12410PM	BjuA05g12450S	7929792	7935108	7873656	7880943	AT2G30490	C4H	K00487 trans-cinnamate 4-monooxygenase [EC:1.14.13.11] (A)	Bra53	Afzelechin	Flavanone	0.959	4.45974e-05
A05	BjuA05G12410PM	BjuA05g12450S	7929792	7935108	7873656	7880943	AT2G30490	C4H	K00487 trans-cinnamate 4-monooxygenase [EC:1.14.13.11] (A)	Bra245	Isoliquiritigenin	Flavanone	0.814	0.0075568
B01	BjuB01G37760PM	BjuB01g39430S	56511393	56513812	50014190	50015497	AT2G30490	C4H	K00487 trans-cinnamate 4-monooxygenase [EC:1.14.13.11] (A)	Bra370	Eriodictyol	Flavanone	-0.873	0.00212967
A03	BjuA03G43110PM	BjuA03g43530S	37022409	37024326	31353906	31356504	AT2G30490	C4H	K00487 trans-cinnamate 4-monooxygenase [EC:1.14.13.11] (A)	Bra336	Dihydroquercetin	Flavonol	0.975	7.8758e-06
B08	BjuB08G43910PM	BjuB08g46760S	67877313	67879545	62392672	62394933	AT2G30490	C4H	K00487 trans-cinnamate 4-monooxygenase [EC:1.14.13.11] (A)	Bra370	Eriodictyol	Flavanone	0.902	0.000885626
A03	BjuA03G43110PM	BjuA03g43530S	37022409	37024326	31353906	31356504	AT2G30490	C4H	K00487 trans-cinnamate 4-monooxygenase [EC:1.14.13.11] (A)	Bra395	Hesperetin	Flavanone	0.975	7.5721e-06
A05	BjuA05G12410PM	BjuA05g12450S	7929792	7935108	7873656	7880943	AT2G30490	C4H	K00487 trans-cinnamate 4-monooxygenase [EC:1.14.13.11] (A)	Bra374	Luteolin	Flavone	0.953	7.25484e-05
A03	BjuA03G43110PM	BjuA03g43530S	37022409	37024326	31353906	31356504	AT2G30490	C4H	K00487 trans-cinnamate 4-monooxygenase [EC:1.14.13.11] (A)	Bra360	Dihydrokaempferol	Flavonol	0.974	9.5894e-06
B08	BjuB08G43910PM	BjuB08g46760S	67877313	67879545	62392672	62394933	AT2G30490	C4H	K00487 trans-cinnamate 4-monooxygenase [EC:1.14.13.11] (A)	Bra395	Hesperetin	Flavanone	0.936	0.000202597
B06	BjuB06G36770PM	BjuB06g39980S	54924213	54926377	58781320	58790598	AT2G30490	C4H	K00487 trans-cinnamate 4-monooxygenase [EC:1.14.13.11] (A)	Bra374	Luteolin	Flavone	0.937	0.0001984
B08	BjuB08G43910PM	BjuB08g46760S	67877313	67879545	62392672	62394933	AT2G30490	C4H	K00487 trans-cinnamate 4-monooxygenase [EC:1.14.13.11] (A)	Bra360	Dihydrokaempferol	Flavonol	0.926	0.000343005
B01	BjuB01G37760PM	BjuB01g39430S	56511393	56513812	50014190	50015497	AT2G30490	C4H	K00487 trans-cinnamate 4-monooxygenase [EC:1.14.13.11] (A)	Bra336	Dihydroquercetin	Flavonol	-0.905	0.000804509
A03	BjuA03G43110PM	BjuA03g43530S	37022409	37024326	31353906	31356504	AT2G30490	C4H	K00487 trans-cinnamate 4-monooxygenase [EC:1.14.13.11] (A)	Bra370	Eriodictyol	Flavanone	0.96	4.21657e-05
A04	BjuA04G18140PM	BjuA04g19350S	25148238	25151847	16428242	16430406	AT2G30490	C4H	K00487 trans-cinnamate 4-monooxygenase [EC:1.14.13.11] (A)	Bra245	Isoliquiritigenin	Flavanone	0.883	0.00159483
A04	BjuA04G18140PM	BjuA04g19350S	25148238	25151847	16428242	16430406	AT2G30490	C4H	K00487 trans-cinnamate 4-monooxygenase [EC:1.14.13.11] (A)	Bra53	Afzelechin	Flavanone	0.967	2.06942e-05
B08	BjuB08G43910PM	BjuB08g46760S	67877313	67879545	62392672	62394933	AT2G30490	C4H	K00487 trans-cinnamate 4-monooxygenase [EC:1.14.13.11] (A)	Bra336	Dihydroquercetin	Flavonol	0.93	0.000279594
B01	BjuB01G37760PM	BjuB01g39430S	56511393	56513812	50014190	50015497	AT2G30490	C4H	K00487 trans-cinnamate 4-monooxygenase [EC:1.14.13.11] (A)	Bra360	Dihydrokaempferol	Flavonol	-0.9	0.000947376
A04	BjuA04G18140PM	BjuA04g19350S	25148238	25151847	16428242	16430406	AT2G30490	C4H	K00487 trans-cinnamate 4-monooxygenase [EC:1.14.13.11] (A)	Bra374	Luteolin	Flavone	0.96	3.89458e-05
B01	BjuB01G37760PM	BjuB01g39430S	56511393	56513812	50014190	50015497	AT2G30490	C4H	K00487 trans-cinnamate 4-monooxygenase [EC:1.14.13.11] (A)	Bra395	Hesperetin	Flavanone	-0.911	0.000636109
B06	BjuB06G36770PM	BjuB06g39980S	54924213	54926377	58781320	58790598	AT2G30490	C4H	K00487 trans-cinnamate 4-monooxygenase [EC:1.14.13.11] (A)	Bra245	Isoliquiritigenin	Flavanone	0.833	0.00531856
B06	BjuB06G36770PM	BjuB06g39980S	54924213	54926377	58781320	58790598	AT2G30490	C4H	K00487 trans-cinnamate 4-monooxygenase [EC:1.14.13.11] (A)	Bra53	Afzelechin	Flavanone	0.948	0.000103317
A09	BjuA09G20780PM	BjuA09g21710S	12581405	12583063	12342071	12343912	AT3G51240	F3H	K00475 naringenin 3-dioxygenase [EC:1.14.11.9] (A)	Bra370	Eriodictyol	Flavanone	0.968	1.91331e-05
B08	BjuB08G08890PM	BjuB08g08960S	10676839	10678658	6868698	6870779	AT3G51240	F3H	K00475 naringenin 3-dioxygenase [EC:1.14.11.9] (A)	Bra370	Eriodictyol	Flavanone	0.864	0.00266735
A09	BjuA09G20780PM	BjuA09g21710S	12581405	12583063	12342071	12343912	AT3G51240	F3H	K00475 naringenin 3-dioxygenase [EC:1.14.11.9] (A)	Bra336	Dihydroquercetin	Flavonol	0.982	2.3594e-06
B08	BjuB08G08890PM	BjuB08g08960S	10676839	10678658	6868698	6870779	AT3G51240	F3H	K00475 naringenin 3-dioxygenase [EC:1.14.11.9] (A)	Bra395	Hesperetin	Flavanone	0.894	0.00113474
B02	BjuB02G59510PM	BjuB02g63390S	68786481	68787934	68896915	68898549	AT3G51240	F3H	K00475 naringenin 3-dioxygenase [EC:1.14.11.9] (A)	Bra374	Luteolin	Flavone	0.927	0.000329226
B08	BjuB08G08890PM	BjuB08g08960S	10676839	10678658	6868698	6870779	AT3G51240	F3H	K00475 naringenin 3-dioxygenase [EC:1.14.11.9] (A)	Bra360	Dihydrokaempferol	Flavonol	0.886	0.00148364
A09	BjuA09G20780PM	BjuA09g21710S	12581405	12583063	12342071	12343912	AT3G51240	F3H	K00475 naringenin 3-dioxygenase [EC:1.14.11.9] (A)	Bra395	Hesperetin	Flavanone	0.981	2.9239e-06
B08	BjuB08G08890PM	BjuB08g08960S	10676839	10678658	6868698	6870779	AT3G51240	F3H	K00475 naringenin 3-dioxygenase [EC:1.14.11.9] (A)	Bra336	Dihydroquercetin	Flavonol	0.889	0.00132573
A09	BjuA09G20780PM	BjuA09g21710S	12581405	12583063	12342071	12343912	AT3G51240	F3H	K00475 naringenin 3-dioxygenase [EC:1.14.11.9] (A)	Bra360	Dihydrokaempferol	Flavonol	0.981	3.0491e-06
B02	BjuB02G59510PM	BjuB02g63390S	68786481	68787934	68896915	68898549	AT3G51240	F3H	K00475 naringenin 3-dioxygenase [EC:1.14.11.9] (A)	Bra245	Isoliquiritigenin	Flavanone	0.805	0.00879657
B02	BjuB02G59510PM	BjuB02g63390S	68786481	68787934	68896915	68898549	AT3G51240	F3H	K00475 naringenin 3-dioxygenase [EC:1.14.11.9] (A)	Bra53	Afzelechin	Flavanone	0.935	0.000218839
A09	BjuA09G20780PM	BjuA09g21710S	12581405	12583063	12342071	12343912	AT3G51240	F3H	K00475 naringenin 3-dioxygenase [EC:1.14.11.9] (A)	Bra245	Isoliquiritigenin	Flavanone	0.857	0.00315384
A09	BjuA09G20780PM	BjuA09g21710S	12581405	12583063	12342071	12343912	AT3G51240	F3H	K00475 naringenin 3-dioxygenase [EC:1.14.11.9] (A)	Bra53	Afzelechin	Flavanone	0.978	4.8133e-06
B02	BjuB02G59510PM	BjuB02g63390S	68786481	68787934	68896915	68898549	AT3G51240	F3H	K00475 naringenin 3-dioxygenase [EC:1.14.11.9] (A)	Bra395	Hesperetin	Flavanone	0.938	0.000180562
B08	BjuB08G08890PM	BjuB08g08960S	10676839	10678658	6868698	6870779	AT3G51240	F3H	K00475 naringenin 3-dioxygenase [EC:1.14.11.9] (A)	Bra374	Luteolin	Flavone	0.873	0.00213857
B02	BjuB02G59510PM	BjuB02g63390S	68786481	68787934	68896915	68898549	AT3G51240	F3H	K00475 naringenin 3-dioxygenase [EC:1.14.11.9] (A)	Bra360	Dihydrokaempferol	Flavonol	0.938	0.000188293
B08	BjuB08G08890PM	BjuB08g08960S	10676839	10678658	6868698	6870779	AT3G51240	F3H	K00475 naringenin 3-dioxygenase [EC:1.14.11.9] (A)	Bra53	Afzelechin	Flavanone	0.88	0.00175945
B02	BjuB02G59510PM	BjuB02g63390S	68786481	68787934	68896915	68898549	AT3G51240	F3H	K00475 naringenin 3-dioxygenase [EC:1.14.11.9] (A)	Bra336	Dihydroquercetin	Flavonol	0.939	0.000175689
A09	BjuA09G20780PM	BjuA09g21710S	12581405	12583063	12342071	12343912	AT3G51240	F3H	K00475 naringenin 3-dioxygenase [EC:1.14.11.9] (A)	Bra374	Luteolin	Flavone	0.973	1.06849e-05
B02	BjuB02G59510PM	BjuB02g63390S	68786481	68787934	68896915	68898549	AT3G51240	F3H	K00475 naringenin 3-dioxygenase [EC:1.14.11.9] (A)	Bra370	Eriodictyol	Flavanone	0.924	0.000368285
B08	BjuB08G05580PM	BjuB08g05480S	8075104	8076331	4108510	4109737	AT3G55120	CHI	K01859 chalcone isomerase [EC:5.5.1.6] (A)	Bra374	Luteolin	Flavone	0.988	6.508e-07
A09	BjuA09G17590PM	BjuA09g18480S	10556659	10558279	10360260	10362129	AT3G55120	CHI	K01859 chalcone isomerase [EC:5.5.1.6] (A)	Bra360	Dihydrokaempferol	Flavonol	0.979	4.2059e-06
A09	BjuA09G17570PM	BjuA09g18460S	10534148	10551386	10337793	10350421	AT3G55120	CHI	K01859 chalcone isomerase [EC:5.5.1.6] (A)	Bra360	Dihydrokaempferol	Flavonol	0.999	0
B05	BjuB05G25490PM	BjuB05g27830S	44856057	44857561	41390058	41391562	AT3G55120	CHI	K01859 chalcone isomerase [EC:5.5.1.6] (A)	Bra245	Isoliquiritigenin	Flavanone	0.849	0.00378946
A09	BjuA09G17570PM	BjuA09g18460S	10534148	10551386	10337793	10350421	AT3G55120	CHI	K01859 chalcone isomerase [EC:5.5.1.6] (A)	Bra395	Hesperetin	Flavanone	0.996	1.68e-08
B05	BjuB05G25490PM	BjuB05g27830S	44856057	44857561	41390058	41391562	AT3G55120	CHI	K01859 chalcone isomerase [EC:5.5.1.6] (A)	Bra53	Afzelechin	Flavanone	0.949	9.36288e-05
A09	BjuA09G17590PM	BjuA09g18480S	10556659	10558279	10360260	10362129	AT3G55120	CHI	K01859 chalcone isomerase [EC:5.5.1.6] (A)	Bra395	Hesperetin	Flavanone	0.976	7.2849e-06
A07	BjuA07G17760PM	BjuA07g19010S	25193375	25195111	18583984	18585510	AT3G55120	CHI	K01859 chalcone isomerase [EC:5.5.1.6] (A)	Bra370	Eriodictyol	Flavanone	0.908	0.000721908
B05	BjuB05G25490PM	BjuB05g27830S	44856057	44857561	41390058	41391562	AT3G55120	CHI	K01859 chalcone isomerase [EC:5.5.1.6] (A)	Bra374	Luteolin	Flavone	0.946	0.000115944
B08	BjuB08G05580PM	BjuB08g05480S	8075104	8076331	4108510	4109737	AT3G55120	CHI	K01859 chalcone isomerase [EC:5.5.1.6] (A)	Bra245	Isoliquiritigenin	Flavanone	0.847	0.00394249
B08	BjuB08G05580PM	BjuB08g05480S	8075104	8076331	4108510	4109737	AT3G55120	CHI	K01859 chalcone isomerase [EC:5.5.1.6] (A)	Bra53	Afzelechin	Flavanone	0.994	6.28e-08
A09	BjuA09G17570PM	BjuA09g18460S	10534148	10551386	10337793	10350421	AT3G55120	CHI	K01859 chalcone isomerase [EC:5.5.1.6] (A)	Bra336	Dihydroquercetin	Flavonol	0.999	0
A09	BjuA09G17590PM	BjuA09g18480S	10556659	10558279	10360260	10362129	AT3G55120	CHI	K01859 chalcone isomerase [EC:5.5.1.6] (A)	Bra336	Dihydroquercetin	Flavonol	0.979	4.1295e-06
B06	BjuB06G10000PM	BjuB06g10060S	7210735	7212407	7068691	7070719	AT3G55120	CHI	K01859 chalcone isomerase [EC:5.5.1.6] (A)	Bra245	Isoliquiritigenin	Flavanone	0.839	0.00465798
B06	BjuB06G10000PM	BjuB06g10060S	7210735	7212407	7068691	7070719	AT3G55120	CHI	K01859 chalcone isomerase [EC:5.5.1.6] (A)	Bra53	Afzelechin	Flavanone	0.971	1.35254e-05
A07	BjuA07G17760PM	BjuA07g19010S	25193375	25195111	18583984	18585510	AT3G55120	CHI	K01859 chalcone isomerase [EC:5.5.1.6] (A)	Bra336	Dihydroquercetin	Flavonol	0.905	0.000783489
A07	BjuA07G17760PM	BjuA07g19010S	25193375	25195111	18583984	18585510	AT3G55120	CHI	K01859 chalcone isomerase [EC:5.5.1.6] (A)	Bra360	Dihydrokaempferol	Flavonol	0.907	0.000733001
A09	BjuA09G17570PM	BjuA09g18460S	10534148	10551386	10337793	10350421	AT3G55120	CHI	K01859 chalcone isomerase [EC:5.5.1.6] (A)	Bra370	Eriodictyol	Flavanone	0.99	3.151e-07
B06	BjuB06G10000PM	BjuB06g10060S	7210735	7212407	7068691	7070719	AT3G55120	CHI	K01859 chalcone isomerase [EC:5.5.1.6] (A)	Bra374	Luteolin	Flavone	0.958	4.62445e-05
A09	BjuA09G17590PM	BjuA09g18480S	10556659	10558279	10360260	10362129	AT3G55120	CHI	K01859 chalcone isomerase [EC:5.5.1.6] (A)	Bra370	Eriodictyol	Flavanone	0.97	1.4814e-05
A07	BjuA07G17760PM	BjuA07g19010S	25193375	25195111	18583984	18585510	AT3G55120	CHI	K01859 chalcone isomerase [EC:5.5.1.6] (A)	Bra395	Hesperetin	Flavanone	0.897	0.0010527
B06	BjuB06G10000PM	BjuB06g10060S	7210735	7212407	7068691	7070719	AT3G55120	CHI	K01859 chalcone isomerase [EC:5.5.1.6] (A)	Bra336	Dihydroquercetin	Flavonol	0.975	8.1368e-06
B05	BjuB05G25490PM	BjuB05g27830S	44856057	44857561	41390058	41391562	AT3G55120	CHI	K01859 chalcone isomerase [EC:5.5.1.6] (A)	Bra370	Eriodictyol	Flavanone	0.941	0.000158186
A07	BjuA07G17760PM	BjuA07g19010S	25193375	25195111	18583984	18585510	AT3G55120	CHI	K01859 chalcone isomerase [EC:5.5.1.6] (A)	Bra53	Afzelechin	Flavanone	0.911	0.000625733
A07	BjuA07G17760PM	BjuA07g19010S	25193375	25195111	18583984	18585510	AT3G55120	CHI	K01859 chalcone isomerase [EC:5.5.1.6] (A)	Bra245	Isoliquiritigenin	Flavanone	0.817	0.0072128
B06	BjuB06G10000PM	BjuB06g10060S	7210735	7212407	7068691	7070719	AT3G55120	CHI	K01859 chalcone isomerase [EC:5.5.1.6] (A)	Bra360	Dihydrokaempferol	Flavonol	0.973	9.8597e-06
A07	BjuA07G17760PM	BjuA07g19010S	25193375	25195111	18583984	18585510	AT3G55120	CHI	K01859 chalcone isomerase [EC:5.5.1.6] (A)	Bra374	Luteolin	Flavone	0.908	0.00070854
B06	BjuB06G10000PM	BjuB06g10060S	7210735	7212407	7068691	7070719	AT3G55120	CHI	K01859 chalcone isomerase [EC:5.5.1.6] (A)	Bra395	Hesperetin	Flavanone	0.975	8.4577e-06
B08	BjuB08G05580PM	BjuB08g05480S	8075104	8076331	4108510	4109737	AT3G55120	CHI	K01859 chalcone isomerase [EC:5.5.1.6] (A)	Bra370	Eriodictyol	Flavanone	0.985	1.4291e-06
A09	BjuA09G17590PM	BjuA09g18480S	10556659	10558279	10360260	10362129	AT3G55120	CHI	K01859 chalcone isomerase [EC:5.5.1.6] (A)	Bra374	Luteolin	Flavone	0.972	1.20153e-05
B06	BjuB06G10000PM	BjuB06g10060S	7210735	7212407	7068691	7070719	AT3G55120	CHI	K01859 chalcone isomerase [EC:5.5.1.6] (A)	Bra370	Eriodictyol	Flavanone	0.958	4.82835e-05
A09	BjuA09G17570PM	BjuA09g18460S	10534148	10551386	10337793	10350421	AT3G55120	CHI	K01859 chalcone isomerase [EC:5.5.1.6] (A)	Bra374	Luteolin	Flavone	0.992	1.494e-07
B08	BjuB08G05580PM	BjuB08g05480S	8075104	8076331	4108510	4109737	AT3G55120	CHI	K01859 chalcone isomerase [EC:5.5.1.6] (A)	Bra395	Hesperetin	Flavanone	0.995	3.39e-08
B05	BjuB05G25490PM	BjuB05g27830S	44856057	44857561	41390058	41391562	AT3G55120	CHI	K01859 chalcone isomerase [EC:5.5.1.6] (A)	Bra336	Dihydroquercetin	Flavonol	0.955	6.29611e-05
B08	BjuB08G05580PM	BjuB08g05480S	8075104	8076331	4108510	4109737	AT3G55120	CHI	K01859 chalcone isomerase [EC:5.5.1.6] (A)	Bra360	Dihydrokaempferol	Flavonol	0.997	7e-09
B08	BjuB08G05580PM	BjuB08g05480S	8075104	8076331	4108510	4109737	AT3G55120	CHI	K01859 chalcone isomerase [EC:5.5.1.6] (A)	Bra336	Dihydroquercetin	Flavonol	0.997	3e-09
B05	BjuB05G25490PM	BjuB05g27830S	44856057	44857561	41390058	41391562	AT3G55120	CHI	K01859 chalcone isomerase [EC:5.5.1.6] (A)	Bra360	Dihydrokaempferol	Flavonol	0.953	6.94955e-05
A09	BjuA09G17570PM	BjuA09g18460S	10534148	10551386	10337793	10350421	AT3G55120	CHI	K01859 chalcone isomerase [EC:5.5.1.6] (A)	Bra245	Isoliquiritigenin	Flavanone	0.85	0.00373988
B05	BjuB05G25490PM	BjuB05g27830S	44856057	44857561	41390058	41391562	AT3G55120	CHI	K01859 chalcone isomerase [EC:5.5.1.6] (A)	Bra395	Hesperetin	Flavanone	0.954	6.81835e-05
A09	BjuA09G17570PM	BjuA09g18460S	10534148	10551386	10337793	10350421	AT3G55120	CHI	K01859 chalcone isomerase [EC:5.5.1.6] (A)	Bra53	Afzelechin	Flavanone	0.997	4.4e-09
A09	BjuA09G17590PM	BjuA09g18480S	10556659	10558279	10360260	10362129	AT3G55120	CHI	K01859 chalcone isomerase [EC:5.5.1.6] (A)	Bra245	Isoliquiritigenin	Flavanone	0.87	0.00231534
A09	BjuA09G17590PM	BjuA09g18480S	10556659	10558279	10360260	10362129	AT3G55120	CHI	K01859 chalcone isomerase [EC:5.5.1.6] (A)	Bra53	Afzelechin	Flavanone	0.978	5.398e-06
A01	BjuA01G33210PM	BjuA01g32250S	49304148	49305910	27203227	27204835	AT4G22880	ANS	K05277 leucoanthocyanidin dioxygenase [EC:1.14.11.19] (A)	Bra336	Dihydroquercetin	Flavonol	0.999	4e-10
B05	BjuB05G47770PM	BjuB05g50770S	62002611	62004112	58669523	58671057	AT4G22880	ANS	K05277 leucoanthocyanidin dioxygenase [EC:1.14.11.19] (A)	Bra395	Hesperetin	Flavanone	0.991	2.068e-07
B05	BjuB05G47770PM	BjuB05g50770S	62002611	62004112	58669523	58671057	AT4G22880	ANS	K05277 leucoanthocyanidin dioxygenase [EC:1.14.11.19] (A)	Bra360	Dihydrokaempferol	Flavonol	0.987	9.25e-07
A01	BjuA01G33210PM	BjuA01g32250S	49304148	49305910	27203227	27204835	AT4G22880	ANS	K05277 leucoanthocyanidin dioxygenase [EC:1.14.11.19] (A)	Bra360	Dihydrokaempferol	Flavonol	0.998	1.7e-09
A01	BjuA01G33210PM	BjuA01g32250S	49304148	49305910	27203227	27204835	AT4G22880	ANS	K05277 leucoanthocyanidin dioxygenase [EC:1.14.11.19] (A)	Bra395	Hesperetin	Flavanone	0.996	8.9e-09
B02	BjuB02G64400PM	BjuB02g68370S	71312317	71313725	71433530	71434681	AT4G22880	ANS	K05277 leucoanthocyanidin dioxygenase [EC:1.14.11.19] (A)	Bra370	Eriodictyol	Flavanone	0.984	1.6454e-06
B05	BjuB05G47770PM	BjuB05g50770S	62002611	62004112	58669523	58671057	AT4G22880	ANS	K05277 leucoanthocyanidin dioxygenase [EC:1.14.11.19] (A)	Bra336	Dihydroquercetin	Flavonol	0.989	4.426e-07
A03	BjuB02G64400PM	BjuA03g12340S	71312317	71313725	13095776	13097062	AT4G22880	ANS	K05277 leucoanthocyanidin dioxygenase [EC:1.14.11.19] (A)	Bra374	Luteolin	Flavone	0.98	3.395e-06
B02	BjuB02G64400PM	BjuB02g68370S	71312317	71313725	71433530	71434681	AT4G22880	ANS	K05277 leucoanthocyanidin dioxygenase [EC:1.14.11.19] (A)	Bra360	Dihydrokaempferol	Flavonol	0.993	1.16e-07
B02	BjuB02G64400PM	BjuB02g68370S	71312317	71313725	71433530	71434681	AT4G22880	ANS	K05277 leucoanthocyanidin dioxygenase [EC:1.14.11.19] (A)	Bra395	Hesperetin	Flavanone	0.989	5.282e-07
A01	BjuA01G33210PM	BjuA01g32250S	49304148	49305910	27203227	27204835	AT4G22880	ANS	K05277 leucoanthocyanidin dioxygenase [EC:1.14.11.19] (A)	Bra370	Eriodictyol	Flavanone	0.986	1.0298e-06
B02	BjuB02G64400PM	BjuB02g68370S	71312317	71313725	71433530	71434681	AT4G22880	ANS	K05277 leucoanthocyanidin dioxygenase [EC:1.14.11.19] (A)	Bra336	Dihydroquercetin	Flavonol	0.993	1.163e-07
B05	BjuB05G47770PM	BjuB05g50770S	62002611	62004112	58669523	58671057	AT4G22880	ANS	K05277 leucoanthocyanidin dioxygenase [EC:1.14.11.19] (A)	Bra370	Eriodictyol	Flavanone	0.968	1.82971e-05
A03	BjuB02G64400PM	BjuA03g12340S	71312317	71313725	13095776	13097062	AT4G22880	ANS	K05277 leucoanthocyanidin dioxygenase [EC:1.14.11.19] (A)	Bra53	Afzelechin	Flavanone	0.986	1.0012e-06
A03	BjuB02G64400PM	BjuA03g12340S	71312317	71313725	13095776	13097062	AT4G22880	ANS	K05277 leucoanthocyanidin dioxygenase [EC:1.14.11.19] (A)	Bra245	Isoliquiritigenin	Flavanone	0.844	0.00424909
A03	BjuB02G64400PM	BjuA03g12340S	71312317	71313725	13095776	13097062	AT4G22880	ANS	K05277 leucoanthocyanidin dioxygenase [EC:1.14.11.19] (A)	Bra395	Hesperetin	Flavanone	0.988	5.555e-07
A03	BjuB02G64400PM	BjuA03g12340S	71312317	71313725	13095776	13097062	AT4G22880	ANS	K05277 leucoanthocyanidin dioxygenase [EC:1.14.11.19] (A)	Bra360	Dihydrokaempferol	Flavonol	0.989	4.04e-07
B02	BjuB02G64400PM	BjuB02g68370S	71312317	71313725	71433530	71434681	AT4G22880	ANS	K05277 leucoanthocyanidin dioxygenase [EC:1.14.11.19] (A)	Bra374	Luteolin	Flavone	0.986	1.0453e-06
B02	BjuB02G64400PM	BjuB02g68370S	71312317	71313725	71433530	71434681	AT4G22880	ANS	K05277 leucoanthocyanidin dioxygenase [EC:1.14.11.19] (A)	Bra245	Isoliquiritigenin	Flavanone	0.899	0.000985449
B02	BjuB02G64400PM	BjuB02g68370S	71312317	71313725	71433530	71434681	AT4G22880	ANS	K05277 leucoanthocyanidin dioxygenase [EC:1.14.11.19] (A)	Bra53	Afzelechin	Flavanone	0.991	2.609e-07
A03	BjuB02G64400PM	BjuA03g12340S	71312317	71313725	13095776	13097062	AT4G22880	ANS	K05277 leucoanthocyanidin dioxygenase [EC:1.14.11.19] (A)	Bra336	Dihydroquercetin	Flavonol	0.99	3.022e-07
B05	BjuB05G47770PM	BjuB05g50770S	62002611	62004112	58669523	58671057	AT4G22880	ANS	K05277 leucoanthocyanidin dioxygenase [EC:1.14.11.19] (A)	Bra374	Luteolin	Flavone	0.973	9.767e-06
A01	BjuA01G33210PM	BjuA01g32250S	49304148	49305910	27203227	27204835	AT4G22880	ANS	K05277 leucoanthocyanidin dioxygenase [EC:1.14.11.19] (A)	Bra245	Isoliquiritigenin	Flavanone	0.861	0.00286385
A01	BjuA01G33210PM	BjuA01g32250S	49304148	49305910	27203227	27204835	AT4G22880	ANS	K05277 leucoanthocyanidin dioxygenase [EC:1.14.11.19] (A)	Bra53	Afzelechin	Flavanone	0.994	4.32e-08
B05	BjuB05G47770PM	BjuB05g50770S	62002611	62004112	58669523	58671057	AT4G22880	ANS	K05277 leucoanthocyanidin dioxygenase [EC:1.14.11.19] (A)	Bra53	Afzelechin	Flavanone	0.98	3.4898e-06
B05	BjuB05G47770PM	BjuB05g50770S	62002611	62004112	58669523	58671057	AT4G22880	ANS	K05277 leucoanthocyanidin dioxygenase [EC:1.14.11.19] (A)	Bra245	Isoliquiritigenin	Flavanone	0.858	0.00309294
A03	BjuB02G64400PM	BjuA03g12340S	71312317	71313725	13095776	13097062	AT4G22880	ANS	K05277 leucoanthocyanidin dioxygenase [EC:1.14.11.19] (A)	Bra370	Eriodictyol	Flavanone	0.978	5.3777e-06
A01	BjuA01G33210PM	BjuA01g32250S	49304148	49305910	27203227	27204835	AT4G22880	ANS	K05277 leucoanthocyanidin dioxygenase [EC:1.14.11.19] (A)	Bra374	Luteolin	Flavone	0.989	4.816e-07
A10	BjuA10G26010PM	BjuA10g27040S	33173144	33174430	20914586	20915981	AT5G05270	CHIL	K01859 chalcone isomerase [EC:5.5.1.6] (A)	Bra336	Dihydroquercetin	Flavonol	0.999	3e-10
B02	BjuB02G42560PM	BjuB02g45570S	58692584	58693722	58736290	58737830	AT5G05270	CHIL	K01859 chalcone isomerase [EC:5.5.1.6] (A)	Bra336	Dihydroquercetin	Flavonol	0.951	8.22834e-05
A10	BjuA10G26010PM	BjuA10g27040S	33173144	33174430	20914586	20915981	AT5G05270	CHIL	K01859 chalcone isomerase [EC:5.5.1.6] (A)	Bra360	Dihydrokaempferol	Flavonol	0.999	1e-10
A10	BjuA10G26010PM	BjuA10g27040S	33173144	33174430	20914586	20915981	AT5G05270	CHIL	K01859 chalcone isomerase [EC:5.5.1.6] (A)	Bra395	Hesperetin	Flavanone	0.994	6.86e-08
B02	BjuB02G42560PM	BjuB02g45570S	58692584	58693722	58736290	58737830	AT5G05270	CHIL	K01859 chalcone isomerase [EC:5.5.1.6] (A)	Bra395	Hesperetin	Flavanone	0.957	5.22466e-05
B02	BjuB02G42560PM	BjuB02g45570S	58692584	58693722	58736290	58737830	AT5G05270	CHIL	K01859 chalcone isomerase [EC:5.5.1.6] (A)	Bra360	Dihydrokaempferol	Flavonol	0.947	0.000108517
A10	BjuA10G26010PM	BjuA10g27040S	33173144	33174430	20914586	20915981	AT5G05270	CHIL	K01859 chalcone isomerase [EC:5.5.1.6] (A)	Bra370	Eriodictyol	Flavanone	0.992	1.467e-07
B02	BjuB02G42560PM	BjuB02g45570S	58692584	58693722	58736290	58737830	AT5G05270	CHIL	K01859 chalcone isomerase [EC:5.5.1.6] (A)	Bra370	Eriodictyol	Flavanone	0.923	0.000385545
A10	BjuA10G26010PM	BjuA10g27040S	33173144	33174430	20914586	20915981	AT5G05270	CHIL	K01859 chalcone isomerase [EC:5.5.1.6] (A)	Bra245	Isoliquiritigenin	Flavanone	0.866	0.00253454
A10	BjuA10G26010PM	BjuA10g27040S	33173144	33174430	20914586	20915981	AT5G05270	CHIL	K01859 chalcone isomerase [EC:5.5.1.6] (A)	Bra53	Afzelechin	Flavanone	0.998	2.3e-09
B02	BjuB02G42560PM	BjuB02g45570S	58692584	58693722	58736290	58737830	AT5G05270	CHIL	K01859 chalcone isomerase [EC:5.5.1.6] (A)	Bra53	Afzelechin	Flavanone	0.94	0.000163439
B02	BjuB02G42560PM	BjuB02g45570S	58692584	58693722	58736290	58737830	AT5G05270	CHIL	K01859 chalcone isomerase [EC:5.5.1.6] (A)	Bra245	Isoliquiritigenin	Flavanone	0.847	0.00399531
B02	BjuB02G42560PM	BjuB02g45570S	58692584	58693722	58736290	58737830	AT5G05270	CHIL	K01859 chalcone isomerase [EC:5.5.1.6] (A)	Bra374	Luteolin	Flavone	0.93	0.000279918
A10	BjuA10G26010PM	BjuA10g27040S	33173144	33174430	20914586	20915981	AT5G05270	CHIL	K01859 chalcone isomerase [EC:5.5.1.6] (A)	Bra374	Luteolin	Flavone	0.994	4.94e-08
A10	BjuA10G20390PM	BjuA10g21370S	30516469	30517978	18255112	18256572	AT5G13930	CHS	K00660 chalcone synthase [EC:2.3.1.74] (A)	Bra336	Dihydroquercetin	Flavonol	0.996	1.39e-08
A03	BjuA03G51790PM	BjuA03g52450S	42168306	42169963	36194152	36195852	AT5G13930	CHS	K00660 chalcone synthase [EC:2.3.1.74] (A)	Bra374	Luteolin	Flavone	0.988	5.527e-07
B05	BjuB05G39360PM	BjuB05g42130S	56737138	56738901	53480105	53482036	AT5G13930	CHS	K00660 chalcone synthase [EC:2.3.1.74] (A)	Bra374	Luteolin	Flavone	0.943	0.000138326
B08	BjuB08G53020PM	BjuB08g55820S	73394759	73396295	67912622	67914204	AT5G13930	CHS	K00660 chalcone synthase [EC:2.3.1.74] (A)	Bra370	Eriodictyol	Flavanone	0.973	1.04438e-05
A10	BjuA10G20390PM	BjuA10g21370S	30516469	30517978	18255112	18256572	AT5G13930	CHS	K00660 chalcone synthase [EC:2.3.1.74] (A)	Bra395	Hesperetin	Flavanone	0.992	1.841e-07
A10	BjuA10G20390PM	BjuA10g21370S	30516469	30517978	18255112	18256572	AT5G13930	CHS	K00660 chalcone synthase [EC:2.3.1.74] (A)	Bra360	Dihydrokaempferol	Flavonol	0.996	1.21e-08
A03	BjuA03G51790PM	BjuA03g52450S	42168306	42169963	36194152	36195852	AT5G13930	CHS	K00660 chalcone synthase [EC:2.3.1.74] (A)	Bra245	Isoliquiritigenin	Flavanone	0.882	0.00167645
A03	BjuA03G51790PM	BjuA03g52450S	42168306	42169963	36194152	36195852	AT5G13930	CHS	K00660 chalcone synthase [EC:2.3.1.74] (A)	Bra53	Afzelechin	Flavanone	0.992	1.602e-07
B05	BjuB05G39360PM	BjuB05g42130S	56737138	56738901	53480105	53482036	AT5G13930	CHS	K00660 chalcone synthase [EC:2.3.1.74] (A)	Bra53	Afzelechin	Flavanone	0.949	9.17106e-05
B05	BjuB05G39360PM	BjuB05g42130S	56737138	56738901	53480105	53482036	AT5G13930	CHS	K00660 chalcone synthase [EC:2.3.1.74] (A)	Bra245	Isoliquiritigenin	Flavanone	0.835	0.00505862
B08	BjuB08G53020PM	BjuB08g55820S	73394759	73396295	67912622	67914204	AT5G13930	CHS	K00660 chalcone synthase [EC:2.3.1.74] (A)	Bra395	Hesperetin	Flavanone	0.982	2.2979e-06
B02	BjuB02G36860PM	BjuB02g39720S	55594033	55595300	55720722	55722204	AT5G13930	CHS	K00660 chalcone synthase [EC:2.3.1.74] (A)	Bra53	Afzelechin	Flavanone	0.906	0.000753812
B02	BjuB02G36860PM	BjuB02g39720S	55594033	55595300	55720722	55722204	AT5G13930	CHS	K00660 chalcone synthase [EC:2.3.1.74] (A)	Bra245	Isoliquiritigenin	Flavanone	0.802	0.00926105
A10	BjuA10G20390PM	BjuA10g21370S	30516469	30517978	18255112	18256572	AT5G13930	CHS	K00660 chalcone synthase [EC:2.3.1.74] (A)	Bra370	Eriodictyol	Flavanone	0.988	5.594e-07
A02	BjuA02G36080PM	BjuA02g38420S	44802732	44804184	31543880	31545574	AT5G13930	CHS	K00660 chalcone synthase [EC:2.3.1.74] (A)	Bra374	Luteolin	Flavone	0.99	2.798e-07
B08	BjuB08G53020PM	BjuB08g55820S	73394759	73396295	67912622	67914204	AT5G13930	CHS	K00660 chalcone synthase [EC:2.3.1.74] (A)	Bra360	Dihydrokaempferol	Flavonol	0.984	1.656e-06
B08	BjuB08G53020PM	BjuB08g55820S	73394759	73396295	67912622	67914204	AT5G13930	CHS	K00660 chalcone synthase [EC:2.3.1.74] (A)	Bra336	Dihydroquercetin	Flavonol	0.985	1.3872e-06
B02	BjuB02G36860PM	BjuB02g39720S	55594033	55595300	55720722	55722204	AT5G13930	CHS	K00660 chalcone synthase [EC:2.3.1.74] (A)	Bra374	Luteolin	Flavone	0.899	0.000970522
A02	BjuA02G36080PM	BjuA02g38420S	44802732	44804184	31543880	31545574	AT5G13930	CHS	K00660 chalcone synthase [EC:2.3.1.74] (A)	Bra245	Isoliquiritigenin	Flavanone	0.825	0.00618971
A02	BjuA02G36080PM	BjuA02g38420S	44802732	44804184	31543880	31545574	AT5G13930	CHS	K00660 chalcone synthase [EC:2.3.1.74] (A)	Bra53	Afzelechin	Flavanone	0.995	2.33e-08
B02	BjuB02G36860PM	BjuB02g39720S	55594033	55595300	55720722	55722204	AT5G13930	CHS	K00660 chalcone synthase [EC:2.3.1.74] (A)	Bra336	Dihydroquercetin	Flavonol	0.908	0.000707081
A02	BjuA02G36080PM	BjuA02g38420S	44802732	44804184	31543880	31545574	AT5G13930	CHS	K00660 chalcone synthase [EC:2.3.1.74] (A)	Bra360	Dihydrokaempferol	Flavonol	0.997	3e-09
B08	BjuB08G53020PM	BjuB08g55820S	73394759	73396295	67912622	67914204	AT5G13930	CHS	K00660 chalcone synthase [EC:2.3.1.74] (A)	Bra374	Luteolin	Flavone	0.977	0.0000059298
A02	BjuA02G36080PM	BjuA02g38420S	44802732	44804184	31543880	31545574	AT5G13930	CHS	K00660 chalcone synthase [EC:2.3.1.74] (A)	Bra395	Hesperetin	Flavanone	0.994	5.99e-08
B08	BjuB08G53020PM	BjuB08g55820S	73394759	73396295	67912622	67914204	AT5G13930	CHS	K00660 chalcone synthase [EC:2.3.1.74] (A)	Bra245	Isoliquiritigenin	Flavanone	0.828	0.00586897
B08	BjuB08G53020PM	BjuB08g55820S	73394759	73396295	67912622	67914204	AT5G13930	CHS	K00660 chalcone synthase [EC:2.3.1.74] (A)	Bra53	Afzelechin	Flavanone	0.982	2.5761e-06
B02	BjuB02G36860PM	BjuB02g39720S	55594033	55595300	55720722	55722204	AT5G13930	CHS	K00660 chalcone synthase [EC:2.3.1.74] (A)	Bra395	Hesperetin	Flavanone	0.907	0.000733477
B02	BjuB02G36860PM	BjuB02g39720S	55594033	55595300	55720722	55722204	AT5G13930	CHS	K00660 chalcone synthase [EC:2.3.1.74] (A)	Bra360	Dihydrokaempferol	Flavonol	0.907	0.00073739
A03	BjuA03G51790PM	BjuA03g52450S	42168306	42169963	36194152	36195852	AT5G13930	CHS	K00660 chalcone synthase [EC:2.3.1.74] (A)	Bra370	Eriodictyol	Flavanone	0.987	8.326e-07
B05	BjuB05G39360PM	BjuB05g42130S	56737138	56738901	53480105	53482036	AT5G13930	CHS	K00660 chalcone synthase [EC:2.3.1.74] (A)	Bra370	Eriodictyol	Flavanone	0.941	0.000152693
A02	BjuA02G36080PM	BjuA02g38420S	44802732	44804184	31543880	31545574	AT5G13930	CHS	K00660 chalcone synthase [EC:2.3.1.74] (A)	Bra336	Dihydroquercetin	Flavonol	0.998	2.4e-09
A10	BjuA10G20390PM	BjuA10g21370S	30516469	30517978	18255112	18256572	AT5G13930	CHS	K00660 chalcone synthase [EC:2.3.1.74] (A)	Bra53	Afzelechin	Flavanone	0.995	3.37e-08
A10	BjuA10G20390PM	BjuA10g21370S	30516469	30517978	18255112	18256572	AT5G13930	CHS	K00660 chalcone synthase [EC:2.3.1.74] (A)	Bra245	Isoliquiritigenin	Flavanone	0.846	0.00441029
B02	BjuB02G36860PM	BjuB02g39720S	55594033	55595300	55720722	55722204	AT5G13930	CHS	K00660 chalcone synthase [EC:2.3.1.74] (A)	Bra370	Eriodictyol	Flavanone	0.895	0.00110537
A03	BjuA03G51790PM	BjuA03g52450S	42168306	42169963	36194152	36195852	AT5G13930	CHS	K00660 chalcone synthase [EC:2.3.1.74] (A)	Bra395	Hesperetin	Flavanone	0.986	9.499e-07
B05	BjuB05G39360PM	BjuB05g42130S	56737138	56738901	53480105	53482036	AT5G13930	CHS	K00660 chalcone synthase [EC:2.3.1.74] (A)	Bra360	Dihydrokaempferol	Flavonol	0.952	7.36815e-05
B05	BjuB05G39360PM	BjuB05g42130S	56737138	56738901	53480105	53482036	AT5G13930	CHS	K00660 chalcone synthase [EC:2.3.1.74] (A)	Bra395	Hesperetin	Flavanone	0.951	8.28037e-05
A03	BjuA03G51790PM	BjuA03g52450S	42168306	42169963	36194152	36195852	AT5G13930	CHS	K00660 chalcone synthase [EC:2.3.1.74] (A)	Bra360	Dihydrokaempferol	Flavonol	0.993	1.033e-07
A10	BjuA10G20390PM	BjuA10g21370S	30516469	30517978	18255112	18256572	AT5G13930	CHS	K00660 chalcone synthase [EC:2.3.1.74] (A)	Bra374	Luteolin	Flavone	0.99	2.874e-07
A03	BjuA03G51790PM	BjuA03g52450S	42168306	42169963	36194152	36195852	AT5G13930	CHS	K00660 chalcone synthase [EC:2.3.1.74] (A)	Bra336	Dihydroquercetin	Flavonol	0.992	1.411e-07
B05	BjuB05G39360PM	BjuB05g42130S	56737138	56738901	53480105	53482036	AT5G13930	CHS	K00660 chalcone synthase [EC:2.3.1.74] (A)	Bra336	Dihydroquercetin	Flavonol	0.953	7.05457e-05
A02	BjuA02G36080PM	BjuA02g38420S	44802732	44804184	31543880	31545574	AT5G13930	CHS	K00660 chalcone synthase [EC:2.3.1.74] (A)	Bra370	Eriodictyol	Flavanone	0.988	5.697e-07
B04	BjuB04G35660PM	BjuB04g38780S	50176732	50178687	48050158	48051866	AT5G42800	DFR	K13082 bifunctional dihydroflavonol 4-reductase/flavanone 4-reductase [EC:1.1.1.219 1.1.1.234] (A)	Bra374	Luteolin	Flavone	0.939	0.000174174
B04	BjuB04G35660PM	BjuB04g38780S	50176732	50178687	48050158	48051866	AT5G42800	DFR	K13082 bifunctional dihydroflavonol 4-reductase/flavanone 4-reductase [EC:1.1.1.219 1.1.1.234] (A)	Bra53	Afzelechin	Flavanone	0.943	0.000136473
A09	BjuA09G39570PM	BjuA09g53520S	56945362	56946918	57768438	57770189	AT5G42800	DFR	K13082 bifunctional dihydroflavonol 4-reductase/flavanone 4-reductase [EC:1.1.1.219 1.1.1.234] (A)	Bra370	Eriodictyol	Flavanone	0.928	0.000300502
B04	BjuB04G35660PM	BjuB04g38780S	50176732	50178687	48050158	48051866	AT5G42800	DFR	K13082 bifunctional dihydroflavonol 4-reductase/flavanone 4-reductase [EC:1.1.1.219 1.1.1.234] (A)	Bra245	Isoliquiritigenin	Flavanone	0.891	0.00126465
A09	BjuA09G39570PM	BjuA09g53520S	56945362	56946918	57768438	57770189	AT5G42800	DFR	K13082 bifunctional dihydroflavonol 4-reductase/flavanone 4-reductase [EC:1.1.1.219 1.1.1.234] (A)	Bra395	Hesperetin	Flavanone	0.936	0.000210195
A09	BjuA09G39570PM	BjuA09g53520S	56945362	56946918	57768438	57770189	AT5G42800	DFR	K13082 bifunctional dihydroflavonol 4-reductase/flavanone 4-reductase [EC:1.1.1.219 1.1.1.234] (A)	Bra360	Dihydrokaempferol	Flavonol	0.938	0.00018396
A09	BjuA09G39570PM	BjuA09g53520S	56945362	56946918	57768438	57770189	AT5G42800	DFR	K13082 bifunctional dihydroflavonol 4-reductase/flavanone 4-reductase [EC:1.1.1.219 1.1.1.234] (A)	Bra336	Dihydroquercetin	Flavonol	0.938	0.000180163
A09	BjuA09G39570PM	BjuA09g53520S	56945362	56946918	57768438	57770189	AT5G42800	DFR	K13082 bifunctional dihydroflavonol 4-reductase/flavanone 4-reductase [EC:1.1.1.219 1.1.1.234] (A)	Bra374	Luteolin	Flavone	0.931	0.000272036
A09	BjuA09G39570PM	BjuA09g53520S	56945362	56946918	57768438	57770189	AT5G42800	DFR	K13082 bifunctional dihydroflavonol 4-reductase/flavanone 4-reductase [EC:1.1.1.219 1.1.1.234] (A)	Bra53	Afzelechin	Flavanone	0.935	0.000211932
B04	BjuB04G35660PM	BjuB04g38780S	50176732	50178687	48050158	48051866	AT5G42800	DFR	K13082 bifunctional dihydroflavonol 4-reductase/flavanone 4-reductase [EC:1.1.1.219 1.1.1.234] (A)	Bra370	Eriodictyol	Flavanone	0.937	0.000189588
B04	BjuB04G35660PM	BjuB04g38780S	50176732	50178687	48050158	48051866	AT5G42800	DFR	K13082 bifunctional dihydroflavonol 4-reductase/flavanone 4-reductase [EC:1.1.1.219 1.1.1.234] (A)	Bra395	Hesperetin	Flavanone	0.941	0.000159541
B04	BjuB04G35660PM	BjuB04g38780S	50176732	50178687	48050158	48051866	AT5G42800	DFR	K13082 bifunctional dihydroflavonol 4-reductase/flavanone 4-reductase [EC:1.1.1.219 1.1.1.234] (A)	Bra360	Dihydrokaempferol	Flavonol	0.945	0.000122532
B04	BjuB04G35660PM	BjuB04g38780S	50176732	50178687	48050158	48051866	AT5G42800	DFR	K13082 bifunctional dihydroflavonol 4-reductase/flavanone 4-reductase [EC:1.1.1.219 1.1.1.234] (A)	Bra336	Dihydroquercetin	Flavonol	0.945	0.000123858
