# Supplementary material for: Natural variations in TT8 and its neighboring STK confer yellow seed with elevated oil content in Brassica juncea
Source: Proc Natl Acad Sci U S A. 2025 Jan 30;122(5):e2417264122. doi: 10.1073/pnas.2417264122 (PMC11804580; doi:10.1073/pnas.2417264122)
Supplement: Supplementary file 23 — Dataset S22 (XLSX) [file pnas.2417264122.sd22.xlsx]

## Sheet: Dataset S22
Supplementary Table S22. Source, the phenotpye of yellow seed and information of TT8s mutation in 1,002 Brassica junceas accessions.
Code	Accession name	Seed coat color	Source	Haplotype	TT8.A09	TT8.B08	TT8.A09+B08	455 bp Exon2	1246 bp Introns4	2317 bp Introns5	2551 bp Exon6	3047 bp Exon7	3090 bp Exon7	830 bp Introns2	1388 bp Introns5	1958 bp Introns6	2390 bp Exon7	2742 bp Exon7
ZS001	Sanyou 3	BS	China, Tibet	Hap1	A	B	A+B	-	-	C	-	-	-	-	-	-	-	C
ZS002	Lazijiecai	BS	China, Tibet	Hap1	A	B	A+B	-	-	C	-	-	-	-	-	-	-	C
ZS003	BRA63/69	BS	Afghanistan	Hap1	A	B	A+B	-	-	C	-	-	-	-	-	-	-	C
ZS004	CR 2430	BS	Afghanistan	Hap1	A	B	A+B	-	-	C	-	-	-	-	-	-	-	C
ZS005	CR 2432	BS	Afghanistan	Hap1	A	B	A+B	-	-	C	-	-	-	-	-	-	-	C
ZS006	K-1072	BS	Afghanistan	Hap1	A	B	A+B	-	-	C	-	-	-	-	-	-	-	C
ZS007	PI 211000	BS	Afghanistan, Badakhshan	Hap1	A	B	A+B	-	-	C	-	-	-	-	-	-	-	C
ZS008	PI 212082	BS	Afghanistan, Kondoz	Hap1	A	B	A+B	-	-	C	-	-	-	-	-	-	-	C
ZS009	PI 426178	BS	Afghanistan, Nangarhar	Hap1	A	B	A+B	-	-	C	-	-	-	-	-	-	-	C
ZS010	PI 212594	BS	Afghanistan, Nangarhar	Hap1	A	B	A+B	-	-	C	-	-	-	-	-	-	-	C
ZS011	Twahib	BS	Afghanistan, Nangarhar province	Hap1	A	B	A+B	-	-	C	-	-	-	-	-	-	-	C
ZS012	CR 3428(28188)	BS	Austria	Hap1	A	B	A+B	-	-	C	-	-	-	-	-	-	-	C
ZS013	CR 493	BS	Austria	Hap1	A	B	A+B	-	-	C	-	-	-	-	-	-	-	C
ZS014	CR 494	BS	Austria	Hap1	A	B	A+B	-	-	C	-	-	-	-	-	-	-	C
ZS015	PI 432379	BS	Bangladesh	Hap1	A	B	A+B	-	-	C	-	-	-	-	-	-	-	C
ZS016	PI 432378（BAU-M/7）	BS	Bangladesh	Hap1	A	B	A+B	-	-	C	-	-	-	-	-	-	-	C
ZS017	PI 432388（BAU-M/126）	BS	Bangladesh	Hap1	A	B	A+B	-	-	C	-	-	-	-	-	-	-	C
ZS018	PI 432390（BAU-M/140）	BS	Bangladesh	Hap1	A	B	A+B	-	-	C	-	-	-	-	-	-	-	C
ZS019	Jata	BS	Bangladesh	Hap1	A	B	A+B	-	-	C	-	-	-	-	-	-	-	C
ZS020	MM003/05	BS	Bangladesh	Hap1	A	B	A+B	-	-	C	-	-	-	-	-	-	-	C
ZS021	CR 2646	BS	Belgium	Hap1	A	B	A+B	-	-	C	-	-	-	-	-	-	-	C
ZS022	CR 2695	BS	Belgium	Hap1	A	B	A+B	-	-	C	-	-	-	-	-	-	-	C
ZS023	CR 2741	BS	Bulgaria	Hap1	A	B	A+B	-	-	C	-	-	-	-	-	-	-	C
ZS024	CR 2470	BS	Bulgaria	Hap1	A	B	A+B	-	-	C	-	-	-	-	-	-	-	C
ZS025	CR 2701	BS	Bulgaria	Hap1	A	B	A+B	-	-	C	-	-	-	-	-	-	-	C
ZS026	CR 81 （Bulharska）	BS	Bulgaria	Hap1	A	B	A+B	-	-	C	-	-	-	-	-	-	-	C
ZS027	Brown mustard	BS	Canada	Hap1	A	B	A+B	-	-	C	-	-	-	-	-	-	-	C
ZS028	CR 2651	BS	Canada	Hap1	A	B	A+B	-	-	C	-	-	-	-	-	-	-	C
ZS029	CGN07151/28678/	BS	China	Hap1	A	B	A+B	-	-	C	-	-	-	-	-	-	-	C
ZS030	CGN07156	BS	China	Hap1	A	B	A+B	-	-	C	-	-	-	-	-	-	-	C
ZS031	CR 137/28411/	BS	China	Hap1	A	B	A+B	-	-	C	-	-	-	-	-	-	-	C
ZS032	CR 3325/28185/	BS	China	Hap1	A	B	A+B	-	-	C	-	-	-	-	-	-	-	C
ZS033	CR 2452/28439/	BS	China	Hap1	A	B	A+B	-	-	C	-	-	-	-	-	-	-	C
ZS034	CR 2453/28440/	BS	China	Hap1	A	B	A+B	-	-	C	-	-	-	-	-	-	-	C
ZS035	Fengyuanyou86025	BS	China	Hap1	A	B	A+B	-	-	C	-	-	-	-	-	-	-	C
ZS036	BRA 436/64	BS	China	Hap1	A	B	A+B	-	-	C	-	-	-	-	-	-	-	C
ZS037	CGN06617	BS	China	Hap1	A	B	A+B	-	-	C	-	-	-	-	-	-	-	C
ZS038	CGN15172	BS	China	Hap1	A	B	A+B	-	-	C	-	-	-	-	-	-	-	C
ZS039	CR 2421	BS	China	Hap1	A	B	A+B	-	-	C	-	-	-	-	-	-	-	C
ZS040	CR 2428	BS	China	Hap1	A	B	A+B	-	-	C	-	-	-	-	-	-	-	C
ZS041	CR 2429	BS	China	Hap1	A	B	A+B	-	-	C	-	-	-	-	-	-	-	C
ZS042	CR 2431	BS	China	Hap1	A	B	A+B	-	-	C	-	-	-	-	-	-	-	C
ZS043	CR 2451	BS	China	Hap1	A	B	A+B	-	-	C	-	-	-	-	-	-	-	C
ZS044	CR 2455	BS	China	Hap1	A	B	A+B	-	-	C	-	-	-	-	-	-	-	C
ZS045	CR 2478	BS	China	Hap1	A	B	A+B	-	-	C	-	-	-	-	-	-	-	C
ZS046	CR 2481	BS	China	Hap1	A	B	A+B	-	-	C	-	-	-	-	-	-	-	C
ZS047	CR 2508 (ching cai)	BS	China	Hap1	A	B	A+B	-	-	C	-	-	-	-	-	-	-	C
ZS048	PI 192936	BS	China	Hap1	A	B	A+B	-	-	C	-	-	-	-	-	-	-	C
ZS049	PI 257240	BS	China	Hap1	A	B	A+B	-	-	C	-	-	-	-	-	-	-	C
ZS050	unzen kobu (CR 3347)	BS	China	Hap1	A	B	A+B	-	-	C	-	-	-	-	-	-	-	C
ZS051	Huayexuelihong	BS	China	Hap1	A	B	A+B	-	-	C	-	-	-	-	-	-	-	C
ZS052	Xiyejiutoujie	BS	China, Anhui	Hap1	A	B	A+B	-	-	C	-	-	-	-	-	-	-	C
ZS053	Guangdeyejie	BS	China, Anhui	Hap1	A	B	A+B	-	-	C	-	-	-	-	-	-	-	C
ZS054	Tongchenglacai	BS	China, Anhui	Hap1	A	B	A+B	-	-	C	-	-	-	-	-	-	-	C
ZS055	gagacuidaguangtou jiecai	BS	China, Beijing	Hap1	A	B	A+B	-	-	C	-	-	-	-	-	-	-	C
ZS056	Zhengzongribenguangtou jiecai	BS	China, Beijing	Hap1	A	B	A+B	-	-	C	-	-	-	-	-	-	-	C
ZS057	Dongbeichunxiaohuayingjiecai	BS	China, Beijing	Hap1	A	B	A+B	-	-	C	-	-	-	-	-	-	-	C
ZS058	Erdaomeijiecai	BS	China, Beijing	Hap1	A	B	A+B	-	-	C	-	-	-	-	-	-	-	C
ZS059	Qingcuipingguojiecai	BS	China, Beijing	Hap1	A	B	A+B	-	-	C	-	-	-	-	-	-	-	C
ZS060	Japanese Daguangtou	BS	China, Beijing	Hap1	A	B	A+B	-	-	C	-	-	-	-	-	-	-	C
ZS061	Zhengzongxiaohuayingjiecai	BS	China, Beijing	Hap1	A	B	A+B	-	-	C	-	-	-	-	-	-	-	C
ZS062	Siyuechiqingcai	BS	China, Chongqing	Hap1	A	B	A+B	-	-	C	-	-	-	-	-	-	-	C
ZS063	Chongqingzhacai	BS	China, Chongqing	Hap1	A	B	A+B	-	-	C	-	-	-	-	-	-	-	C
ZS064	Liuliucai	BS	China, Chongqing	Hap1	A	B	A+B	-	-	C	-	-	-	-	-	-	-	C
ZS065	Red leaves jie	BS	China, Chongqing	Hap1	A	B	A+B	-	-	C	-	-	-	-	-	-	-	C
ZS066	Zhujiecai	BS	China, Chongqing	Hap1	A	B	A+B	-	-	C	-	-	-	-	-	-	-	C
ZS067	Ercai 1	BS	China, Chongqing	Hap1	A	B	A+B	-	-	C	-	-	-	-	-	-	-	C
ZS068	Ercai 2	BS	China, Chongqing	Hap1	A	B	A+B	-	-	C	-	-	-	-	-	-	-	C
ZS069	Paoqingcai	BS	China, Chongqing	Hap1	A	B	A+B	-	-	C	-	-	-	-	-	-	-	C
ZS070	1986 qingyocai	BS	China, Chongqing	Hap1	A	B	A+B	-	-	C	-	-	-	-	-	-	-	C
ZS071	Sanyexuelihong	BS	China, Fujian	Hap1	A	B	A+B	-	-	C	-	-	-	-	-	-	-	C
ZS072	Minjie 1	BS	China, Fujian	Hap1	A	B	A+B	-	-	C	-	-	-	-	-	-	-	C
ZS073	Hezheng heizi	BS	China, Gansu	Hap1	A	B	A+B	-	-	C	-	-	-	-	-	-	-	C
ZS074	Yesheng jiecai	BS	China, Gansu	Hap1	A	B	A+B	-	-	C	-	-	-	-	-	-	-	C
ZS075	Baoxinla	BS	China, Gansu	Hap1	A	B	A+B	-	-	C	-	-	-	-	-	-	-	C
ZS076	Baoxinjiecai	BS	China, Gansu	Hap1	A	B	A+B	-	-	C	-	-	-	-	-	-	-	C
ZS077	Yeshenglajie（039）	BS	China, Gansu	Hap1	A	B	A+B	-	-	C	-	-	-	-	-	-	-	C
ZS078	Yeyoucai（015）	BS	China, Gansu	Hap1	A	B	A+B	-	-	C	-	-	-	-	-	-	-	C
ZS079	Longxireman	BS	China, Gansu	Hap1	A	B	A+B	-	-	C	-	-	-	-	-	-	-	C
ZS080	Zishengjiecai（Dwarf and low branches）	BS	China, Gansu	Hap1	A	B	A+B	-	-	C	-	-	-	-	-	-	-	C
ZS081	Zishengjiecai	BS	China, Gansu	Hap1	A	B	A+B	-	-	C	-	-	-	-	-	-	-	C
ZS082	Kejiacai	BS	China, Guangdong	Hap1	A	B	A+B	-	-	C	-	-	-	-	-	-	-	C
ZS083	Xiyexuelihong	BS	China, Gansu	Hap1	A	B	A+B	-	-	C	-	-	-	-	-	-	-	C
ZS084	Kejiajiecai	BS	China, Guangdong	Hap1	A	B	A+B	-	-	C	-	-	-	-	-	-	-	C
ZS085	Jiannangailiang801chunjie	BS	China, Guangdong	Hap1	A	B	A+B	-	-	C	-	-	-	-	-	-	-	C
ZS086	Jian Nan Bang Bang mustard	BS	China, Guangdong	Hap1	A	B	A+B	-	-	C	-	-	-	-	-	-	-	C
ZS087	Texuandapingpudaroubaoxinjiedajiecaizhong	BS	China, Guangdong	Hap1	A	B	A+B	-	-	C	-	-	-	-	-	-	-	C
ZS088	Chaozhoudasanyebaoxinjie	BS	China, Guangdong	Hap1	A	B	A+B	-	-	C	-	-	-	-	-	-	-	C
ZS089	Zhongsubaoxinjie	BS	China, Guangdong	Hap1	A	B	A+B	-	-	C	-	-	-	-	-	-	-	C
ZS090	Tedazacai 1	BS	China, Guangdong	Hap1	A	B	A+B	-	-	C	-	-	-	-	-	-	-	C
ZS091	Tedazacai 2	BS	China, Guangdong	Hap1	A	B	A+B	-	-	C	-	-	-	-	-	-	-	C
ZS092	Daroubaoxincai 11	BS	China, Guangdong	Hap1	A	B	A+B	-	-	C	-	-	-	-	-	-	-	C
ZS093	Dapingpudaroubaoxincai	BS	China, Guangdong	Hap1	A	B	A+B	-	-	C	-	-	-	-	-	-	-	C
ZS094	Guangdongmeicai	BS	China, Guangdong	Hap1	A	B	A+B	-	-	C	-	-	-	-	-	-	-	C
ZS095	Kuanyegaojiaojie	BS	China, Guangdong	Hap1	A	B	A+B	-	-	C	-	-	-	-	-	-	-	C
ZS096	Haotianduozaijie	BS	China, Guangdong	Hap1	A	B	A+B	-	-	C	-	-	-	-	-	-	-	C
ZS097	Taixuandaroubaoxincai	BS	China, Guangdong	Hap1	A	B	A+B	-	-	C	-	-	-	-	-	-	-	C
ZS098	Qianlongshuidongjiecai	BS	China, Guangdong	Hap1	A	B	A+B	-	-	C	-	-	-	-	-	-	-	C
ZS099	Shuidongjixingjie	BS	China, Guangdong	Hap1	A	B	A+B	-	-	C	-	-	-	-	-	-	-	C
ZS100	Shuidongxingjie	BS	China, Guangdong	Hap1	A	B	A+B	-	-	C	-	-	-	-	-	-	-	C
ZS101	Tianjiecai	BS	China, Guangdong	Hap1	A	B	A+B	-	-	C	-	-	-	-	-	-	-	C
ZS102	Tianzujiecai	BS	China, Guangxi	Hap1	A	B	A+B	-	-	C	-	-	-	-	-	-	-	C
ZS103	Baixinjiecai	BS	China, Guangdong	Hap1	A	B	A+B	-	-	C	-	-	-	-	-	-	-	C
ZS104	Xiangguangkejiatianjiecai	BS	China, Guangxi	Hap1	A	B	A+B	-	-	C	-	-	-	-	-	-	-	C
ZS105	Anshun heizi	BS	China, Guizhou	Hap1	A	B	A+B	-	-	C	-	-	-	-	-	-	-	C
ZS106	Guansuokuyoucai（1）	BS	China, Guizhou	Hap1	A	B	A+B	-	-	C	-	-	-	-	-	-	-	C
ZS107	Qinglongkuyoucai（1）	BS	China, Guizhou	Hap1	A	B	A+B	-	-	C	-	-	-	-	-	-	-	C
ZS108	Yingjiangkuyoucai（1）	BS	China, Guizhou	Hap1	A	B	A+B	-	-	C	-	-	-	-	-	-	-	C
ZS109	Meihuashanjiecai	BS	China, Guizhou	Hap1	A	B	A+B	-	-	C	-	-	-	-	-	-	-	C
ZS110	Rape in Jinji Village Wuli Township Qianxi County	BS	China, Guizhou	Hap1	A	B	A+B	-	-	C	-	-	-	-	-	-	-	C
ZS111	Sinankuyoucai	BS	China, Guizhou	Hap1	A	B	A+B	-	-	C	-	-	-	-	-	-	-	C
ZS112	Weiningcongshengcai	BS	China, Guizhou	Hap1	A	B	A+B	-	-	C	-	-	-	-	-	-	-	C
ZS113	Weiningjinzhongjiecai	BS	China, Guizhou	Hap1	A	B	A+B	-	-	C	-	-	-	-	-	-	-	C
ZS114	Xingrenaiyoucai	BS	China, Guizhou	Hap1	A	B	A+B	-	-	C	-	-	-	-	-	-	-	C
ZS115	Lushankuyoucai	BS	China, Guizhou	Hap1	A	B	A+B	-	-	C	-	-	-	-	-	-	-	C
ZS116	Niuerduo	BS	China, Guizhou	Hap1	A	B	A+B	-	-	C	-	-	-	-	-	-	-	C
ZS117	Anlonggaoyoucai	BS	China, Guizhou	Hap1	A	B	A+B	-	-	C	-	-	-	-	-	-	-	C
ZS118	Yinjiangkuyoucai	BS	China, Guizhou	Hap1	A	B	A+B	-	-	C	-	-	-	-	-	-	-	C
ZS119	Jianyelacai	BS	China, Guizhou	Hap1	A	B	A+B	-	-	C	-	-	-	-	-	-	-	C
ZS120	Qianqing 1	BS	China, Guizhou	Hap1	A	B	A+B	-	-	C	-	-	-	-	-	-	-	C
ZS121	Qianqing 2	BS	China, Guizhou	Hap1	A	B	A+B	-	-	C	-	-	-	-	-	-	-	C
ZS122	Siyuewanqingcai	BS	China, Guizhou	Hap1	A	B	A+B	-	-	C	-	-	-	-	-	-	-	C
ZS123	Wnxf2	BS	China, Guizhou	Hap1	A	B	A+B	-	-	C	-	-	-	-	-	-	-	C
ZS124	Tejiercai（Laonongpai）	BS	China, Guizhou	Hap1	A	B	A+B	-	-	C	-	-	-	-	-	-	-	C
ZS125	Wnxf16	BS	China, Guizhou	Hap1	A	B	A+B	-	-	C	-	-	-	-	-	-	-	C
ZS126	Weiningjiecai 12	BS	China, Guizhou	Hap1	A	B	A+B	-	-	C	-	-	-	-	-	-	-	C
ZS127	Weiningjiecai 2	BS	China, Guizhou	Hap1	A	B	A+B	-	-	C	-	-	-	-	-	-	-	C
ZS128	Beifangzacai 2	BS	China, Hebei	Hap1	A	B	A+B	-	-	C	-	-	-	-	-	-	-	C
ZS129	Baoxinjie 2	BS	China, Hebei	Hap1	A	B	A+B	-	-	C	-	-	-	-	-	-	-	C
ZS130	Lvrongcai	BS	China, Hebei	Hap1	A	B	A+B	-	-	C	-	-	-	-	-	-	-	C
ZS131	Beifangzacai	BS	China, Hebei	Hap1	A	B	A+B	-	-	C	-	-	-	-	-	-	-	C
ZS132	Huayexiangjiecai	BS	China, Hebei	Hap1	A	B	A+B	-	-	C	-	-	-	-	-	-	-	C
ZS133	Jingxuanhuayejiecai	BS	China, Hebei	Hap1	A	B	A+B	-	-	C	-	-	-	-	-	-	-	C
ZS134	Luosanaijie	BS	China, Henan	Hap1	A	B	A+B	-	-	C	-	-	-	-	-	-	-	C
ZS135	Luosangaojie	BS	China, Henan	Hap1	A	B	A+B	-	-	C	-	-	-	-	-	-	-	C
ZS136	CGN15192	BS	China, Hongkong	Hap1	A	B	A+B	-	-	C	-	-	-	-	-	-	-	C
ZS137	SL110	BS	China, Hubei	Hap1	A	B	A+B	-	-	C	-	-	-	-	-	-	-	C
ZS138	SL14	BS	China, Hubei	Hap1	A	B	A+B	-	-	C	-	-	-	-	-	-	-	C
ZS139	SL15	BS	China, Hubei	Hap1	A	B	A+B	-	-	C	-	-	-	-	-	-	-	C
ZS140	SL19	BS	China, Hubei	Hap1	A	B	A+B	-	-	C	-	-	-	-	-	-	-	C
ZS141	SL20	BS	China, Hubei	Hap1	A	B	A+B	-	-	C	-	-	-	-	-	-	-	C
ZS142	SL29	BS	China, Hubei	Hap1	A	B	A+B	-	-	C	-	-	-	-	-	-	-	C
ZS143	SL63	BS	China, Hubei	Hap1	A	B	A+B	-	-	C	-	-	-	-	-	-	-	C
ZS144	SL7	BS	China, Hubei	Hap1	A	B	A+B	-	-	C	-	-	-	-	-	-	-	C
ZS145	SL83	BS	China, Hubei	Hap1	A	B	A+B	-	-	C	-	-	-	-	-	-	-	C
ZS146	SL84	BS	China, Hubei	Hap1	A	B	A+B	-	-	C	-	-	-	-	-	-	-	C
ZS147	SL86	BS	China, Hubei	Hap1	A	B	A+B	-	-	C	-	-	-	-	-	-	-	C
ZS148	SL94	BS	China, Hubei	Hap1	A	B	A+B	-	-	C	-	-	-	-	-	-	-	C
ZS149	J258-2	BS	China, Hubei	Hap1	A	B	A+B	-	-	C	-	-	-	-	-	-	-	C
ZS150	J262-1	BS	China, Hubei	Hap1	A	B	A+B	-	-	C	-	-	-	-	-	-	-	C
ZS151	J263-3	BS	China, Hubei	Hap1	A	B	A+B	-	-	C	-	-	-	-	-	-	-	C
ZS152	J264-2	BS	China, Hubei	Hap1	A	B	A+B	-	-	C	-	-	-	-	-	-	-	C
ZS153	J265-1	BS	China, Hubei	Hap1	A	B	A+B	-	-	C	-	-	-	-	-	-	-	C
ZS154	J266-3	BS	China, Hubei	Hap1	A	B	A+B	-	-	C	-	-	-	-	-	-	-	C
ZS155	J267-12	BS	China, Hubei	Hap1	A	B	A+B	-	-	C	-	-	-	-	-	-	-	C
ZS156	J272-2	BS	China, Hubei	Hap1	A	B	A+B	-	-	C	-	-	-	-	-	-	-	C
ZS157	J280-4	BS	China, Hubei	Hap1	A	B	A+B	-	-	C	-	-	-	-	-	-	-	C
ZS158	J282-2	BS	China, Hubei	Hap1	A	B	A+B	-	-	C	-	-	-	-	-	-	-	C
ZS159	J289-9	BS	China, Hubei	Hap1	A	B	A+B	-	-	C	-	-	-	-	-	-	-	C
ZS160	J290-3	BS	China, Hubei	Hap1	A	B	A+B	-	-	C	-	-	-	-	-	-	-	C
ZS161	J291-2	BS	China, Hubei	Hap1	A	B	A+B	-	-	C	-	-	-	-	-	-	-	C
ZS162	J292-4	BS	China, Hubei	Hap1	A	B	A+B	-	-	C	-	-	-	-	-	-	-	C
ZS163	J293-1	BS	China, Hubei	Hap1	A	B	A+B	-	-	C	-	-	-	-	-	-	-	C
ZS164	J295-6	BS	China, Hubei	Hap1	A	B	A+B	-	-	C	-	-	-	-	-	-	-	C
ZS165	J298-3	BS	China, Hubei	Hap1	A	B	A+B	-	-	C	-	-	-	-	-	-	-	C
ZS166	Xiyejie	BS	China, Hubei	Hap1	A	B	A+B	-	-	C	-	-	-	-	-	-	-	C
ZS167	Xuelihong	BS	China, Hubei	Hap1	A	B	A+B	-	-	C	-	-	-	-	-	-	-	C
ZS168	Sichuantedazacai	BS	China, Hubei	Hap1	A	B	A+B	-	-	C	-	-	-	-	-	-	-	C
ZS169	Tedaercai	BS	China, Hubei	Hap1	A	B	A+B	-	-	C	-	-	-	-	-	-	-	C
ZS170	Enshihejie	BS	China, Hubei	Hap1	A	B	A+B	-	-	C	-	-	-	-	-	-	-	C
ZS171	Enshijiecai	BS	China, Hubei	Hap1	A	B	A+B	-	-	C	-	-	-	-	-	-	-	C
ZS172	Hengyang jiecai	BS	China, Hunan	Hap1	A	B	A+B	-	-	C	-	-	-	-	-	-	-	C
ZS173	Purple Leaf Mustard (PM)	BS	China, Hunan	Hap1	A	B	A+B	-	-	C	-	-	-	-	-	-	-	C
ZS174	Ziyejie	BS	China, Hunan	Hap1	A	B	A+B	-	-	C	-	-	-	-	-	-	-	C
ZS175	Huarongjiecai	BS	China, Hunan	Hap1	A	B	A+B	-	-	C	-	-	-	-	-	-	-	C
ZS176	Changningshengliqiaozijie	BS	China, Hunan	Hap1	A	B	A+B	-	-	C	-	-	-	-	-	-	-	C
ZS177	Hangnanbaoyijiecai	BS	China, Hunan	Hap1	A	B	A+B	-	-	C	-	-	-	-	-	-	-	C
ZS178	Hangnandaguangjiecai 1	BS	China, Hunan	Hap1	A	B	A+B	-	-	C	-	-	-	-	-	-	-	C
ZS179	Hangnandaguangjiecai 2	BS	China, Hunan	Hap1	A	B	A+B	-	-	C	-	-	-	-	-	-	-	C
ZS180	Daguangjiecai	BS	China, Hunan	Hap1	A	B	A+B	-	-	C	-	-	-	-	-	-	-	C
ZS181	Hangnandaguangjiecai 3	BS	China, Hunan	Hap1	A	B	A+B	-	-	C	-	-	-	-	-	-	-	C
ZS182	Hanshoujiecai	BS	China, Hunan	Hap1	A	B	A+B	-	-	C	-	-	-	-	-	-	-	C
ZS183	Xinhejiecaixingyoucai	BS	China, Hunan	Hap1	A	B	A+B	-	-	C	-	-	-	-	-	-	-	C
ZS184	Hongyejie	BS	China, Hunan	Hap1	A	B	A+B	-	-	C	-	-	-	-	-	-	-	C
ZS185	2016431753	BS	China, Hunan	Hap1	A	B	A+B	-	-	C	-	-	-	-	-	-	-	C
ZS186	P433122041-1	BS	China, Hunan	Hap1	A	B	A+B	-	-	C	-	-	-	-	-	-	-	C
ZS187	Anxiangjiecai-1	BS	China, Hunan	Hap1	A	B	A+B	-	-	C	-	-	-	-	-	-	-	C
ZS188	Huayuanjiecai（P430723018)	BS	China, Hunan	Hap1	A	B	A+B	-	-	C	-	-	-	-	-	-	-	C
ZS189	Jiecaizisheng	BS	China, Hunan	Hap1	A	B	A+B	-	-	C	-	-	-	-	-	-	-	C
ZS190	Longshan 1	BS	China, Hunan	Hap1	A	B	A+B	-	-	C	-	-	-	-	-	-	-	C
ZS191	Xiangyindatoucai	BS	China, Hunan	Hap1	A	B	A+B	-	-	C	-	-	-	-	-	-	-	C
ZS192	Xiangyinqingcai	BS	China, Hunan	Hap1	A	B	A+B	-	-	C	-	-	-	-	-	-	-	C
ZS193	Yongshunkuyoucai（P433127002）	BS	China, Hunan	Hap1	A	B	A+B	-	-	C	-	-	-	-	-	-	-	C
ZS194	Dingchengjiecai	BS	China, Hunan	Hap1	A	B	A+B	-	-	C	-	-	-	-	-	-	-	C
ZS195	Linlilayoucai（P430724017)	BS	China, Hunan	Hap1	A	B	A+B	-	-	C	-	-	-	-	-	-	-	C
ZS196	Taojianghuayejie	BS	China, Hunan	Hap1	A	B	A+B	-	-	C	-	-	-	-	-	-	-	C
ZS197	Xiangxiang Local Rape（P430381026）	BS	China, Hunan	Hap1	A	B	A+B	-	-	C	-	-	-	-	-	-	-	C
ZS198	Yuanlingkuyoucai（P433022143）	BS	China, Hunan	Hap1	A	B	A+B	-	-	C	-	-	-	-	-	-	-	C
ZS199	Cilibangcai	BS	China, Hunan	Hap1	A	B	A+B	-	-	C	-	-	-	-	-	-	-	C
ZS200	cilibangcai-2	BS	China, Hunan	Hap1	A	B	A+B	-	-	C	-	-	-	-	-	-	-	C
ZS201	Cilibangcai with thick stem	BS	China, Hunan	Hap1	A	B	A+B	-	-	C	-	-	-	-	-	-	-	C
ZS202	Cilidoucai	BS	China, Hunan	Hap1	A	B	A+B	-	-	C	-	-	-	-	-	-	-	C
ZS203	Ciligenjie	BS	China, Hunan	Hap1	A	B	A+B	-	-	C	-	-	-	-	-	-	-	C
ZS204	Cilijiecai	BS	China, Hunan	Hap1	A	B	A+B	-	-	C	-	-	-	-	-	-	-	C
ZS205	Cilijiecai three branches	BS	China, Hunan	Hap1	A	B	A+B	-	-	C	-	-	-	-	-	-	-	C
ZS206	Xiangyinziyejie	BS	China, Hunan	Hap1	A	B	A+B	-	-	C	-	-	-	-	-	-	-	C
ZS207	Xiangyinziyejie（Common lobed leaf）	BS	China, Hunan	Hap1	A	B	A+B	-	-	C	-	-	-	-	-	-	-	C
ZS208	Liuyangpaicai-1	BS	China, Hunan	Hap1	A	B	A+B	-	-	C	-	-	-	-	-	-	-	C
ZS209	Xinyangjiecai（Plant2）	BS	China, Hunan	Hap1	A	B	A+B	-	-	C	-	-	-	-	-	-	-	C
ZS210	Yizhangjiecai	BS	China, Hunan	Hap1	A	B	A+B	-	-	C	-	-	-	-	-	-	-	C
ZS211	Tiantangjiecai	BS	China, Hunan	Hap1	A	B	A+B	-	-	C	-	-	-	-	-	-	-	C
ZS212	Changshakuoyejie	BS	China, Hunan	Hap1	A	B	A+B	-	-	C	-	-	-	-	-	-	-	C
ZS213	Bayanchuoerjiecai	BS	China, Inner Mongolia	Hap1	A	B	A+B	-	-	C	-	-	-	-	-	-	-	C
ZS214	Huhhot Zhongtoujiecai	BS	China, Inner Mongolia	Hap1	A	B	A+B	-	-	C	-	-	-	-	-	-	-	C
ZS215	Bayan Nur jiecai	BS	China, Inner Mongolia	Hap1	A	B	A+B	-	-	C	-	-	-	-	-	-	-	C
ZS216	Huhhot xiaotoujiecai	BS	China, Inner Mongolia	Hap1	A	B	A+B	-	-	C	-	-	-	-	-	-	-	C
ZS217	Huhhot datoujiecai	BS	China, Inner Mongolia	Hap1	A	B	A+B	-	-	C	-	-	-	-	-	-	-	C
ZS218	Nianshuiyejicai	BS	China, Jiangsu	Hap1	A	B	A+B	-	-	C	-	-	-	-	-	-	-	C
ZS219	Fengweilacai	BS	China, Jiangsu	Hap1	A	B	A+B	-	-	C	-	-	-	-	-	-	-	C
ZS220	Qidouxiangdatoucai	BS	China, Jiangsu	Hap1	A	B	A+B	-	-	C	-	-	-	-	-	-	-	C
ZS221	Fengbangliuliucai(White leaves/Black leaves)	BS	China, Jiangsu	Hap1	A	B	A+B	-	-	C	-	-	-	-	-	-	-	C
ZS222	Jingsijie (Small leaves)	BS	China, Jiangsu	Hap1	A	B	A+B	-	-	C	-	-	-	-	-	-	-	C
ZS223	Hezimakucai	BS	China, Jiangsu	Hap1	A	B	A+B	-	-	C	-	-	-	-	-	-	-	C
ZS224	Yanchengyejiecai	BS	China, Jiangsu	Hap1	A	B	A+B	-	-	C	-	-	-	-	-	-	-	C
ZS225	Hongyela	BS	China, Jiangxi	Hap1	A	B	A+B	-	-	C	-	-	-	-	-	-	-	C
ZS226	Hukoujiecai	BS	China, Jiangxi	Hap1	A	B	A+B	-	-	C	-	-	-	-	-	-	-	C
ZS227	Lepingjiecai	BS	China, Jiangxi	Hap1	A	B	A+B	-	-	C	-	-	-	-	-	-	-	C
ZS228	Shanglijiecai	BS	China, Jiangxi	Hap1	A	B	A+B	-	-	C	-	-	-	-	-	-	-	C
ZS229	Chaojixiaohuayingjiecai	BS	China, Liaoling	Hap1	A	B	A+B	-	-	C	-	-	-	-	-	-	-	C
ZS230	Shengyangxuelihong	BS	China, Liaoling	Hap1	A	B	A+B	-	-	C	-	-	-	-	-	-	-	C
ZS231	Xiaohuayingjiecai	BS	China, Liaoning	Hap1	A	B	A+B	-	-	C	-	-	-	-	-	-	-	C
ZS232	Dulanniuweishao	BS	China, Qinghai	Hap1	A	B	A+B	-	-	C	-	-	-	-	-	-	-	C
ZS233	Ketuhonglajie	BS	China, Qinghai	Hap1	A	B	A+B	-	-	C	-	-	-	-	-	-	-	C
ZS234	PI 531269 （HUA-SIAO）	BS	China, Shaanxi	Hap1	A	B	A+B	-	-	C	-	-	-	-	-	-	-	C
ZS235	Hanzhong Tall	BS	China, Shaanxi	Hap1	A	B	A+B	-	-	C	-	-	-	-	-	-	-	C
ZS236	Mianxianjiecai	BS	China, Shaanxi	Hap1	A	B	A+B	-	-	C	-	-	-	-	-	-	-	C
ZS237	Jinsijiecai(Cleft leaf)	BS	China, Shanghai	Hap1	A	B	A+B	-	-	C	-	-	-	-	-	-	-	C
ZS238	Baojijiecai	BS	China, Shanxi	Hap1	A	B	A+B	-	-	C	-	-	-	-	-	-	-	C
ZS239	Cuifengdaguangjie(Wanjinguangtoujie)	BS	China, Shanxi	Hap1	A	B	A+B	-	-	C	-	-	-	-	-	-	-	C
ZS240	Zuoquanhejie	BS	China, Shanxi	Hap1	A	B	A+B	-	-	C	-	-	-	-	-	-	-	C
ZS241	Jiwangwanjinjie	BS	China, Shanxi	Hap1	A	B	A+B	-	-	C	-	-	-	-	-	-	-	C
ZS242	Japanese Wanjinjie	BS	China, Shanxi	Hap1	A	B	A+B	-	-	C	-	-	-	-	-	-	-	C
ZS243	Lanshi Caoyaozi	BS	China, Sichuan	Hap1	A	B	A+B	-	-	C	-	-	-	-	-	-	-	C
ZS244	Xiaoyingzidatoucai D13-1	BS	China, Sichuan	Hap1	A	B	A+B	-	-	C	-	-	-	-	-	-	-	C
ZS245	D17-1（Boutique turnip）	BS	China, Sichuan	Hap1	A	B	A+B	-	-	C	-	-	-	-	-	-	-	C
ZS246	Z29-1（Yonganxiaojie）	BS	China, Sichuan	Hap1	A	B	A+B	-	-	C	-	-	-	-	-	-	-	C
ZS247	Z37-10-3-1（08ZC-4）	BS	China, Sichuan	Hap1	A	B	A+B	-	-	C	-	-	-	-	-	-	-	C
ZS248	Z38-1-1-1(08ZC-6)	BS	China, Sichuan	Hap1	A	B	A+B	-	-	C	-	-	-	-	-	-	-	C
ZS249	Surpass precocity small leaves zhacai	BS	China, Sichuan	Hap1	A	B	A+B	-	-	C	-	-	-	-	-	-	-	C
ZS250	Beichuanyeyoujie	BS	China, Sichuan	Hap1	A	B	A+B	-	-	C	-	-	-	-	-	-	-	C
ZS251	Minayangzhacai	BS	China, Sichuan	Hap1	A	B	A+B	-	-	C	-	-	-	-	-	-	-	C
ZS252	Zitongjiecai	BS	Chian, Sichuan	Hap1	A	B	A+B	-	-	C	-	-	-	-	-	-	-	C
ZS253	Zitongjiecai 2	BS	China, Sichuan	Hap1	A	B	A+B	-	-	C	-	-	-	-	-	-	-	C
ZS254	Zitongjiecai 3	BS	China, Sichuan	Hap1	A	B	A+B	-	-	C	-	-	-	-	-	-	-	C
ZS255	Zitongjiecai 2	BS	China, Sichuan	Hap1	A	B	A+B	-	-	C	-	-	-	-	-	-	-	C
ZS256	T84-66	BS	China, Sichuan	Hap1	A	B	A+B	-	-	C	-	-	-	-	-	-	-	C
ZS257	Miancai	BS	China, Sichuan	Hap1	A	B	A+B	-	-	C	-	-	-	-	-	-	-	C
ZS258	Fujiangzhacai（Jiecai）	BS	China, Sichuan	Hap1	A	B	A+B	-	-	C	-	-	-	-	-	-	-	C
ZS259	Zhengxingcuinenercai	BS	China, Sichuan	Hap1	A	B	A+B	-	-	C	-	-	-	-	-	-	-	C
ZS260	Nenxiangercai	BS	China, Sichuan	Hap1	A	B	A+B	-	-	C	-	-	-	-	-	-	-	C
ZS261	Baipibangcai	BS	China, Sichuan	Hap1	A	B	A+B	-	-	C	-	-	-	-	-	-	-	C
ZS262	Baihuajie（Q W 117-16)	BS	China, Sichuan	Hap1	A	B	A+B	-	-	C	-	-	-	-	-	-	-	C
ZS263	Changbingjie（Q 1002-6)	BS	China, Sichuan	Hap1	A	B	A+B	-	-	C	-	-	-	-	-	-	-	C
ZS264	Fengweijie（Q 4002-1)	BS	China, Sichuan	Hap1	A	B	A+B	-	-	C	-	-	-	-	-	-	-	C
ZS265	Zhacai	BS	China, Sichuan	Hap1	A	B	A+B	-	-	C	-	-	-	-	-	-	-	C
ZS266	Bangcai	BS	China, Sichuan	Hap1	A	B	A+B	-	-	C	-	-	-	-	-	-	-	C
ZS267	Zhongdugaokeercai	BS	China, Sichuan	Hap1	A	B	A+B	-	-	C	-	-	-	-	-	-	-	C
ZS268	CR 2517	BS	China, Taiwan	Hap1	A	B	A+B	-	-	C	-	-	-	-	-	-	-	C
ZS269	Jiangzi 301	BS	China, Tibet	Hap1	A	B	A+B	-	-	C	-	-	-	-	-	-	-	C
ZS270	Jieyou 1	BS	China, Tibet	Hap1	A	B	A+B	-	-	C	-	-	-	-	-	-	-	C
ZS271	Rikaze baijian	BS	China, Tibet	Hap1	A	B	A+B	-	-	C	-	-	-	-	-	-	-	C
ZS272	Rikaze youcai	BS	China, Tibet	Hap1	A	B	A+B	-	-	C	-	-	-	-	-	-	-	C
ZS273	Rikaze yuanyou 76041	BS	China, Tibet	Hap1	A	B	A+B	-	-	C	-	-	-	-	-	-	-	C
ZS274	Shannan Changfei	BS	China, Tibet	Hap1	A	B	A+B	-	-	C	-	-	-	-	-	-	-	C
ZS275	Shannanjie 2	BS	China, Tibet	Hap1	A	B	A+B	-	-	C	-	-	-	-	-	-	-	C
ZS276	Zangyou 1	BS	China, Tibet	Hap1	A	B	A+B	-	-	C	-	-	-	-	-	-	-	C
ZS277	Zangyou 4	BS	China, Tibet	Hap1	A	B	A+B	-	-	C	-	-	-	-	-	-	-	C
ZS278	Zangyou 6	BS	China, Tibet	Hap1	A	B	A+B	-	-	C	-	-	-	-	-	-	-	C
ZS279	7202	BS	China, Tibet	Hap1	A	B	A+B	-	-	C	-	-	-	-	-	-	-	C
ZS280	Yeyoucai in Lazi Xiaza Village	BS	China, Tibet	Hap1	A	B	A+B	-	-	C	-	-	-	-	-	-	-	C
ZS281	Peiqing Village Local Jiecai	BS	China, Tibet	Hap1	A	B	A+B	-	-	C	-	-	-	-	-	-	-	C
ZS282	7981	BS	China, Tibet	Hap1	A	B	A+B	-	-	C	-	-	-	-	-	-	-	C
ZS283	Quxu dali	BS	China, Tibet	Hap1	A	B	A+B	-	-	C	-	-	-	-	-	-	-	C
ZS284	Shigatse 760049	BS	China, Tibet	Hap1	A	B	A+B	-	-	C	-	-	-	-	-	-	-	C
ZS285	83302	BS	China, Tibet	Hap1	A	B	A+B	-	-	C	-	-	-	-	-	-	-	C
ZS286	p0030	BS	China, Tibet	Hap1	A	B	A+B	-	-	C	-	-	-	-	-	-	-	C
ZS287	J0116	BS	China, Tibet	Hap1	A	B	A+B	-	-	C	-	-	-	-	-	-	-	C
ZS288	J132	BS	China, Tibet	Hap1	A	B	A+B	-	-	C	-	-	-	-	-	-	-	C
ZS289	Ajie77-1300	BS	China, Tibet	Hap1	A	B	A+B	-	-	C	-	-	-	-	-	-	-	C
ZS290	Angbai	BS	China, Tibet	Hap1	A	B	A+B	-	-	C	-	-	-	-	-	-	-	C
ZS291	Deqingdali	BS	China, Tibet	Hap1	A	B	A+B	-	-	C	-	-	-	-	-	-	-	C
ZS292	Guanbayou	BS	China, Tibet	Hap1	A	B	A+B	-	-	C	-	-	-	-	-	-	-	C
ZS293	Huangxijieyou	BS	China, Tibet	Hap1	A	B	A+B	-	-	C	-	-	-	-	-	-	-	C
ZS294	Jie 2	BS	China, Tibet	Hap1	A	B	A+B	-	-	C	-	-	-	-	-	-	-	C
ZS295	Mustard type	BS	China, Tibet	Hap1	A	B	A+B	-	-	C	-	-	-	-	-	-	-	C
ZS296	Shanzhu-11537	BS	China, Tibet	Hap1	A	B	A+B	-	-	C	-	-	-	-	-	-	-	C
ZS297	Changfei	BS	China, Tibet	Hap1	A	B	A+B	-	-	C	-	-	-	-	-	-	-	C
ZS298	Changtuiyou	BS	China, Tibet	Hap1	A	B	A+B	-	-	C	-	-	-	-	-	-	-	C
ZS299	Qushuidali	BS	China, Tibet	Hap1	A	B	A+B	-	-	C	-	-	-	-	-	-	-	C
ZS300	Bendijiecai	BS	China, Tibet	Hap1	A	B	A+B	-	-	C	-	-	-	-	-	-	-	C
ZS301	PCYC-Ⅱ-2020016	BS	China, Tibet	Hap1	A	B	A+B	-	-	C	-	-	-	-	-	-	-	C
ZS302	PCYC-2020005	BS	China, Tibet	Hap1	A	B	A+B	-	-	C	-	-	-	-	-	-	-	C
ZS303	Laoqitaijiecai	BS	China, Xinjiang	Hap1	A	B	A+B	-	-	C	-	-	-	-	-	-	-	C
ZS304	Nanhujiecai in Urumqi County	BS	China, Xinjiang	Hap1	A	B	A+B	-	-	C	-	-	-	-	-	-	-	C
ZS305	Qitai-Jiangbu Lake	BS	China, Xinjiang	Hap1	A	B	A+B	-	-	C	-	-	-	-	-	-	-	C
ZS306	Chabuchar zishengyoucai	BS	China, Xinjiang	Hap1	A	B	A+B	-	-	C	-	-	-	-	-	-	-	C
ZS307	Yiyou 1	BS	China, Xinjiang	Hap1	A	B	A+B	-	-	C	-	-	-	-	-	-	-	C
ZS308	Muleihejie	BS	China, Xinjiang	Hap1	A	B	A+B	-	-	C	-	-	-	-	-	-	-	C
ZS309	Muleiheicaizi	BS	China, Xinjiang	Hap1	A	B	A+B	-	-	C	-	-	-	-	-	-	-	C
ZS310	Qapqal zishengyocai	BS	China, Xinjiang	Hap1	A	B	A+B	-	-	C	-	-	-	-	-	-	-	C
ZS311	Banfanggouhezi	BS	China, Xinjiang	Hap1	A	B	A+B	-	-	C	-	-	-	-	-	-	-	C
ZS312	Shuixigouhejie	BS	China, Xinjiang	Hap1	A	B	A+B	-	-	C	-	-	-	-	-	-	-	C
ZS313	Yimen fengweizi	BS	China, Yunnan	Hap1	A	B	A+B	-	-	C	-	-	-	-	-	-	-	C
ZS314	Hua ye ku cai	BS	China, Yunnan	Hap1	A	B	A+B	-	-	C	-	-	-	-	-	-	-	C
ZS315	Baosan 1	BS	China, Yunnan	Hap1	A	B	A+B	-	-	C	-	-	-	-	-	-	-	C
ZS316	Lvfengjin jiecai	BS	China, Yunnan	Hap1	A	B	A+B	-	-	C	-	-	-	-	-	-	-	C
ZS317	Quxibaihuajiela	BS	China, Yunnan	Hap1	A	B	A+B	-	-	C	-	-	-	-	-	-	-	C
ZS318	Kucai	BS	China, Yunnan	Hap1	A	B	A+B	-	-	C	-	-	-	-	-	-	-	C
ZS319	Chunchengkuanyeqing 2	BS	China, Yunnan	Hap1	A	B	A+B	-	-	C	-	-	-	-	-	-	-	C
ZS320	Xinpingchengguanhuangcaizi	BS	China, Yunnan	Hap1	A	B	A+B	-	-	C	-	-	-	-	-	-	-	C
ZS321	Xundianrendehejie	BS	China, Yunnan	Hap1	A	B	A+B	-	-	C	-	-	-	-	-	-	-	C
ZS322	Baobaoqingcai	BS	China, Yunnan	Hap1	A	B	A+B	-	-	C	-	-	-	-	-	-	-	C
ZS323	Zihongcuinenqingcai	BS	China, Yunnan	Hap1	A	B	A+B	-	-	C	-	-	-	-	-	-	-	C
ZS324	Yuxi Dwarf Huangcaizi	BS	China, Yunnan	Hap1	A	B	A+B	-	-	C	-	-	-	-	-	-	-	C
ZS325	Huayedatoucai（Yunnan local improved seeds）	BS	China, Yunnan	Hap1	A	B	A+B	-	-	C	-	-	-	-	-	-	-	C
ZS326	Fenganqingcai	BS	China, Yunnan	Hap1	A	B	A+B	-	-	C	-	-	-	-	-	-	-	C
ZS327	Kuanyeqingcai	BS	China, Yunnan	Hap1	A	B	A+B	-	-	C	-	-	-	-	-	-	-	C
ZS328	Lvganqingcai	BS	China, Yunnan	Hap1	A	B	A+B	-	-	C	-	-	-	-	-	-	-	C
ZS329	Niuleba（Green vegetable）	BS	China, Yunnan	Hap1	A	B	A+B	-	-	C	-	-	-	-	-	-	-	C
ZS330	Xinxuanhuayeqingcai	BS	China, Yunnan	Hap1	A	B	A+B	-	-	C	-	-	-	-	-	-	-	C
ZS331	Texuandapingpudaroubaoxinjiecai（Yuzhongpai）	BS	China, Yunnan	Hap1	A	B	A+B	-	-	C	-	-	-	-	-	-	-	C
ZS332	Zihongcuinenqingcai（Leaf mustard，Fengyunpai）	BS	China, Yunnan	Hap1	A	B	A+B	-	-	C	-	-	-	-	-	-	-	C
ZS333	Datoucai	BS	China, Zhejiang	Hap1	A	B	A+B	-	-	C	-	-	-	-	-	-	-	C
ZS334	Kaihuayejiecai	BS	China, Zhejiang	Hap1	A	B	A+B	-	-	C	-	-	-	-	-	-	-	C
ZS335	Wenling bangcai	BS	China, Zhejiang	Hap1	A	B	A+B	-	-	C	-	-	-	-	-	-	-	C
ZS336	Ningbo Fine leaf Yellow seed Xuelihong	BS	China, Zhejiang	Hap1	A	B	A+B	-	-	C	-	-	-	-	-	-	-	C
ZS337	Zheyouzhacai	BS	China, Zhejiang	Hap1	A	B	A+B	-	-	C	-	-	-	-	-	-	-	C
ZS338	Ningboxiyexuelihong	BS	China, Zhejiang	Hap1	A	B	A+B	-	-	C	-	-	-	-	-	-	-	C
ZS339	CR 2490	BS	Cuba	Hap1	A	B	A+B	-	-	C	-	-	-	-	-	-	-	C
ZS340	CR 2491	BS	Cuba	Hap1	A	B	A+B	-	-	C	-	-	-	-	-	-	-	C
ZS341	CR 78(28169)	BS	Czechoslovakia	Hap1	A	B	A+B	-	-	C	-	-	-	-	-	-	-	C
ZS342	CR 2661	BS	Denmark	Hap1	A	B	A+B	-	-	C	-	-	-	-	-	-	-	C
ZS343	PI 358591	BS	Ethiopia	Hap1	A	B	A+B	-	-	C	-	-	-	-	-	-	-	C
ZS344	PI 280637	BS	Ethiopia	Hap1	A	B	A+B	-	-	C	-	-	-	-	-	-	-	C
ZS345	CR 2500 (Cresor, C.R.O.)	BS	France	Hap1	A	B	A+B	-	-	C	-	-	-	-	-	-	-	C
ZS346	CR 2472/28442/	BS	Georgia	Hap1	A	B	A+B	-	-	C	-	-	-	-	-	-	-	C
ZS347	CR 2471 (Georg. Cicmati)	BS	Georgia	Hap1	A	B	A+B	-	-	C	-	-	-	-	-	-	-	C
ZS348	CR 2504 (sareptis mdogvi)	BS	Georgia	Hap1	A	B	A+B	-	-	C	-	-	-	-	-	-	-	C
ZS349	113'68	BS	Germany	Hap1	A	B	A+B	-	-	C	-	-	-	-	-	-	-	C
ZS350	CGN06615	BS	Germany	Hap1	A	B	A+B	-	-	C	-	-	-	-	-	-	-	C
ZS351	PI 458943/28677/CR 113	BS	Germany	Hap1	A	B	A+B	-	-	C	-	-	-	-	-	-	-	C
ZS352	CR 342/28175/	BS	Germany	Hap1	A	B	A+B	-	-	C	-	-	-	-	-	-	-	C
ZS353	CR 2426	BS	Germany	Hap1	A	B	A+B	-	-	C	-	-	-	-	-	-	-	C
ZS354	CR 2615	BS	Germany	Hap1	A	B	A+B	-	-	C	-	-	-	-	-	-	-	C
ZS355	CR 2652	BS	Germany	Hap1	A	B	A+B	-	-	C	-	-	-	-	-	-	-	C
ZS356	CR 2756	BS	Germany	Hap1	A	B	A+B	-	-	C	-	-	-	-	-	-	-	C
ZS357	CR 2766	BS	Germany	Hap1	A	B	A+B	-	-	C	-	-	-	-	-	-	-	C
ZS358	CR 2898	BS	Germany	Hap1	A	B	A+B	-	-	C	-	-	-	-	-	-	-	C
ZS359	CR 341	BS	Germany	Hap1	A	B	A+B	-	-	C	-	-	-	-	-	-	-	C
ZS360	CR 84（De Loiret）	BS	Germany	Hap1	A	B	A+B	-	-	C	-	-	-	-	-	-	-	C
ZS361	PI 531272	BS	Hungary	Hap1	A	B	A+B	-	-	C	-	-	-	-	-	-	-	C
ZS362	CR 1208/28168/	BS	Hungary	Hap1	A	B	A+B	-	-	C	-	-	-	-	-	-	-	C
ZS363	CR 80 （Budakalaszi Fekete）	BS	Hungary	Hap1	A	B	A+B	-	-	C	-	-	-	-	-	-	-	C
ZS364	2900101	BS	India	Hap1	A	B	A+B	-	-	C	-	-	-	-	-	-	-	C
ZS365	27045	BS	India	Hap1	A	B	A+B	-	-	C	-	-	-	-	-	-	-	C
ZS366	CR 104	BS	India	Hap1	A	B	A+B	-	-	C	-	-	-	-	-	-	-	C
ZS367	CR 2647	BS	India	Hap1	A	B	A+B	-	-	C	-	-	-	-	-	-	-	C
ZS368	CR 2649	BS	India	Hap1	A	B	A+B	-	-	C	-	-	-	-	-	-	-	C
ZS369	CR 2654	BS	India	Hap1	A	B	A+B	-	-	C	-	-	-	-	-	-	-	C
ZS370	CR 2664	BS	India	Hap1	A	B	A+B	-	-	C	-	-	-	-	-	-	-	C
ZS371	CR 2667	BS	India	Hap1	A	B	A+B	-	-	C	-	-	-	-	-	-	-	C
ZS372	CR 506	BS	India	Hap1	A	B	A+B	-	-	C	-	-	-	-	-	-	-	C
ZS373	CR 96 （Ib 1434）	BS	India	Hap1	A	B	A+B	-	-	C	-	-	-	-	-	-	-	C
ZS374	CR 97 （Ib 1632）	BS	India	Hap1	A	B	A+B	-	-	C	-	-	-	-	-	-	-	C
ZS375	CR 98 （Ib 1692）	BS	India	Hap1	A	B	A+B	-	-	C	-	-	-	-	-	-	-	C
ZS376	IC 10976	BS	India	Hap1	A	B	A+B	-	-	C	-	-	-	-	-	-	-	C
ZS377	IC10956	BS	India	Hap1	A	B	A+B	-	-	C	-	-	-	-	-	-	-	C
ZS378	PBR91	BS	India	Hap1	A	B	A+B	-	-	C	-	-	-	-	-	-	-	C
ZS379	PI 173870（77-1075）	BS	India	Hap1	A	B	A+B	-	-	C	-	-	-	-	-	-	-	C
ZS380	PI 271453 （RAI）	BS	India	Hap1	A	B	A+B	-	-	C	-	-	-	-	-	-	-	C
ZS381	PI 288727	BS	India	Hap1	A	B	A+B	-	-	C	-	-	-	-	-	-	-	C
ZS382	PI 340206（I.B. 375）	BS	India	Hap1	A	B	A+B	-	-	C	-	-	-	-	-	-	-	C
ZS383	PI 340216（I.B. 668）	BS	India	Hap1	A	B	A+B	-	-	C	-	-	-	-	-	-	-	C
ZS384	PI 340218（I.B. 646）	BS	India	Hap1	A	B	A+B	-	-	C	-	-	-	-	-	-	-	C
ZS385	PI 370746（NU 60027）	BS	India	Hap1	A	B	A+B	-	-	C	-	-	-	-	-	-	-	C
ZS386	PI 458998（I.B. 1088）	BS	India	Hap1	A	B	A+B	-	-	C	-	-	-	-	-	-	-	C
ZS387	PI 459008（I.B. 1825）	BS	India	Hap1	A	B	A+B	-	-	C	-	-	-	-	-	-	-	C
ZS388	PI 649118 (I.B. 28)	BS	India	Hap1	A	B	A+B	-	-	C	-	-	-	-	-	-	-	C
ZS389	Pusa Bold	BS	India	Hap1	A	B	A+B	-	-	C	-	-	-	-	-	-	-	C
ZS390	RH8112	BS	India	Hap1	A	B	A+B	-	-	C	-	-	-	-	-	-	-	C
ZS391	RH781	BS	India	Hap1	A	B	A+B	-	-	C	-	-	-	-	-	-	-	C
ZS392	RH819	BS	India	Hap1	A	B	A+B	-	-	C	-	-	-	-	-	-	-	C
ZS393	RH8113	BS	India	Hap1	A	B	A+B	-	-	C	-	-	-	-	-	-	-	C
ZS394	RLM198	BS	India	Hap1	A	B	A+B	-	-	C	-	-	-	-	-	-	-	C
ZS395	RLM514	BS	India	Hap1	A	B	A+B	-	-	C	-	-	-	-	-	-	-	C
ZS396	Vaibhav	BS	India	Hap1	A	B	A+B	-	-	C	-	-	-	-	-	-	-	C
ZS397	PI 254361	BS	India, Delhi	Hap1	A	B	A+B	-	-	C	-	-	-	-	-	-	-	C
ZS398	PI 271442	BS	India, Gujarat	Hap1	A	B	A+B	-	-	C	-	-	-	-	-	-	-	C
ZS399	PI 180266	BS	India, Gujarat	Hap1	A	B	A+B	-	-	C	-	-	-	-	-	-	-	C
ZS400	PI 179635	BS	India, Rajasthan	Hap1	A	B	A+B	-	-	C	-	-	-	-	-	-	-	C
ZS401	PI 179858	BS	India, Rajasthan	Hap1	A	B	A+B	-	-	C	-	-	-	-	-	-	-	C
ZS402	PI 175082	BS	India, Uttar Pradesh	Hap1	A	B	A+B	-	-	C	-	-	-	-	-	-	-	C
ZS403	PI 175068	BS	India, Uttar Pradesh	Hap1	A	B	A+B	-	-	C	-	-	-	-	-	-	-	C
ZS404	PI 470241	BS	Indonesia	Hap1	A	B	A+B	-	-	C	-	-	-	-	-	-	-	C
ZS405	CR 3336 (Miike Takana)/28178/	BS	Japan	Hap1	A	B	A+B	-	-	C	-	-	-	-	-	-	-	C
ZS406	CR 2510 (Ha Karashina)	BS	Japan	Hap1	A	B	A+B	-	-	C	-	-	-	-	-	-	-	C
ZS407	CR 2511 (Yamashiona)	BS	Japan	Hap1	A	B	A+B	-	-	C	-	-	-	-	-	-	-	C
ZS408	CR 2525 (Murasaki Takana)	BS	Japan	Hap1	A	B	A+B	-	-	C	-	-	-	-	-	-	-	C
ZS409	CR 3334 (Hiroshima Katsuona)	BS	Japan	Hap1	A	B	A+B	-	-	C	-	-	-	-	-	-	-	C
ZS410	CR 2526 (Kobu Takana)	BS	Japan	Hap1	A	B	A+B	-	-	C	-	-	-	-	-	-	-	C
ZS411	Fenyujiecai(Green leaves)	BS	Unknown	Hap1	A	B	A+B	-	-	C	-	-	-	-	-	-	-	C
ZS412	Fenyujiecai(Purple leaves)	BS	Unknown	Hap1	A	B	A+B	-	-	C	-	-	-	-	-	-	-	C
ZS413	PI 633114 (from IPK)	BS	Korea N.	Hap1	A	B	A+B	-	-	C	-	-	-	-	-	-	-	C
ZS414	CR 2475	BS	Korea N.	Hap1	A	B	A+B	-	-	C	-	-	-	-	-	-	-	C
ZS415	CR 2476	BS	Korea N.	Hap1	A	B	A+B	-	-	C	-	-	-	-	-	-	-	C
ZS416	CR 2487	BS	Korea N.	Hap1	A	B	A+B	-	-	C	-	-	-	-	-	-	-	C
ZS417	CR 2503	BS	Korea N.	Hap1	A	B	A+B	-	-	C	-	-	-	-	-	-	-	C
ZS418	CR 3327/28187/	BS	Korea N.	Hap1	A	B	A+B	-	-	C	-	-	-	-	-	-	-	C
ZS419	CR 3356/28172/	BS	Korea S.	Hap1	A	B	A+B	-	-	C	-	-	-	-	-	-	-	C
ZS420	PI 537021	BS	Korea S.	Hap1	A	B	A+B	-	-	C	-	-	-	-	-	-	-	C
ZS421	Lake Issyk-Kul youcai	BS	Kyrgyzstan	Hap1	A	B	A+B	-	-	C	-	-	-	-	-	-	-	C
ZS422	PI 633115	BS	Mongolia	Hap1	A	B	A+B	-	-	C	-	-	-	-	-	-	-	C
ZS423	CR 2603	BS	Morocco	Hap1	A	B	A+B	-	-	C	-	-	-	-	-	-	-	C
ZS424	CR 2673	BS	Nepal	Hap1	A	B	A+B	-	-	C	-	-	-	-	-	-	-	C
ZS425	PI 286417	BS	Nepal	Hap1	A	B	A+B	-	-	C	-	-	-	-	-	-	-	C
ZS426	PI 649121 (Marpha)	BS	Nepal	Hap1	A	B	A+B	-	-	C	-	-	-	-	-	-	-	C
ZS427	PI 169076	BS	Pakistan	Hap1	A	B	A+B	-	-	C	-	-	-	-	-	-	-	C
ZS428	CGN15127	BS	Pakistan	Hap1	A	B	A+B	-	-	C	-	-	-	-	-	-	-	C
ZS429	PI 426308/KB100	BS	Pakistan	Hap1	A	B	A+B	-	-	C	-	-	-	-	-	-	-	C
ZS430	CR 2684	BS	Pakistan	Hap1	A	B	A+B	-	-	C	-	-	-	-	-	-	-	C
ZS431	PI 269432	BS	Pakistan	Hap1	A	B	A+B	-	-	C	-	-	-	-	-	-	-	C
ZS432	PI 390141（S-300）	BS	Pakistan	Hap1	A	B	A+B	-	-	C	-	-	-	-	-	-	-	C
ZS433	PI 426400（K-868）	BS	Pakistan	Hap1	A	B	A+B	-	-	C	-	-	-	-	-	-	-	C
ZS434	PI 537007（K-880a）	BS	Pakistan	Hap1	A	B	A+B	-	-	C	-	-	-	-	-	-	-	C
ZS435	Ba2	BS	Pakistan	Hap1	A	B	A+B	-	-	C	-	-	-	-	-	-	-	C
ZS436	Abadgar Hybrid seed	BS	Pakistan	Hap1	A	B	A+B	-	-	C	-	-	-	-	-	-	-	C
ZS437	Atlanta Hybrid seed	BS	Pakistan	Hap1	A	B	A+B	-	-	C	-	-	-	-	-	-	-	C
ZS438	Hhanpur Raya	BS	Pakistan	Hap1	A	B	A+B	-	-	C	-	-	-	-	-	-	-	C
ZS439	OP variety	BS	Pakistan	Hap1	A	B	A+B	-	-	C	-	-	-	-	-	-	-	C
ZS440	Tasco Hicross	BS	Pakistan	Hap1	A	B	A+B	-	-	C	-	-	-	-	-	-	-	C
ZS441	Tasco Hybrid seed	BS	Pakistan	Hap1	A	B	A+B	-	-	C	-	-	-	-	-	-	-	C
ZS442	PI 181026	BS	Pakistan, Punjab	Hap1	A	B	A+B	-	-	C	-	-	-	-	-	-	-	C
ZS443	PI 217516	BS	Pakistan, Punjab	Hap1	A	B	A+B	-	-	C	-	-	-	-	-	-	-	C
ZS444	PI 250131	BS	Pakistan, Punjab	Hap1	A	B	A+B	-	-	C	-	-	-	-	-	-	-	C
ZS445	SHELGHAM（PI 163494）	BS	Pakistan, Punjab	Hap1	A	B	A+B	-	-	C	-	-	-	-	-	-	-	C
ZS446	PI 181017	BS	Pakistan, Sind	Hap1	A	B	A+B	-	-	C	-	-	-	-	-	-	-	C
ZS447	PI 311726	BS	Poland	Hap1	A	B	A+B	-	-	C	-	-	-	-	-	-	-	C
ZS448	CR 2671	BS	Poland	Hap1	A	B	A+B	-	-	C	-	-	-	-	-	-	-	C
ZS449	CR 2635	BS	Poland	Hap1	A	B	A+B	-	-	C	-	-	-	-	-	-	-	C
ZS450	CR 2637	BS	Poland	Hap1	A	B	A+B	-	-	C	-	-	-	-	-	-	-	C
ZS451	CR 2681	BS	Poland	Hap1	A	B	A+B	-	-	C	-	-	-	-	-	-	-	C
ZS452	CR 479	BS	Poland	Hap1	A	B	A+B	-	-	C	-	-	-	-	-	-	-	C
ZS453	CR 1205/28167	BS	Romania	Hap1	A	B	A+B	-	-	C	-	-	-	-	-	-	-	C
ZS454	CR 2630	BS	Romania	Hap1	A	B	A+B	-	-	C	-	-	-	-	-	-	-	C
ZS455	CR 2694	BS	Romania	Hap1	A	B	A+B	-	-	C	-	-	-	-	-	-	-	C
ZS456	CR 2764	BS	Romania	Hap1	A	B	A+B	-	-	C	-	-	-	-	-	-	-	C
ZS457	CR 481	BS	Romania	Hap1	A	B	A+B	-	-	C	-	-	-	-	-	-	-	C
ZS458	CR 2699	BS	Russia	Hap1	A	B	A+B	-	-	C	-	-	-	-	-	-	-	C
ZS459	CR 2738	BS	Russia	Hap1	A	B	A+B	-	-	C	-	-	-	-	-	-	-	C
ZS460	CR 2761	BS	Russia	Hap1	A	B	A+B	-	-	C	-	-	-	-	-	-	-	C
ZS461	SV9041341	BS	Sweden	Hap1	A	B	A+B	-	-	C	-	-	-	-	-	-	-	C
ZS462	PI 458934	BS	Sweden	Hap1	A	B	A+B	-	-	C	-	-	-	-	-	-	-	C
ZS463	CGN12009	BS	Sweden	Hap1	A	B	A+B	-	-	C	-	-	-	-	-	-	-	C
ZS464	Tajieyou 1	BS	Tadzhikistan	Hap1	A	B	A+B	-	-	C	-	-	-	-	-	-	-	C
ZS465	PI 387819	BS	Thailand	Hap1	A	B	A+B	-	-	C	-	-	-	-	-	-	-	C
ZS466	CR 2604	BS	Thailand	Hap1	A	B	A+B	-	-	C	-	-	-	-	-	-	-	C
ZS467	CR 2636	BS	Thailand	Hap1	A	B	A+B	-	-	C	-	-	-	-	-	-	-	C
ZS468	CR 3331	BS	Thailand	Hap1	A	B	A+B	-	-	C	-	-	-	-	-	-	-	C
ZS469	CR 3345	BS	Thailand	Hap1	A	B	A+B	-	-	C	-	-	-	-	-	-	-	C
ZS470	CR 3465	BS	Thailand	Hap1	A	B	A+B	-	-	C	-	-	-	-	-	-	-	C
ZS471	PI 169078	BS	Turkey	Hap1	A	B	A+B	-	-	C	-	-	-	-	-	-	-	C
ZS472	PI 176884	BS	Turkey	Hap1	A	B	A+B	-	-	C	-	-	-	-	-	-	-	C
ZS473	CR 2607	BS	Turkey	Hap1	A	B	A+B	-	-	C	-	-	-	-	-	-	-	C
ZS474	CR 2666	BS	Turkey	Hap1	A	B	A+B	-	-	C	-	-	-	-	-	-	-	C
ZS475	PI 169077	BS	Turkey	Hap1	A	B	A+B	-	-	C	-	-	-	-	-	-	-	C
ZS476	PI 179192	BS	Turkey, Edirne	Hap1	A	B	A+B	-	-	C	-	-	-	-	-	-	-	C
ZS477	PI 120923	BS	Turkey, Izmir	Hap1	A	B	A+B	-	-	C	-	-	-	-	-	-	-	C
ZS478	PI 175602	BS	Turkey, Kayseri	Hap1	A	B	A+B	-	-	C	-	-	-	-	-	-	-	C
ZS479	PI 179191	BS	Turkey, Kirklareli	Hap1	A	B	A+B	-	-	C	-	-	-	-	-	-	-	C
ZS480	PI 179183	BS	Turkey, Tekirdag	Hap1	A	B	A+B	-	-	C	-	-	-	-	-	-	-	C
ZS481	PI 175607	BS	Turkey, Tekirdag	Hap1	A	B	A+B	-	-	C	-	-	-	-	-	-	-	C
ZS482	CR 2650	BS	UK	Hap1	A	B	A+B	-	-	C	-	-	-	-	-	-	-	C
ZS483	Trowse	BS	UK	Hap1	A	B	A+B	-	-	C	-	-	-	-	-	-	-	C
ZS484	stoker070/a	BS	UK	Hap1	A	B	A+B	-	-	C	-	-	-	-	-	-	-	C
ZS485	CR 119	BS	England	Hap1	A	B	A+B	-	-	C	-	-	-	-	-	-	-	C
ZS486	CR 115 (Stalingradskaja)	BS	Former Soviet Union	Hap1	A	B	A+B	-	-	C	-	-	-	-	-	-	-	C
ZS487	CR 2462 （Stalingradskaja）	BS	Former Soviet Union	Hap1	A	B	A+B	-	-	C	-	-	-	-	-	-	-	C
ZS488	CR 113 (Secus)	BS	Germany	Hap1	A	B	A+B	-	-	C	-	-	-	-	-	-	-	C
ZS489	Moonstar superior seed	BS	Pakistan	Hap1	A	B	A+B	-	-	C	-	-	-	-	-	-	-	C
ZS490	CR 2520 (Red Giant)	BS	Unknown	Hap1	A	B	A+B	-	-	C	-	-	-	-	-	-	-	C
ZS491	CR 2512 (Cai-Cai-Tai)	BS	Unknown	Hap1	A	B	A+B	-	-	C	-	-	-	-	-	-	-	C
ZS492	27042	BS	Unknown	Hap1	A	B	A+B	-	-	C	-	-	-	-	-	-	-	C
ZS493	CR 2527/28171/	BS	Unknown	Hap1	A	B	A+B	-	-	C	-	-	-	-	-	-	-	C
ZS494	CR 3352	BS	Japan	Hap1	A	B	A+B	-	-	C	-	-	-	-	-	-	-	C
ZS495	CR 3330/28449/	BS	Unknown	Hap1	A	B	A+B	-	-	C	-	-	-	-	-	-	-	C
ZS496	CR 3351	BS	Unknown	Hap1	A	B	A+B	-	-	C	-	-	-	-	-	-	-	C
ZS497	CR 3350/28453/	BS	Unknown	Hap1	A	B	A+B	-	-	C	-	-	-	-	-	-	-	C
ZS498	CR 2554/28441/	BS	Unknown	Hap1	A	B	A+B	-	-	C	-	-	-	-	-	-	-	C
ZS499	27047	BS	Unknown	Hap1	A	B	A+B	-	-	C	-	-	-	-	-	-	-	C
ZS500	27048	BS	Unknown	Hap1	A	B	A+B	-	-	C	-	-	-	-	-	-	-	C
ZS501	Bangcai 2	BS	Unknown	Hap1	A	B	A+B	-	-	C	-	-	-	-	-	-	-	C
ZS502	Jiyinzu	BS	Unknown	Hap1	A	B	A+B	-	-	C	-	-	-	-	-	-	-	C
ZS503	Fenli jiecai (Yellow leave)	BS	Unknown	Hap1	A	B	A+B	-	-	C	-	-	-	-	-	-	-	C
ZS504	Fenli jiecai (Purple leave)	BS	Unknown	Hap1	A	B	A+B	-	-	C	-	-	-	-	-	-	-	C
ZS505	28316	BS	Unknown	Hap1	A	B	A+B	-	-	C	-	-	-	-	-	-	-	C
ZS506	CGN07155	BS	Unknown	Hap1	A	B	A+B	-	-	C	-	-	-	-	-	-	-	C
ZS507	CR 2498 (Red)	BS	Unknown	Hap1	A	B	A+B	-	-	C	-	-	-	-	-	-	-	C
ZS508	CR 2519 (Yellow Green Curled)	BS	Unknown	Hap1	A	B	A+B	-	-	C	-	-	-	-	-	-	-	C
ZS509	CR 2523 (Negro Caballo)	BS	Unknown	Hap1	A	B	A+B	-	-	C	-	-	-	-	-	-	-	C
ZS510	CR 2533	BS	Unknown	Hap1	A	B	A+B	-	-	C	-	-	-	-	-	-	-	C
ZS511	CR 2686	BS	Unknown	Hap1	A	B	A+B	-	-	C	-	-	-	-	-	-	-	C
ZS512	CR 83	BS	Unknown	Hap1	A	B	A+B	-	-	C	-	-	-	-	-	-	-	C
ZS513	J054	BS	Unknown	Hap1	A	B	A+B	-	-	C	-	-	-	-	-	-	-	C
ZS514	J214	BS	Unknown	Hap1	A	B	A+B	-	-	C	-	-	-	-	-	-	-	C
ZS515	Kaisoi	BS	Unknown	Hap1	A	B	A+B	-	-	C	-	-	-	-	-	-	-	C
ZS516	Fordhock (CR 2473)	BS	Unknown	Hap1	A	B	A+B	-	-	C	-	-	-	-	-	-	-	C
ZS517	CR 3341/28451/	BS	USA	Hap1	A	B	A+B	-	-	C	-	-	-	-	-	-	-	C
ZS518	PI 649124	BS	USA	Hap1	A	B	A+B	-	-	C	-	-	-	-	-	-	-	C
ZS519	Ames 26160	BS	USA	Hap1	A	B	A+B	-	-	C	-	-	-	-	-	-	-	C
ZS520	CR 2502 (Southern Giant Curled)	BS	USA	Hap1	A	B	A+B	-	-	C	-	-	-	-	-	-	-	C
ZS521	CR 2522 (Southern Giant)	BS	USA	Hap1	A	B	A+B	-	-	C	-	-	-	-	-	-	-	C
ZS522	CR 3338 （Osaka Purple）	BS	USA	Hap1	A	B	A+B	-	-	C	-	-	-	-	-	-	-	C
ZS523	CR 3339 （Paralee Davis' Old Fashion）	BS	USA	Hap1	A	B	A+B	-	-	C	-	-	-	-	-	-	-	C
ZS524	CR 3340 （Green In Snow）	BS	USA	Hap1	A	B	A+B	-	-	C	-	-	-	-	-	-	-	C
ZS525	CR 3333 (Cherokee Blue Mustard)	BS	USA	Hap1	A	B	A+B	-	-	C	-	-	-	-	-	-	-	C
ZS526	CR 105 (Neosuipajuschisja 2)	BS	USSR	Hap1	A	B	A+B	-	-	C	-	-	-	-	-	-	-	C
ZS527	CR 109 (Ruska)	BS	USSR	Hap1	A	B	A+B	-	-	C	-	-	-	-	-	-	-	C
ZS528	CR 2740	BS	USSR	Hap1	A	B	A+B	-	-	C	-	-	-	-	-	-	-	C
ZS529	Volgograddskaja(CR 124)	BS	USSR	Hap1	A	B	A+B	-	-	C	-	-	-	-	-	-	-	C
ZS530	CR 2736	BS	USSR	Hap1	A	B	A+B	-	-	C	-	-	-	-	-	-	-	C
ZS531	CR 513	BS	USSR	Hap1	A	B	A+B	-	-	C	-	-	-	-	-	-	-	C
ZS532	CR 1549	BS	USSR	Hap1	A	B	A+B	-	-	C	-	-	-	-	-	-	-	C
ZS533	CR 2477	BS	USSR	Hap1	A	B	A+B	-	-	C	-	-	-	-	-	-	-	C
ZS534	CR 2690	BS	USSR	Hap1	A	B	A+B	-	-	C	-	-	-	-	-	-	-	C
ZS535	CR 2692	BS	USSR	Hap1	A	B	A+B	-	-	C	-	-	-	-	-	-	-	C
ZS536	CR 125	BS	USSR	Hap1	A	B	A+B	-	-	C	-	-	-	-	-	-	-	C
ZS537	PI 500675	BS	Zambia	Hap1	A	B	A+B	-	-	C	-	-	-	-	-	-	-	C
ZS538	PI 500651	BS	Zambia	Hap1	A	B	A+B	-	-	C	-	-	-	-	-	-	-	C
ZS539	CR 2669	BS	Zechoslovakia	Hap1	A	B	A+B	-	-	C	-	-	-	-	-	-	-	C
ZS540	Blaze (25-11)	BS	Canada	Hap2	A	b1	A+b1	-	-	C	-	-	-	-	-	-	-	T
ZS541	Jiemeibendijietai	BS	Chnia,Guangdong	Hap2	A	b1	A+b1	-	-	C	-	-	-	-	-	-	-	T
ZS542	Anjitianjie	BS	Chnia,Guangdong	Hap2	A	b1	A+b1	-	-	C	-	-	-	-	-	-	-	T
ZS543	PI 633077	BS	Canada	Hap2	A	b1	A+b1	-	-	C	-	-	-	-	-	-	-	T
ZS544	CR 3326 (Ta Tou Tsai)	BS	China	Hap2	A	b1	A+b1	-	-	C	-	-	-	-	-	-	-	T
ZS545	PI 478337（O 85）	BS	China	Hap2	A	b1	A+b1	-	-	C	-	-	-	-	-	-	-	T
ZS546	WJ02	BS	China, Chongqing	Hap2	A	b1	A+b1	-	-	C	-	-	-	-	-	-	-	T
ZS547	Chongqingxiangxiangcai	BS	China, Chongqing	Hap2	A	b1	A+b1	-	-	C	-	-	-	-	-	-	-	T
ZS548	Zhouyejiecai	BS	China, Chongqing	Hap2	A	b1	A+b1	-	-	C	-	-	-	-	-	-	-	T
ZS549	Yehongjiecai	BS	China, Gansu	Hap2	A	b1	A+b1	-	-	C	-	-	-	-	-	-	-	T
ZS550	Tianwanghuayeqingcai	BS	China, Guizhou	Hap2	A	b1	A+b1	-	-	C	-	-	-	-	-	-	-	T
ZS551	Sushengqingcai	BS	China, Guizhou	Hap2	A	b1	A+b1	-	-	C	-	-	-	-	-	-	-	T
ZS552	Tianwangchiqingcai	BS	China, Guizhou	Hap2	A	b1	A+b1	-	-	C	-	-	-	-	-	-	-	T
ZS553	Tianwangkuanyeqingcai	BS	China, Guizhou	Hap2	A	b1	A+b1	-	-	C	-	-	-	-	-	-	-	T
ZS554	Qingzhenzhuyayoucai（2）-2	BS	China, Guizhou	Hap2	A	b1	A+b1	-	-	C	-	-	-	-	-	-	-	T
ZS555	Nayongkuyoucai	BS	China, Guizhou	Hap2	A	b1	A+b1	-	-	C	-	-	-	-	-	-	-	T
ZS556	Puankuyoucai	BS	China, Guizhou	Hap2	A	b1	A+b1	-	-	C	-	-	-	-	-	-	-	T
ZS557	Guidinggaoyoucai	BS	China, Guizhou	Hap2	A	b1	A+b1	-	-	C	-	-	-	-	-	-	-	T
ZS558	Luodiangaoyoucai	BS	China, Guizhou	Hap2	A	b1	A+b1	-	-	C	-	-	-	-	-	-	-	T
ZS559	Xingyigaozhuangzi	BS	China, Guizhou	Hap2	A	b1	A+b1	-	-	C	-	-	-	-	-	-	-	T
ZS560	Banyeguangjiewang	BS	China, Hebei	Hap2	A	b1	A+b1	-	-	C	-	-	-	-	-	-	-	T
ZS561	Yuanyanggaojie	BS	China, Henan	Hap2	A	b1	A+b1	-	-	C	-	-	-	-	-	-	-	T
ZS562	Taoyuanjiecai	BS	China, Hunan	Hap2	A	b1	A+b1	-	-	C	-	-	-	-	-	-	-	T
ZS563	Ziyejiecai	BS	China, Hunan	Hap2	A	b1	A+b1	-	-	C	-	-	-	-	-	-	-	T
ZS564	Yelacai	BS	China, Jiangsu	Hap2	A	b1	A+b1	-	-	C	-	-	-	-	-	-	-	T
ZS565	Xiaoyexuelihong	BS	China, Jiangsu	Hap2	A	b1	A+b1	-	-	C	-	-	-	-	-	-	-	T
ZS566	Jiutouniaoxuelihong	BS	China, Jiangsu	Hap2	A	b1	A+b1	-	-	C	-	-	-	-	-	-	-	T
ZS567	Jiecai	BS	China, Qinghai	Hap2	A	b1	A+b1	-	-	C	-	-	-	-	-	-	-	T
ZS568	Qinghaijiecai	BS	China, Qinghai	Hap2	A	b1	A+b1	-	-	C	-	-	-	-	-	-	-	T
ZS569	2019SJD73	BS	China, Shaanxi	Hap2	A	b1	A+b1	-	-	C	-	-	-	-	-	-	-	T
ZS570	2019SJD6	BS	China, Shaanxi	Hap2	A	b1	A+b1	-	-	C	-	-	-	-	-	-	-	T
ZS571	2019SJD70	BS	China, Shaanxi	Hap2	A	b1	A+b1	-	-	C	-	-	-	-	-	-	-	T
ZS572	2019SJD63	BS	China, Shaanxi	Hap2	A	b1	A+b1	-	-	C	-	-	-	-	-	-	-	T
ZS573	Shehong maweisong	BS	China, Sichuan	Hap2	A	b1	A+b1	-	-	C	-	-	-	-	-	-	-	T
ZS574	Garz sie yeshengyoucai	BS	China, Sichuan	Hap2	A	b1	A+b1	-	-	C	-	-	-	-	-	-	-	T
ZS575	Garz tuoba yeshengyoucai	BS	China, Sichuan	Hap2	A	b1	A+b1	-	-	C	-	-	-	-	-	-	-	T
ZS576	7203	BS	China, Tibet	Hap2	A	b1	A+b1	-	-	C	-	-	-	-	-	-	-	T
ZS577	Shuixigoujiecai(Hejie）	BS	China, Xinjiang	Hap2	A	b1	A+b1	-	-	C	-	-	-	-	-	-	-	T
ZS578	Qor-2037	BS	China, Xinjiang	Hap2	A	b1	A+b1	-	-	C	-	-	-	-	-	-	-	T
ZS579	Wenzixinjiecai 2	BS	China, Xinjiang	Hap2	A	b1	A+b1	-	-	C	-	-	-	-	-	-	-	T
ZS580	T03-6342	BS	China, Xinjiang	Hap2	A	b1	A+b1	-	-	C	-	-	-	-	-	-	-	T
ZS581	Weixi Local youcai	BS	China, Yunnan	Hap2	A	b1	A+b1	-	-	C	-	-	-	-	-	-	-	T
ZS582	Huangxiyoucai	BS	China, Yunnan	Hap2	A	b1	A+b1	-	-	C	-	-	-	-	-	-	-	T
ZS583	Lijianghuangyoucai	BS	China, Yunnan	Hap2	A	b1	A+b1	-	-	C	-	-	-	-	-	-	-	T
ZS584	PI 208734	BS	Cuba	Hap2	A	b1	A+b1	-	-	C	-	-	-	-	-	-	-	T
ZS585	PI 633112	BS	Cuba	Hap2	A	b1	A+b1	-	-	C	-	-	-	-	-	-	-	T
ZS586	CR 2484	BS	Cuba	Hap2	A	b1	A+b1	-	-	C	-	-	-	-	-	-	-	T
ZS587	CR 2494 (mostaza)	BS	Cuba	Hap2	A	b1	A+b1	-	-	C	-	-	-	-	-	-	-	T
ZS588	zhu 26	BS	China	Hap2	A	b1	A+b1	-	-	C	-	-	-	-	-	-	-	T
ZS589	CR 1649	BS	England	Hap2	A	b1	A+b1	-	-	C	-	-	-	-	-	-	-	T
ZS590	CR 2518	BS	Cuba	Hap2	A	b1	A+b1	-	-	C	-	-	-	-	-	-	-	T
ZS591	CR 3329	BS	Cuba	Hap2	A	b1	A+b1	-	-	C	-	-	-	-	-	-	-	T
ZS592	CR 2353	BS	Georgia	Hap2	A	b1	A+b1	-	-	C	-	-	-	-	-	-	-	T
ZS593	Qow 2334	BS	Georgia	Hap2	A	b1	A+b1	-	-	C	-	-	-	-	-	-	-	T
ZS594	Tef 2667	BS	Georgia	Hap2	A	b1	A+b1	-	-	C	-	-	-	-	-	-	-	T
ZS595	Prakash	BS	India	Hap2	A	b1	A+b1	-	-	C	-	-	-	-	-	-	-	T
ZS596	Rai-5	BS	India	Hap2	A	b1	A+b1	-	-	C	-	-	-	-	-	-	-	T
ZS597	PI 633113	BS	Italy, Calabria	Hap2	A	b1	A+b1	-	-	C	-	-	-	-	-	-	-	T
ZS598	25058	BS	Japan	Hap2	A	b1	A+b1	-	-	C	-	-	-	-	-	-	-	T
ZS599	CGN15204	BS	Lithuania	Hap2	A	b1	A+b1	-	-	C	-	-	-	-	-	-	-	T
ZS600	CR 2492	BS	Poland	Hap2	A	b1	A+b1	-	-	C	-	-	-	-	-	-	-	T
ZS601	PI 182033	BS	Unknown	Hap2	A	b1	A+b1	-	-	C	-	-	-	-	-	-	-	T
ZS602	CR 2291	BS	Unknown	Hap2	A	b1	A+b1	-	-	C	-	-	-	-	-	-	-	T
ZS603	CR 100 (Juschanska)	BS	USSR	Hap2	A	b1	A+b1	-	-	C	-	-	-	-	-	-	-	T
ZS604	CR 92 （Gibrid 583）	BS	USSR	Hap2	A	b1	A+b1	-	-	C	-	-	-	-	-	-	-	T
ZS605	Zarja(CR 2601)	BS	USSR	Hap2	A	b1	A+b1	-	-	C	-	-	-	-	-	-	-	T
ZS606	CR 1884	BS	USSR	Hap2	A	b1	A+b1	-	-	C	-	-	-	-	-	-	-	T
ZS607	CR 2473	BS	USSR	Hap2	A	b1	A+b1	-	-	C	-	-	-	-	-	-	-	T
ZS608	PI 633078	BS	USSR	Hap2	A	b1	A+b1	-	-	C	-	-	-	-	-	-	-	T
ZS609	PI 531270	BS	USSR	Hap2	A	b1	A+b1	-	-	C	-	-	-	-	-	-	-	T
ZS610	CR 2489	BS	Italy	Hap3	A	b3	A+b3	-	-	C	-	-	-	-	-	-	+ 217 bp	C
ZS611	PI 347618（I.B. 202）	BS	India	Hap3	A	b3	A+b3	-	-	C	-	-	-	-	-	-	+ 217 bp	C
ZS612	Minjiadaguacai	BS	China, Fujian	Hap3	A	b3	A+b3	-	-	C	-	-	-	-	-	-	+ 217 bp	C
ZS613	Qianximaweiyoucai	BS	China, Guizhou	Hap4	A	b4	A+b4	-	-	C	-	-	-	+ 6648 bp	-	-	-	T
ZS614	Qingzhenniuweiyoucai	BS	China, Guizhou	Hap4	A	b4	A+b4	-	-	C	-	-	-	+ 6648 bp	-	-	-	T
ZS615	Syntheitcs（BBCCXAA=AABB）	BS	(Artificial)	Hap4	A	b4	A+b4	-	-	C	-	-	-	+ 6648 bp	-	-	-	T
ZS616	B0J18-19	BS	China, Fujian	Hap5	A	b5	A+b5	-	-	C	-	-	-	-	+ 1689 bp	-	-	C
ZS617	JM06016	BS	Australia	Hap6	a1	B	a1+B	-	-	G	-	+1276 bp	-	-	-	-	-	C
ZS618	CR 3355	BS	Belgium	Hap6	a1	B	a1+B	-	-	G	-	+1276 bp	-	-	-	-	-	C
ZS619	CR 477	BS	Canada	Hap6	a1	B	a1+B	-	-	G	-	+1276 bp	-	-	-	-	-	C
ZS620	CR 2438	BS	China	Hap6	a1	B	a1+B	-	-	G	-	+1276 bp	-	-	-	-	-	C
ZS621	Minxianniuweishao	BS	China, Gansu	Hap6	a1	B	a1+B	-	-	G	-	+1276 bp	-	-	-	-	-	C
ZS622	Xingzhongkuyoucai（1）	BS	China, Guizhou	Hap6	a1	B	a1+B	-	-	G	-	+1276 bp	-	-	-	-	-	C
ZS623	Longlikuyoucai	BS	China, Guizhou	Hap6	a1	B	a1+B	-	-	G	-	+1276 bp	-	-	-	-	-	C
ZS624	Luodian 1	BS	China, Guizhou	Hap6	a1	B	a1+B	-	-	G	-	+1276 bp	-	-	-	-	-	C
ZS625	Shuichengyoucai	BS	China, Guizhou	Hap6	a1	B	a1+B	-	-	G	-	+1276 bp	-	-	-	-	-	C
ZS626	Bianbaichangjiao-1	BS	China, Guizhou	Hap6	a1	B	a1+B	-	-	G	-	+1276 bp	-	-	-	-	-	C
ZS627	Dejiangdaheicaizi	BS	China, Guizhou	Hap6	a1	B	a1+B	-	-	G	-	+1276 bp	-	-	-	-	-	C
ZS628	Changningzishengyoucai	BS	China, Hunan	Hap6	a1	B	a1+B	-	-	G	-	+1276 bp	-	-	-	-	-	C
ZS629	Jinsijiecai	BS	China, Jiangsu	Hap6	a1	B	a1+B	-	-	G	-	+1276 bp	-	-	-	-	-	C
ZS630	Dongtaixuelihong	BS	China, Jiangsu	Hap6	a1	B	a1+B	-	-	G	-	+1276 bp	-	-	-	-	-	C
ZS631	Mianxianhejie	BS	China, Shanxi	Hap6	a1	B	a1+B	-	-	G	-	+1276 bp	-	-	-	-	-	C
ZS632	Santaishianjieyoucai	BS	China, Sichuan	Hap6	a1	B	a1+B	-	-	G	-	+1276 bp	-	-	-	-	-	C
ZS633	Ziyingziercai	BS	China, Yunnan	Hap6	a1	B	a1+B	-	-	G	-	+1276 bp	-	-	-	-	-	C
ZS634	Wenshanyoucai	BS	China, Yunnan	Hap6	a1	B	a1+B	-	-	G	-	+1276 bp	-	-	-	-	-	C
ZS635	Common Brown	BS	Canada	Hap6	a1	B	a1+B	-	-	G	-	+1276 bp	-	-	-	-	-	C
ZS636	CR 2640	BS	Turkey	Hap6	a1	B	a1+B	-	-	G	-	+1276 bp	-	-	-	-	-	C
ZS637	PI 209021	BS	Cuba	Hap6	a1	B	a1+B	-	-	G	-	+1276 bp	-	-	-	-	-	C
ZS638	CR 2611	BS	Denmark	Hap6	a1	B	a1+B	-	-	G	-	+1276 bp	-	-	-	-	-	C
ZS639	Sanjucta Asech	BS	India	Hap6	a1	B	a1+B	-	-	G	-	+1276 bp	-	-	-	-	-	C
ZS640	2900092	BS	India	Hap6	a1	B	a1+B	-	-	G	-	+1276 bp	-	-	-	-	-	C
ZS641	2900098	BS	India	Hap6	a1	B	a1+B	-	-	G	-	+1276 bp	-	-	-	-	-	C
ZS642	2900089	BS	India	Hap6	a1	B	a1+B	-	-	G	-	+1276 bp	-	-	-	-	-	C
ZS643	caibhav	BS	India	Hap6	a1	B	a1+B	-	-	G	-	+1276 bp	-	-	-	-	-	C
ZS644	Durgamani	BS	India	Hap6	a1	B	a1+B	-	-	G	-	+1276 bp	-	-	-	-	-	C
ZS645	Eruca satira	BS	India	Hap6	a1	B	a1+B	-	-	G	-	+1276 bp	-	-	-	-	-	C
ZS646	Kranti	BS	India	Hap6	a1	B	a1+B	-	-	G	-	+1276 bp	-	-	-	-	-	C
ZS647	NDR8501	BS	India	Hap6	a1	B	a1+B	-	-	G	-	+1276 bp	-	-	-	-	-	C
ZS648	PBR97	BS	India	Hap6	a1	B	a1+B	-	-	G	-	+1276 bp	-	-	-	-	-	C
ZS649	PCR7	BS	India	Hap6	a1	B	a1+B	-	-	G	-	+1276 bp	-	-	-	-	-	C
ZS650	PT303	BS	India	Hap6	a1	B	a1+B	-	-	G	-	+1276 bp	-	-	-	-	-	C
ZS651	RL1359	BS	India	Hap6	a1	B	a1+B	-	-	G	-	+1276 bp	-	-	-	-	-	C
ZS652	RLM619	BS	India	Hap6	a1	B	a1+B	-	-	G	-	+1276 bp	-	-	-	-	-	C
ZS653	Rohini	BS	India	Hap6	a1	B	a1+B	-	-	G	-	+1276 bp	-	-	-	-	-	C
ZS654	RRN-593	BS	India	Hap6	a1	B	a1+B	-	-	G	-	+1276 bp	-	-	-	-	-	C
ZS655	RW-351	BS	India	Hap6	a1	B	a1+B	-	-	G	-	+1276 bp	-	-	-	-	-	C
ZS656	SEETA	BS	India	Hap6	a1	B	a1+B	-	-	G	-	+1276 bp	-	-	-	-	-	C
ZS657	sej2	BS	India	Hap6	a1	B	a1+B	-	-	G	-	+1276 bp	-	-	-	-	-	C
ZS658	Varuna	BS	India	Hap6	a1	B	a1+B	-	-	G	-	+1276 bp	-	-	-	-	-	C
ZS659	Jie 186-2	BS	Unknown	Hap6	a1	B	a1+B	-	-	G	-	+1276 bp	-	-	-	-	-	C
ZS660	Aertesi	BS	USA	Hap6	a1	B	a1+B	-	-	G	-	+1276 bp	-	-	-	-	-	C
ZS661	CR 111 (Saratovskaja)	BS	USSR	Hap6	a1	B	a1+B	-	-	G	-	+1276 bp	-	-	-	-	-	C
ZS662	CR 89 （Druschnaja）	BS	USSR	Hap6	a1	B	a1+B	-	-	G	-	+1276 bp	-	-	-	-	-	C
ZS663	VNIIMK11 (CR 121)	BS	USSR	Hap6	a1	B	a1+B	-	-	G	-	+1276 bp	-	-	-	-	-	C
ZS664	Yaogele	BS	USSR	Hap6	a1	B	a1+B	-	-	G	-	+1276 bp	-	-	-	-	-	C
ZS665	Luodiankuyoucai（1）	BS	China, Guizhou	Hap7	a4	B	a4+B	-	+3769 bp	C	-	-	-	-	-	-	-	C
ZS666	CR 2675	BS	Ethiopia	Hap7	a4	B	a4+B	-	+3769 bp	C	-	-	-	-	-	-	-	C
ZS667	CR 3335 (Yamagata Seisai)	BS	Japan	Hap7	a4	B	a4+B	-	+3769 bp	C	-	-	-	-	-	-	-	C
ZS668	CR 2729	BS	Poland	Hap7	a4	B	a4+B	-	+3769 bp	C	-	-	-	-	-	-	-	C
ZS669	PI 311734	BS	Poland	Hap7	a4	B	a4+B	-	+3769 bp	C	-	-	-	-	-	-	-	C
ZS670	CR 2623	BS	UK	Hap7	a4	B	a4+B	-	+3769 bp	C	-	-	-	-	-	-	-	C
ZS671	CR 2506	BS	Unknown	Hap7	a4	B	a4+B	-	+3769 bp	C	-	-	-	-	-	-	-	C
ZS672	CR 2642/28176/	BS	China	Hap8	a5	B	a5+B	-581 bp	-	C	-	-	-	-	-	-	-	C
ZS673	Taojiangduoniejie	BS	China, Hunan	Hap8	a5	B	a5+B	-581 bp	-	C	-	-	-	-	-	-	-	C
ZS674	CR2493	BS	UK	Hap8	a5	B	a5+B	-581 bp	-	C	-	-	-	-	-	-	-	C
ZS675	Argentina	YS	Argentina	Hap9	a1	b1	a1+b1	-	-	G	-	+1276 bp	-	-	-	-	-	T
ZS676	2900079	YS	Australia	Hap9	a1	b1	a1+b1	-	-	G	-	+1276 bp	-	-	-	-	-	T
ZS677	2900085	YS	Australia	Hap9	a1	b1	a1+b1	-	-	G	-	+1276 bp	-	-	-	-	-	T
ZS678	2900059	YS	Australia	Hap9	a1	b1	a1+b1	-	-	G	-	+1276 bp	-	-	-	-	-	T
ZS679	2900069	YS	Australia	Hap9	a1	b1	a1+b1	-	-	G	-	+1276 bp	-	-	-	-	-	T
ZS680	JO006	YS	Australia	Hap9	a1	b1	a1+b1	-	-	G	-	+1276 bp	-	-	-	-	-	T
ZS681	JR049	YS	Australia	Hap9	a1	b1	a1+b1	-	-	G	-	+1276 bp	-	-	-	-	-	T
ZS682	JM06001	YS	Australia	Hap9	a1	b1	a1+b1	-	-	G	-	+1276 bp	-	-	-	-	-	T
ZS683	JM06002	YS	Australia	Hap9	a1	b1	a1+b1	-	-	G	-	+1276 bp	-	-	-	-	-	T
ZS684	JM06003	YS	Australia	Hap9	a1	b1	a1+b1	-	-	G	-	+1276 bp	-	-	-	-	-	T
ZS685	JM06004	YS	Australia	Hap9	a1	b1	a1+b1	-	-	G	-	+1276 bp	-	-	-	-	-	T
ZS686	JM06006	YS	Australia	Hap9	a1	b1	a1+b1	-	-	G	-	+1276 bp	-	-	-	-	-	T
ZS687	JM06009	YS	Australia	Hap9	a1	b1	a1+b1	-	-	G	-	+1276 bp	-	-	-	-	-	T
ZS688	JM06010	YS	Australia	Hap9	a1	b1	a1+b1	-	-	G	-	+1276 bp	-	-	-	-	-	T
ZS689	JM06011	YS	Australia	Hap9	a1	b1	a1+b1	-	-	G	-	+1276 bp	-	-	-	-	-	T
ZS690	JM06012	YS	Australia	Hap9	a1	b1	a1+b1	-	-	G	-	+1276 bp	-	-	-	-	-	T
ZS691	JM06013	YS	Australia	Hap9	a1	b1	a1+b1	-	-	G	-	+1276 bp	-	-	-	-	-	T
ZS692	JM06014	YS	Australia	Hap9	a1	b1	a1+b1	-	-	G	-	+1276 bp	-	-	-	-	-	T
ZS693	JM06015	YS	Australia	Hap9	a1	b1	a1+b1	-	-	G	-	+1276 bp	-	-	-	-	-	T
ZS694	JM06019	YS	Australia	Hap9	a1	b1	a1+b1	-	-	G	-	+1276 bp	-	-	-	-	-	T
ZS695	JM06020	YS	Australia	Hap9	a1	b1	a1+b1	-	-	G	-	+1276 bp	-	-	-	-	-	T
ZS696	JM06021	YS	Australia	Hap9	a1	b1	a1+b1	-	-	G	-	+1276 bp	-	-	-	-	-	T
ZS697	JM06026	YS	Australia	Hap9	a1	b1	a1+b1	-	-	G	-	+1276 bp	-	-	-	-	-	T
ZS698	JM16	YS	Australia	Hap9	a1	b1	a1+b1	-	-	G	-	+1276 bp	-	-	-	-	-	T
ZS699	JM18	YS	Australia	Hap9	a1	b1	a1+b1	-	-	G	-	+1276 bp	-	-	-	-	-	T
ZS700	JN004	YS	Australia	Hap9	a1	b1	a1+b1	-	-	G	-	+1276 bp	-	-	-	-	-	T
ZS701	JN006	YS	Australia	Hap9	a1	b1	a1+b1	-	-	G	-	+1276 bp	-	-	-	-	-	T
ZS702	JN010	YS	Australia	Hap9	a1	b1	a1+b1	-	-	G	-	+1276 bp	-	-	-	-	-	T
ZS703	JN028	YS	Australia	Hap9	a1	b1	a1+b1	-	-	G	-	+1276 bp	-	-	-	-	-	T
ZS704	JN031	YS	Australia	Hap9	a1	b1	a1+b1	-	-	G	-	+1276 bp	-	-	-	-	-	T
ZS705	JN032	YS	Australia	Hap9	a1	b1	a1+b1	-	-	G	-	+1276 bp	-	-	-	-	-	T
ZS706	JN033	YS	Australia	Hap9	a1	b1	a1+b1	-	-	G	-	+1276 bp	-	-	-	-	-	T
ZS707	JR042	YS	Australia	Hap9	a1	b1	a1+b1	-	-	G	-	+1276 bp	-	-	-	-	-	T
ZS708	2900116_3	YS	Canada	Hap9	a1	b1	a1+b1	-	-	G	-	+1276 bp	-	-	-	-	-	T
ZS709	2900117_4	YS	Canada	Hap9	a1	b1	a1+b1	-	-	G	-	+1276 bp	-	-	-	-	-	T
ZS710	CR 2728	YS	Canada	Hap9	a1	b1	a1+b1	-	-	G	-	+1276 bp	-	-	-	-	-	T
ZS711	Cutlass	YS	Canada	Hap9	a1	b1	a1+b1	-	-	G	-	+1276 bp	-	-	-	-	-	T
ZS712	PI 458928 (Domo) /CR 2483	YS	Canada	Hap9	a1	b1	a1+b1	-	-	G	-	+1276 bp	-	-	-	-	-	T
ZS713	2900115_2	YS	Canada	Hap9	a1	b1	a1+b1	-	-	G	-	+1276 bp	-	-	-	-	-	T
ZS714	CR 2602 (Lethbridge 22a)	YS	Canada	Hap9	a1	b1	a1+b1	-	-	G	-	+1276 bp	-	-	-	-	-	T
ZS715	CBJ001	YS	Canada	Hap9	a1	b1	a1+b1	-	-	G	-	+1276 bp	-	-	-	-	-	T
ZS716	CBJ003	YS	Canada	Hap9	a1	b1	a1+b1	-	-	G	-	+1276 bp	-	-	-	-	-	T
ZS717	panrcang	YS	Canada	Hap9	a1	b1	a1+b1	-	-	G	-	+1276 bp	-	-	-	-	-	T
ZS718	srimifor	YS	Canada	Hap9	a1	b1	a1+b1	-	-	G	-	+1276 bp	-	-	-	-	-	T
ZS719	vsasell	YS	Canada	Hap9	a1	b1	a1+b1	-	-	G	-	+1276 bp	-	-	-	-	-	T
ZS720	Siban	YS	Canada	Hap9	a1	b1	a1+b1	-	-	G	-	+1276 bp	-	-	-	-	-	T
ZS721	Zemengdijie87-1Strains	YS	Canada	Hap9	a1	b1	a1+b1	-	-	G	-	+1276 bp	-	-	-	-	-	T
ZS722	Neosrpajus	YS	Unknown	Hap9	a1	b1	a1+b1	-	-	G	-	+1276 bp	-	-	-	-	-	T
ZS723	Montana Blonde	YS	Unknown	Hap9	a1	b1	a1+b1	-	-	G	-	+1276 bp	-	-	-	-	-	T
ZS724	CR 2433	YS	China	Hap9	a1	b1	a1+b1	-	-	G	-	+1276 bp	-	-	-	-	-	T
ZS725	PI 436559	YS	China	Hap9	a1	b1	a1+b1	-	-	G	-	+1276 bp	-	-	-	-	-	T
ZS726	CGN15203	YS	China	Hap9	a1	b1	a1+b1	-	-	G	-	+1276 bp	-	-	-	-	-	T
ZS727	O67	YS	China	Hap9	a1	b1	a1+b1	-	-	G	-	+1276 bp	-	-	-	-	-	T
ZS728	PI 478325（O 22）	YS	China	Hap9	a1	b1	a1+b1	-	-	G	-	+1276 bp	-	-	-	-	-	T
ZS729	PI 478326（O 61）	YS	China	Hap9	a1	b1	a1+b1	-	-	G	-	+1276 bp	-	-	-	-	-	T
ZS730	PI 478331（O 66）	YS	China	Hap9	a1	b1	a1+b1	-	-	G	-	+1276 bp	-	-	-	-	-	T
ZS731	PI 478334（O 77）	YS	China	Hap9	a1	b1	a1+b1	-	-	G	-	+1276 bp	-	-	-	-	-	T
ZS732	Datongdayoucai	YS	China, Anhui	Hap9	a1	b1	a1+b1	-	-	G	-	+1276 bp	-	-	-	-	-	T
ZS733	Tongliang Huangqing youcai	YS	China, Chongqing	Hap9	a1	b1	a1+b1	-	-	G	-	+1276 bp	-	-	-	-	-	T
ZS734	Yongchuanhuangqingcai	YS	China, Chongqing	Hap9	a1	b1	a1+b1	-	-	G	-	+1276 bp	-	-	-	-	-	T
ZS735	WJ01	YS	China, Chongqing	Hap9	a1	b1	a1+b1	-	-	G	-	+1276 bp	-	-	-	-	-	T
ZS736	Hezheng huangzi	YS	China, Gansu	Hap9	a1	b1	a1+b1	-	-	G	-	+1276 bp	-	-	-	-	-	T
ZS737	Tianzhu Yellow	YS	China, Gansu	Hap9	a1	b1	a1+b1	-	-	G	-	+1276 bp	-	-	-	-	-	T
ZS738	Hechuan Huangjie	YS	China, Gansu	Hap9	a1	b1	a1+b1	-	-	G	-	+1276 bp	-	-	-	-	-	T
ZS739	Longxiquanjie	YS	China, Gansu	Hap9	a1	b1	a1+b1	-	-	G	-	+1276 bp	-	-	-	-	-	T
ZS740	Yuzhongyinshan Huangyoucai	YS	China, Gansu	Hap9	a1	b1	a1+b1	-	-	G	-	+1276 bp	-	-	-	-	-	T
ZS741	Ganguhuangjie（032）	YS	China, Gansu	Hap9	a1	b1	a1+b1	-	-	G	-	+1276 bp	-	-	-	-	-	T
ZS742	Linxiadahuangjie（047）	YS	China, Gansu	Hap9	a1	b1	a1+b1	-	-	G	-	+1276 bp	-	-	-	-	-	T
ZS743	Xiangfeijiecai	YS	China, Guangdong	Hap9	a1	b1	a1+b1	-	-	G	-	+1276 bp	-	-	-	-	-	T
ZS744	Tongzhi Hunagzi	YS	China, Guizhou	Hap9	a1	b1	a1+b1	-	-	G	-	+1276 bp	-	-	-	-	-	T
ZS745	Panxianheiyoucai	YS	China, Guizhou	Hap9	a1	b1	a1+b1	-	-	G	-	+1276 bp	-	-	-	-	-	T
ZS746	Huangjie in Baiyun Township Pingba Anshun	YS	China, Guizhou	Hap9	a1	b1	a1+b1	-	-	G	-	+1276 bp	-	-	-	-	-	T
ZS747	Huangjie in Yangchang Township Pingba Anshun	YS	China, Guizhou	Hap9	a1	b1	a1+b1	-	-	G	-	+1276 bp	-	-	-	-	-	T
ZS748	Baihuajiecai	YS	China, Guizhou	Hap9	a1	b1	a1+b1	-	-	G	-	+1276 bp	-	-	-	-	-	T
ZS749	Bijiegaoyoucai	YS	China, Guizhou	Hap9	a1	b1	a1+b1	-	-	G	-	+1276 bp	-	-	-	-	-	T
ZS750	Chishuihuangyoucai	YS	China, Guizhou	Hap9	a1	b1	a1+b1	-	-	G	-	+1276 bp	-	-	-	-	-	T
ZS751	Daozhenmaweisong	YS	China, Guizhou	Hap9	a1	b1	a1+b1	-	-	G	-	+1276 bp	-	-	-	-	-	T
ZS752	Hongzhihongyoucai	YS	China, Guizhou	Hap9	a1	b1	a1+b1	-	-	G	-	+1276 bp	-	-	-	-	-	T
ZS753	Huangjie in Wuli Township Qianxi County	YS	China, Guizhou	Hap9	a1	b1	a1+b1	-	-	G	-	+1276 bp	-	-	-	-	-	T
ZS754	Renhuaimanyoucai(2)	YS	China, Guizhou	Hap9	a1	b1	a1+b1	-	-	G	-	+1276 bp	-	-	-	-	-	T
ZS755	Silunyoucai	YS	China, Guizhou	Hap9	a1	b1	a1+b1	-	-	G	-	+1276 bp	-	-	-	-	-	T
ZS756	Changshunjiecai	YS	China, Guizhou	Hap9	a1	b1	a1+b1	-	-	G	-	+1276 bp	-	-	-	-	-	T
ZS757	Zhenyuankuyoucai(1)-1	YS	China, Guizhou	Hap9	a1	b1	a1+b1	-	-	G	-	+1276 bp	-	-	-	-	-	T
ZS758	Zunyimanyoucai	YS	China, Guizhou	Hap9	a1	b1	a1+b1	-	-	G	-	+1276 bp	-	-	-	-	-	T
ZS759	Zunyizhuyayoucai	YS	China, Guizhou	Hap9	a1	b1	a1+b1	-	-	G	-	+1276 bp	-	-	-	-	-	T
ZS760	Baihuamaweiyoucai	YS	China, Guizhou	Hap9	a1	b1	a1+b1	-	-	G	-	+1276 bp	-	-	-	-	-	T
ZS761	Xingyihuangjinzi	YS	China, Guizhou	Hap9	a1	b1	a1+b1	-	-	G	-	+1276 bp	-	-	-	-	-	T
ZS762	Zhijinjinhuangyoucai	YS	China, Guizhou	Hap9	a1	b1	a1+b1	-	-	G	-	+1276 bp	-	-	-	-	-	T
ZS763	Qianxijinhuangyoucai	YS	China, Guizhou	Hap9	a1	b1	a1+b1	-	-	G	-	+1276 bp	-	-	-	-	-	T
ZS764	Dafangjiyoucai	YS	China, Guizhou	Hap9	a1	b1	a1+b1	-	-	G	-	+1276 bp	-	-	-	-	-	T
ZS765	Hezhanghuangyoucai	YS	China, Guizhou	Hap9	a1	b1	a1+b1	-	-	G	-	+1276 bp	-	-	-	-	-	T
ZS766	Anshunpingbabaiyuhuangjie	YS	China, Guizhou	Hap9	a1	b1	a1+b1	-	-	G	-	+1276 bp	-	-	-	-	-	T
ZS767	Zhengyuankuyoucai	YS	China, Guizhou	Hap9	a1	b1	a1+b1	-	-	G	-	+1276 bp	-	-	-	-	-	T
ZS768	Zunyi yilongji	YS	China, Guizhou	Hap9	a1	b1	a1+b1	-	-	G	-	+1276 bp	-	-	-	-	-	T
ZS769	Zunyi zhuyayoucai	YS	China, Guizhou	Hap9	a1	b1	a1+b1	-	-	G	-	+1276 bp	-	-	-	-	-	T
ZS770	Jinshajinhuangyoucai-2	YS	China, Guizhou	Hap9	a1	b1	a1+b1	-	-	G	-	+1276 bp	-	-	-	-	-	T
ZS771	Kaiyanggaohuangyoucai	YS	China, Guizhou	Hap9	a1	b1	a1+b1	-	-	G	-	+1276 bp	-	-	-	-	-	T
ZS772	Kaiyangkuyoucai	YS	China, Guizhou	Hap9	a1	b1	a1+b1	-	-	G	-	+1276 bp	-	-	-	-	-	T
ZS773	Laifeng Yellow selection	YS	China, Hubei	Hap9	a1	b1	a1+b1	-	-	G	-	+1276 bp	-	-	-	-	-	T
ZS774	Jin you wang	YS	China, Hubei	Hap9	a1	b1	a1+b1	-	-	G	-	+1276 bp	-	-	-	-	-	T
ZS775	J268-1	YS	China, Hubei	Hap9	a1	b1	a1+b1	-	-	G	-	+1276 bp	-	-	-	-	-	T
ZS776	Huarongzhubeicunlayoucai	YS	China, Hunan	Hap9	a1	b1	a1+b1	-	-	G	-	+1276 bp	-	-	-	-	-	T
ZS777	Chenxidapingkuyoucai（P431223012)	YS	China, Hunan	Hap9	a1	b1	a1+b1	-	-	G	-	+1276 bp	-	-	-	-	-	T
ZS778	Neimeng Yellow	YS	China, Inner Mongolia	Hap9	a1	b1	a1+b1	-	-	G	-	+1276 bp	-	-	-	-	-	T
ZS779	Erlianhaotehuangzijiecai	YS	China, Inner Mongolia	Hap9	a1	b1	a1+b1	-	-	G	-	+1276 bp	-	-	-	-	-	T
ZS780	Youcaizi（1038）	YS	China, Inner Mongolia	Hap9	a1	b1	a1+b1	-	-	G	-	+1276 bp	-	-	-	-	-	T
ZS781	Huangjie（1108）	YS	China, Inner Mongolia	Hap9	a1	b1	a1+b1	-	-	G	-	+1276 bp	-	-	-	-	-	T
ZS782	Huangjie（1022）	YS	China, Inner Mongolia	Hap9	a1	b1	a1+b1	-	-	G	-	+1276 bp	-	-	-	-	-	T
ZS783	Dahuangyoucai	YS	China, Inner Mongolia	Hap9	a1	b1	a1+b1	-	-	G	-	+1276 bp	-	-	-	-	-	T
ZS784	Huangzimakucai	YS	China, Jiangsu	Hap9	a1	b1	a1+b1	-	-	G	-	+1276 bp	-	-	-	-	-	T
ZS785	Xinghuamacai	YS	China, Jiangsu	Hap9	a1	b1	a1+b1	-	-	G	-	+1276 bp	-	-	-	-	-	T
ZS786	Jinxianbendiyoucai 1	YS	China, Jiangxi	Hap9	a1	b1	a1+b1	-	-	G	-	+1276 bp	-	-	-	-	-	T
ZS787	Qugoudahuangyoucaizi	YS	China, Qinghai	Hap9	a1	b1	a1+b1	-	-	G	-	+1276 bp	-	-	-	-	-	T
ZS788	Yinshenghuanglajie	YS	China, Qinghai	Hap9	a1	b1	a1+b1	-	-	G	-	+1276 bp	-	-	-	-	-	T
ZS789	Y2016-51	YS	China, Qinghai	Hap9	a1	b1	a1+b1	-	-	G	-	+1276 bp	-	-	-	-	-	T
ZS790	Wuqi Yellow	YS	China, Shaanxi	Hap9	a1	b1	a1+b1	-	-	G	-	+1276 bp	-	-	-	-	-	T
ZS791	Gaoyou 9	YS	China, Shanxi	Hap9	a1	b1	a1+b1	-	-	G	-	+1276 bp	-	-	-	-	-	T
ZS792	Jin jian 5	YS	China, Shanxi	Hap9	a1	b1	a1+b1	-	-	G	-	+1276 bp	-	-	-	-	-	T
ZS793	Jin you 6	YS	China, Shanxi	Hap9	a1	b1	a1+b1	-	-	G	-	+1276 bp	-	-	-	-	-	T
ZS794	Da cai zi	YS	China, Shanxi	Hap9	a1	b1	a1+b1	-	-	G	-	+1276 bp	-	-	-	-	-	T
ZS795	Santongyoucai	YS	China, Shanxi	Hap9	a1	b1	a1+b1	-	-	G	-	+1276 bp	-	-	-	-	-	T
ZS796	Datong southern suburbs youcai	YS	China, Shanxi	Hap9	a1	b1	a1+b1	-	-	G	-	+1276 bp	-	-	-	-	-	T
ZS797	Shanxixinzhoujiecai	YS	China, Shanxi	Hap9	a1	b1	a1+b1	-	-	G	-	+1276 bp	-	-	-	-	-	T
ZS798	Shanxiwannianxianjiecai	YS	China, Shanxi	Hap9	a1	b1	a1+b1	-	-	G	-	+1276 bp	-	-	-	-	-	T
ZS799	ShanxiPoyangxianjiecai	YS	China, Shanxi	Hap9	a1	b1	a1+b1	-	-	G	-	+1276 bp	-	-	-	-	-	T
ZS800	Daixianhuangjie	YS	China, Shanxi	Hap9	a1	b1	a1+b1	-	-	G	-	+1276 bp	-	-	-	-	-	T
ZS801	Pingyaohuangyoucai	YS	China, Shanxi	Hap9	a1	b1	a1+b1	-	-	G	-	+1276 bp	-	-	-	-	-	T
ZS802	Shouyanghuangjie	YS	China, Shanxi	Hap9	a1	b1	a1+b1	-	-	G	-	+1276 bp	-	-	-	-	-	T
ZS803	Shuoxiandahuangjie	YS	China, Shanxi	Hap9	a1	b1	a1+b1	-	-	G	-	+1276 bp	-	-	-	-	-	T
ZS804	Wutaidahuangjie	YS	China, Shanxi	Hap9	a1	b1	a1+b1	-	-	G	-	+1276 bp	-	-	-	-	-	T
ZS805	Wuzhaihuangjie-1	YS	China, Shanxi	Hap9	a1	b1	a1+b1	-	-	G	-	+1276 bp	-	-	-	-	-	T
ZS806	Yucihuangjie	YS	China, Shanxi	Hap9	a1	b1	a1+b1	-	-	G	-	+1276 bp	-	-	-	-	-	T
ZS807	Dingbianhuangjie	YS	China, Shanxi	Hap9	a1	b1	a1+b1	-	-	G	-	+1276 bp	-	-	-	-	-	T
ZS808	Hanzhonghuangjie2-1	YS	China, Shanxi	Hap9	a1	b1	a1+b1	-	-	G	-	+1276 bp	-	-	-	-	-	T
ZS809	Hengshanhuangjie	YS	China, Shanxi	Hap9	a1	b1	a1+b1	-	-	G	-	+1276 bp	-	-	-	-	-	T
ZS810	Zuoquanhuangjie	YS	China, Shanxi	Hap9	a1	b1	a1+b1	-	-	G	-	+1276 bp	-	-	-	-	-	T
ZS811	Lingjiao 6	YS	China, Sichuan	Hap9	a1	b1	a1+b1	-	-	G	-	+1276 bp	-	-	-	-	-	T
ZS812	Penglai jiecai	YS	China, Sichuan	Hap9	a1	b1	a1+b1	-	-	G	-	+1276 bp	-	-	-	-	-	T
ZS813	Sichuan Yellow (SY)	YS	China, Sichuan	Hap9	a1	b1	a1+b1	-	-	G	-	+1276 bp	-	-	-	-	-	T
ZS814	Luxianbaihuayoucai	YS	China, Sichuan	Hap9	a1	b1	a1+b1	-	-	G	-	+1276 bp	-	-	-	-	-	T
ZS815	Huiligaozuhuangyoucai	YS	China, Sichuan	Hap9	a1	b1	a1+b1	-	-	G	-	+1276 bp	-	-	-	-	-	T
ZS816	Mianjie-6	YS	China, Sichuan	Hap9	a1	b1	a1+b1	-	-	G	-	+1276 bp	-	-	-	-	-	T
ZS817	Nanchonghuangjie	YS	China, Sichuan	Hap9	a1	b1	a1+b1	-	-	G	-	+1276 bp	-	-	-	-	-	T
ZS818	Pengxibendihuangyoucai	YS	China, Sichuan	Hap9	a1	b1	a1+b1	-	-	G	-	+1276 bp	-	-	-	-	-	T
ZS819	Santaigaoyanyecaizi	YS	China, Sichuan	Hap9	a1	b1	a1+b1	-	-	G	-	+1276 bp	-	-	-	-	-	T
ZS820	Santaitashanhuangyoucai	YS	China, Sichuan	Hap9	a1	b1	a1+b1	-	-	G	-	+1276 bp	-	-	-	-	-	T
ZS821	Xichanghuangyoucai	YS	China, Sichuan	Hap9	a1	b1	a1+b1	-	-	G	-	+1276 bp	-	-	-	-	-	T
ZS822	Yongchuanbaihuayoucai	YS	China, Sichuan	Hap9	a1	b1	a1+b1	-	-	G	-	+1276 bp	-	-	-	-	-	T
ZS823	Lengjiao 6	YS	China, Sichuan	Hap9	a1	b1	a1+b1	-	-	G	-	+1276 bp	-	-	-	-	-	T
ZS824	Pingshanqingcai	YS	China, Sichuan	Hap9	a1	b1	a1+b1	-	-	G	-	+1276 bp	-	-	-	-	-	T
ZS825	Jiangyoushimaweiyoucai	YS	China, Sichuan	Hap9	a1	b1	a1+b1	-	-	G	-	+1276 bp	-	-	-	-	-	T
ZS826	Saobajie	YS	China, Sichuan	Hap9	a1	b1	a1+b1	-	-	G	-	+1276 bp	-	-	-	-	-	T
ZS827	Jiexingyoucai	YS	China, Sichuan	Hap9	a1	b1	a1+b1	-	-	G	-	+1276 bp	-	-	-	-	-	T
ZS828	Yantingjiecai	YS	China, Sichuan	Hap9	a1	b1	a1+b1	-	-	G	-	+1276 bp	-	-	-	-	-	T
ZS829	Zitongjiecai 1	YS	China, Sichuan	Hap9	a1	b1	a1+b1	-	-	G	-	+1276 bp	-	-	-	-	-	T
ZS830	Yongshengjiecai	YS	China, Sichuan	Hap9	a1	b1	a1+b1	-	-	G	-	+1276 bp	-	-	-	-	-	T
ZS831	273_1	YS	China, Tibet	Hap9	a1	b1	a1+b1	-	-	G	-	+1276 bp	-	-	-	-	-	T
ZS832	Tiefujie	YS	China, Tibet	Hap9	a1	b1	a1+b1	-	-	G	-	+1276 bp	-	-	-	-	-	T
ZS833	211	YS	China, Tibet	Hap9	a1	b1	a1+b1	-	-	G	-	+1276 bp	-	-	-	-	-	T
ZS834	2900126	YS	China, Xinjiang	Hap9	a1	b1	a1+b1	-	-	G	-	+1276 bp	-	-	-	-	-	T
ZS835	2900127	YS	China, Xinjiang	Hap9	a1	b1	a1+b1	-	-	G	-	+1276 bp	-	-	-	-	-	T
ZS836	PI 478327	YS	China, Xinjiang	Hap9	a1	b1	a1+b1	-	-	G	-	+1276 bp	-	-	-	-	-	T
ZS837	PI 478328	YS	China, Xinjiang	Hap9	a1	b1	a1+b1	-	-	G	-	+1276 bp	-	-	-	-	-	T
ZS838	PI 478332	YS	China, Xinjiang	Hap9	a1	b1	a1+b1	-	-	G	-	+1276 bp	-	-	-	-	-	T
ZS839	PI 478333 （O 68）	YS	China, Xinjiang	Hap9	a1	b1	a1+b1	-	-	G	-	+1276 bp	-	-	-	-	-	T
ZS840	2900121	YS	China, Xinjiang	Hap9	a1	b1	a1+b1	-	-	G	-	+1276 bp	-	-	-	-	-	T
ZS841	Fukang-tianchi	YS	China, Xinjiang	Hap9	a1	b1	a1+b1	-	-	G	-	+1276 bp	-	-	-	-	-	T
ZS842	Y2016-65	YS	China, Xinjiang	Hap9	a1	b1	a1+b1	-	-	G	-	+1276 bp	-	-	-	-	-	T
ZS843	Aertaiyuoucai	YS	China, Xinjiang	Hap9	a1	b1	a1+b1	-	-	G	-	+1276 bp	-	-	-	-	-	T
ZS844	Cabuchaercaiyoucai	YS	China, Xinjiang	Hap9	a1	b1	a1+b1	-	-	G	-	+1276 bp	-	-	-	-	-	T
ZS845	Hejingyoucai	YS	China, Xinjiang	Hap9	a1	b1	a1+b1	-	-	G	-	+1276 bp	-	-	-	-	-	T
ZS846	Hechengcaiyoucai	YS	China, Xinjiang	Hap9	a1	b1	a1+b1	-	-	G	-	+1276 bp	-	-	-	-	-	T
ZS847	Kemehuang	YS	China, Xinjiang	Hap9	a1	b1	a1+b1	-	-	G	-	+1276 bp	-	-	-	-	-	T
ZS848	Kuchecaiyoucai	YS	China, Xinjiang	Hap9	a1	b1	a1+b1	-	-	G	-	+1276 bp	-	-	-	-	-	T
ZS849	Maigaitiyoucai	YS	China, Xinjiang	Hap9	a1	b1	a1+b1	-	-	G	-	+1276 bp	-	-	-	-	-	T
ZS850	Shacheyoucai	YS	China, Xinjiang	Hap9	a1	b1	a1+b1	-	-	G	-	+1276 bp	-	-	-	-	-	T
ZS851	Tekesihuang	YS	China, Xinjiang	Hap9	a1	b1	a1+b1	-	-	G	-	+1276 bp	-	-	-	-	-	T
ZS852	Dunliuhuangjie	YS	China, Xinjiang	Hap9	a1	b1	a1+b1	-	-	G	-	+1276 bp	-	-	-	-	-	T
ZS853	Wulumuqihuangjie	YS	China, Xinjiang	Hap9	a1	b1	a1+b1	-	-	G	-	+1276 bp	-	-	-	-	-	T
ZS854	Aksu youcai	YS	China, Xinjiang	Hap9	a1	b1	a1+b1	-	-	G	-	+1276 bp	-	-	-	-	-	T
ZS855	Altai youcai	YS	China, Xinjiang	Hap9	a1	b1	a1+b1	-	-	G	-	+1276 bp	-	-	-	-	-	T
ZS856	Huocheng caiyoucai	YS	China, Xinjiang	Hap9	a1	b1	a1+b1	-	-	G	-	+1276 bp	-	-	-	-	-	T
ZS857	Kashgar huang	YS	China, Xinjiang	Hap9	a1	b1	a1+b1	-	-	G	-	+1276 bp	-	-	-	-	-	T
ZS858	Kupa caiyoucai	YS	China, Xinjiang	Hap9	a1	b1	a1+b1	-	-	G	-	+1276 bp	-	-	-	-	-	T
ZS859	Tunliu huangjie	YS	China, Xinjiang	Hap9	a1	b1	a1+b1	-	-	G	-	+1276 bp	-	-	-	-	-	T
ZS860	Xinjianghuangjiecai	YS	China, Xinjiang	Hap9	a1	b1	a1+b1	-	-	G	-	+1276 bp	-	-	-	-	-	T
ZS861	Xinjiangjiecai 1	YS	China, Xinjiang	Hap9	a1	b1	a1+b1	-	-	G	-	+1276 bp	-	-	-	-	-	T
ZS862	Xinyou 4	YS	China, Xinjiang	Hap9	a1	b1	a1+b1	-	-	G	-	+1276 bp	-	-	-	-	-	T
ZS863	Xinyou 9	YS	China, Xinjiang	Hap9	a1	b1	a1+b1	-	-	G	-	+1276 bp	-	-	-	-	-	T
ZS864	Xinyuangyoucaizi	YS	China, Xinjiang	Hap9	a1	b1	a1+b1	-	-	G	-	+1276 bp	-	-	-	-	-	T
ZS865	Yilihuang	YS	China, Xinjiang	Hap9	a1	b1	a1+b1	-	-	G	-	+1276 bp	-	-	-	-	-	T
ZS866	Xingjiangjiecai	YS	China, Xinjiang	Hap9	a1	b1	a1+b1	-	-	G	-	+1276 bp	-	-	-	-	-	T
ZS867	Shuixigoujiecai (Yellow)	YS	China, Xinjiang	Hap9	a1	b1	a1+b1	-	-	G	-	+1276 bp	-	-	-	-	-	T
ZS868	Yanxing Huangjie	YS	China, Yunnan	Hap9	a1	b1	a1+b1	-	-	G	-	+1276 bp	-	-	-	-	-	T
ZS869	Zhengyuan Tall	YS	China, Yunnan	Hap9	a1	b1	a1+b1	-	-	G	-	+1276 bp	-	-	-	-	-	T
ZS870	Aijiaohuangcaizi	YS	China, Yunnan	Hap9	a1	b1	a1+b1	-	-	G	-	+1276 bp	-	-	-	-	-	T
ZS871	Yuanmoyoucai	YS	China, Yunnan	Hap9	a1	b1	a1+b1	-	-	G	-	+1276 bp	-	-	-	-	-	T
ZS872	Lianshuixiaocaizi	YS	China, Yunnan	Hap9	a1	b1	a1+b1	-	-	G	-	+1276 bp	-	-	-	-	-	T
ZS873	Lushui 1	YS	China, Yunnan	Hap9	a1	b1	a1+b1	-	-	G	-	+1276 bp	-	-	-	-	-	T
ZS874	Huizehuangla	YS	China, Yunnan	Hap9	a1	b1	a1+b1	-	-	G	-	+1276 bp	-	-	-	-	-	T
ZS875	Malibohongyoucai	YS	China, Yunnan	Hap9	a1	b1	a1+b1	-	-	G	-	+1276 bp	-	-	-	-	-	T
ZS876	Wensanjieyoucai	YS	China, Yunnan	Hap9	a1	b1	a1+b1	-	-	G	-	+1276 bp	-	-	-	-	-	T
ZS877	Habaxianghuangcaizi	YS	China, Yunnan	Hap9	a1	b1	a1+b1	-	-	G	-	+1276 bp	-	-	-	-	-	T
ZS878	CJY219153	YS	China, Yunnan	Hap9	a1	b1	a1+b1	-	-	G	-	+1276 bp	-	-	-	-	-	T
ZS879	CJY219154	YS	China, Yunnan	Hap9	a1	b1	a1+b1	-	-	G	-	+1276 bp	-	-	-	-	-	T
ZS880	CJY219155	YS	China, Yunnan	Hap9	a1	b1	a1+b1	-	-	G	-	+1276 bp	-	-	-	-	-	T
ZS881	CJY219156	YS	China, Yunnan	Hap9	a1	b1	a1+b1	-	-	G	-	+1276 bp	-	-	-	-	-	T
ZS882	CJY219158	YS	China, Yunnan	Hap9	a1	b1	a1+b1	-	-	G	-	+1276 bp	-	-	-	-	-	T
ZS883	Yongshuanhuangyoucai	YS	China, Yunnan	Hap9	a1	b1	a1+b1	-	-	G	-	+1276 bp	-	-	-	-	-	T
ZS884	Jieyou 2	YS	China, Yunnan	Hap9	a1	b1	a1+b1	-	-	G	-	+1276 bp	-	-	-	-	-	T
ZS885	Heqinghuangyoucaizi	YS	China, Yunnan	Hap9	a1	b1	a1+b1	-	-	G	-	+1276 bp	-	-	-	-	-	T
ZS886	Baoshanhuangyoucai	YS	China, Yunnan	Hap9	a1	b1	a1+b1	-	-	G	-	+1276 bp	-	-	-	-	-	T
ZS887	Mengziaijiaohuangyoucai	YS	China, Yunnan	Hap9	a1	b1	a1+b1	-	-	G	-	+1276 bp	-	-	-	-	-	T
ZS888	Xinpinghabajiecaizi	YS	China, Yunnan	Hap9	a1	b1	a1+b1	-	-	G	-	+1276 bp	-	-	-	-	-	T
ZS889	Luliangjingcaizi	YS	China, Yunnan	Hap9	a1	b1	a1+b1	-	-	G	-	+1276 bp	-	-	-	-	-	T
ZS890	Quqinghuangxicaizi	YS	China, Yunnan	Hap9	a1	b1	a1+b1	-	-	G	-	+1276 bp	-	-	-	-	-	T
ZS891	Quqingbaihuajiela	YS	China, Yunnan	Hap9	a1	b1	a1+b1	-	-	G	-	+1276 bp	-	-	-	-	-	T
ZS892	Xinpinghabaxiangjiecaizi	YS	China, Yunnan	Hap9	a1	b1	a1+b1	-	-	G	-	+1276 bp	-	-	-	-	-	T
ZS893	Hanshouhuangjiecai	YS	China, Hunan	Hap9	a1	b1	a1+b1	-	-	G	-	+1276 bp	-	-	-	-	-	T
ZS894	Changningshengliqiaohuangjie	YS	China, Hunan	Hap9	a1	b1	a1+b1	-	-	G	-	+1276 bp	-	-	-	-	-	T
ZS895	Xingwenyoujie	YS	China, Yunnan	Hap9	a1	b1	a1+b1	-	-	G	-	+1276 bp	-	-	-	-	-	T
ZS896	Abixiniyajie	YS	Ethiopia	Hap9	a1	b1	a1+b1	-	-	G	-	+1276 bp	-	-	-	-	-	T
ZS897	PI 458942/CR 2693	YS	Germany	Hap9	a1	b1	a1+b1	-	-	G	-	+1276 bp	-	-	-	-	-	T
ZS898	Ames 9914	YS	India	Hap9	a1	b1	a1+b1	-	-	G	-	+1276 bp	-	-	-	-	-	T
ZS899	CR 94	YS	Japan	Hap9	a1	b1	a1+b1	-	-	G	-	+1276 bp	-	-	-	-	-	T
ZS900	CR 3484	YS	Korea N.	Hap9	a1	b1	a1+b1	-	-	G	-	+1276 bp	-	-	-	-	-	T
ZS901	Ba 1	YS	Pakistan	Hap9	a1	b1	a1+b1	-	-	G	-	+1276 bp	-	-	-	-	-	T
ZS902	PI 649120	YS	Russia	Hap9	a1	b1	a1+b1	-	-	G	-	+1276 bp	-	-	-	-	-	T
ZS903	Рушена(Slavic)	YS	Russia	Hap9	a1	b1	a1+b1	-	-	G	-	+1276 bp	-	-	-	-	-	T
ZS904	Славяна(Slaviana)	YS	Russia	Hap9	a1	b1	a1+b1	-	-	G	-	+1276 bp	-	-	-	-	-	T
ZS905	CR 112	YS	Russia	Hap9	a1	b1	a1+b1	-	-	G	-	+1276 bp	-	-	-	-	-	T
ZS906	CGN07154	YS	Russia	Hap9	a1	b1	a1+b1	-	-	G	-	+1276 bp	-	-	-	-	-	T
ZS907	CR 2457	YS	Russia	Hap9	a1	b1	a1+b1	-	-	G	-	+1276 bp	-	-	-	-	-	T
ZS908	CR 2657	YS	Russia	Hap9	a1	b1	a1+b1	-	-	G	-	+1276 bp	-	-	-	-	-	T
ZS909	CR 2702	YS	Russia	Hap9	a1	b1	a1+b1	-	-	G	-	+1276 bp	-	-	-	-	-	T
ZS910	Russian mustard	YS	Russia	Hap9	a1	b1	a1+b1	-	-	G	-	+1276 bp	-	-	-	-	-	T
ZS911	Russian mustard-2	YS	Russia	Hap9	a1	b1	a1+b1	-	-	G	-	+1276 bp	-	-	-	-	-	T
ZS912	SV9041503	YS	Sweden	Hap9	a1	b1	a1+b1	-	-	G	-	+1276 bp	-	-	-	-	-	T
ZS913	Newton	YS	UK	Hap9	a1	b1	a1+b1	-	-	G	-	+1276 bp	-	-	-	-	-	T
ZS914	Lethbridge	YS	UK	Hap9	a1	b1	a1+b1	-	-	G	-	+1276 bp	-	-	-	-	-	T
ZS915	CR 2624	BS	Romania	Hap9	a1	b1	a1+b1	-	-	G	-	+1276 bp	-	-	-	-	-	T
ZS916	Pашема(Rashema)	YS	Ukraine	Hap9	a1	b1	a1+b1	-	-	G	-	+1276 bp	-	-	-	-	-	T
ZS917	Мария (Maria )	YS	Ukraine	Hap9	a1	b1	a1+b1	-	-	G	-	+1276 bp	-	-	-	-	-	T
ZS918	жемчужина (Pearl )	YS	Ukraine	Hap9	a1	b1	a1+b1	-	-	G	-	+1276 bp	-	-	-	-	-	T
ZS919	новикин (Novinki)	YS	Ukraine	Hap9	a1	b1	a1+b1	-	-	G	-	+1276 bp	-	-	-	-	-	T
ZS920	лаврока (Laurel)	YS	Ukraine	Hap9	a1	b1	a1+b1	-	-	G	-	+1276 bp	-	-	-	-	-	T
ZS921	Don02	YS	Ukraine	Hap9	a1	b1	a1+b1	-	-	G	-	+1276 bp	-	-	-	-	-	T
ZS922	Don03	YS	Ukraine	Hap9	a1	b1	a1+b1	-	-	G	-	+1276 bp	-	-	-	-	-	T
ZS923	Don05	YS	Ukraine	Hap9	a1	b1	a1+b1	-	-	G	-	+1276 bp	-	-	-	-	-	T
ZS924	Don07	YS	Ukraine	Hap9	a1	b1	a1+b1	-	-	G	-	+1276 bp	-	-	-	-	-	T
ZS925	WKL1	YS	Ukraine	Hap9	a1	b1	a1+b1	-	-	G	-	+1276 bp	-	-	-	-	-	T
ZS926	WKL2402	YS	Ukraine	Hap9	a1	b1	a1+b1	-	-	G	-	+1276 bp	-	-	-	-	-	T
ZS927	WKL2403	YS	Ukraine	Hap9	a1	b1	a1+b1	-	-	G	-	+1276 bp	-	-	-	-	-	T
ZS928	WKL2405	YS	Ukraine	Hap9	a1	b1	a1+b1	-	-	G	-	+1276 bp	-	-	-	-	-	T
ZS929	WKL2407	YS	Ukraine	Hap9	a1	b1	a1+b1	-	-	G	-	+1276 bp	-	-	-	-	-	T
ZS930	WKL2408	YS	Ukraine	Hap9	a1	b1	a1+b1	-	-	G	-	+1276 bp	-	-	-	-	-	T
ZS931	WKL2501	YS	Ukraine	Hap9	a1	b1	a1+b1	-	-	G	-	+1276 bp	-	-	-	-	-	T
ZS932	WKL5	YS	Ukraine	Hap9	a1	b1	a1+b1	-	-	G	-	+1276 bp	-	-	-	-	-	T
ZS933	WKL7	YS	Ukraine	Hap9	a1	b1	a1+b1	-	-	G	-	+1276 bp	-	-	-	-	-	T
ZS934	WKLBJ-1	YS	Ukraine	Hap9	a1	b1	a1+b1	-	-	G	-	+1276 bp	-	-	-	-	-	T
ZS935	WKLBJ-2	YS	Ukraine	Hap9	a1	b1	a1+b1	-	-	G	-	+1276 bp	-	-	-	-	-	T
ZS936	WKLBJ-3	YS	Ukraine	Hap9	a1	b1	a1+b1	-	-	G	-	+1276 bp	-	-	-	-	-	T
ZS937	Hongjinyoucai	YS	Unknown	Hap9	a1	b1	a1+b1	-	-	G	-	+1276 bp	-	-	-	-	-	T
ZS938	CR 2621 (Juzanka)	YS	Unknown	Hap9	a1	b1	a1+b1	-	-	G	-	+1276 bp	-	-	-	-	-	T
ZS939	J213	YS	Unknown	Hap9	a1	b1	a1+b1	-	-	G	-	+1276 bp	-	-	-	-	-	T
ZS940	PI 458978	YS	USA	Hap9	a1	b1	a1+b1	-	-	G	-	+1276 bp	-	-	-	-	-	T
ZS941	PI 649101	YS	USA	Hap9	a1	b1	a1+b1	-	-	G	-	+1276 bp	-	-	-	-	-	T
ZS942	American variety	YS	USA	Hap9	a1	b1	a1+b1	-	-	G	-	+1276 bp	-	-	-	-	-	T
ZS943	CR 2456	YS	USSR	Hap9	a1	b1	a1+b1	-	-	G	-	+1276 bp	-	-	-	-	-	T
ZS944	CR 2458	YS	USSR	Hap9	a1	b1	a1+b1	-	-	G	-	+1276 bp	-	-	-	-	-	T
ZS945	CR 2609 (Kamysinskaja 6)	YS	USSR	Hap9	a1	b1	a1+b1	-	-	G	-	+1276 bp	-	-	-	-	-	T
ZS946	CR 2617	YS	USSR	Hap9	a1	b1	a1+b1	-	-	G	-	+1276 bp	-	-	-	-	-	T
ZS947	CR 2622	YS	USSR	Hap9	a1	b1	a1+b1	-	-	G	-	+1276 bp	-	-	-	-	-	T
ZS948	CR 2629	YS	USSR	Hap9	a1	b1	a1+b1	-	-	G	-	+1276 bp	-	-	-	-	-	T
ZS949	CR 2634	YS	USSR	Hap9	a1	b1	a1+b1	-	-	G	-	+1276 bp	-	-	-	-	-	T
ZS950	Южанка（Nan fang ren）	YS	USSR	Hap9	a1	b1	a1+b1	-	-	G	-	+1276 bp	-	-	-	-	-	T
ZS951	CR 1828	YS	USSR	Hap9	a1	b1	a1+b1	-	-	G	-	+1276 bp	-	-	-	-	-	T
ZS952	CR 108 (Rannjaja)	YS	USSR	Hap9	a1	b1	a1+b1	-	-	G	-	+1276 bp	-	-	-	-	-	T
ZS953	CR 117 (Steppjagka)	YS	USSR	Hap9	a1	b1	a1+b1	-	-	G	-	+1276 bp	-	-	-	-	-	T
ZS954	CR 2450	YS	USSR	Hap9	a1	b1	a1+b1	-	-	G	-	+1276 bp	-	-	-	-	-	T
ZS955	CR 2648	YS	USSR	Hap9	a1	b1	a1+b1	-	-	G	-	+1276 bp	-	-	-	-	-	T
ZS956	CR 86 （Doneckaja 4）	YS	USSR	Hap9	a1	b1	a1+b1	-	-	G	-	+1276 bp	-	-	-	-	-	T
ZS957	Skorospelka 2	YS	USSR	Hap9	a1	b1	a1+b1	-	-	G	-	+1276 bp	-	-	-	-	-	T
ZS958	Zlutosemennaja230	YS	USSR	Hap9	a1	b1	a1+b1	-	-	G	-	+1276 bp	-	-	-	-	-	T
ZS959	CR 122	YS	USSR	Hap9	a1	b1	a1+b1	-	-	G	-	+1276 bp	-	-	-	-	-	T
ZS960	CR 127	YS	USSR	Hap9	a1	b1	a1+b1	-	-	G	-	+1276 bp	-	-	-	-	-	T
ZS961	CR 2612 (Skorospelka)	YS	USSR	Hap9	a1	b1	a1+b1	-	-	G	-	+1276 bp	-	-	-	-	-	T
ZS962	CR 2628	YS	USSR	Hap9	a1	b1	a1+b1	-	-	G	-	+1276 bp	-	-	-	-	-	T
ZS963	AmorA Ⅲ	YS	USSR	Hap9	a1	b1	a1+b1	-	-	G	-	+1276 bp	-	-	-	-	-	T
ZS964	Brassica juneca-1	YS	USSR	Hap9	a1	b1	a1+b1	-	-	G	-	+1276 bp	-	-	-	-	-	T
ZS965	MPIR	YS	USSR	Hap9	a1	b1	a1+b1	-	-	G	-	+1276 bp	-	-	-	-	-	T
ZS966	TABPNHAHKA-15	YS	USSR	Hap9	a1	b1	a1+b1	-	-	G	-	+1276 bp	-	-	-	-	-	T
ZS967	Buluonuofushiji	YS	USSR	Hap9	a1	b1	a1+b1	-	-	G	-	+1276 bp	-	-	-	-	-	T
ZS968	Quansu	YS	USSR	Hap9	a1	b1	a1+b1	-	-	G	-	+1276 bp	-	-	-	-	-	T
ZS969	CBJ004	YS	Canada	Hap10	a1	b2	a1+b2	-	-	G	-	+1276 bp	-	-	-	+ 1308 bp	-	T
ZS970	Qitaixianbanjiegoujiecai	YS	China, Xinjiang	Hap10	a1	b2	a1+b2	-	-	G	-	+1276 bp	-	-	-	+ 1308 bp	-	T
ZS971	PI 478336（O 83）	YS	China, Xinjiang	Hap10	a1	b2	a1+b2	-	-	G	-	+1276 bp	-	-	-	+ 1308 bp	-	T
ZS972	Baichenghuangyoucai	YS	China, Xinjiang	Hap10	a1	b2	a1+b2	-	-	G	-	+1276 bp	-	-	-	+ 1308 bp	-	T
ZS973	Eminzaipeijie	YS	China, Xinjiang	Hap10	a1	b2	a1+b2	-	-	G	-	+1276 bp	-	-	-	+ 1308 bp	-	T
ZS974	Emingzishengjiecai	YS	China, Xinjiang	Hap10	a1	b2	a1+b2	-	-	G	-	+1276 bp	-	-	-	+ 1308 bp	-	T
ZS975	Hotan youcai	YS	China, Xinjiang	Hap10	a1	b2	a1+b2	-	-	G	-	+1276 bp	-	-	-	+ 1308 bp	-	T
ZS976	CR 1047	YS	China, Sichuan	Hap10	a1	b2	a1+b2	-	-	G	-	+1276 bp	-	-	-	+ 1308 bp	-	T
ZS977	Shawanhuang	YS	China, Sichuan	Hap10	a1	b2	a1+b2	-	-	G	-	+1276 bp	-	-	-	+ 1308 bp	-	T
ZS978	Baichengtierekehuangjiecai	YS	China, Sichuan	Hap10	a1	b2	a1+b2	-	-	G	-	+1276 bp	-	-	-	+ 1308 bp	-	T
ZS979	Zem-3	YS	China,Yunnan	Hap10	a1	b2	a1+b2	-	-	G	-	+1276 bp	-	-	-	+ 1308 bp	-	T
ZS980	qw 005	YS	China,Yunnan	Hap10	a1	b2	a1+b2	-	-	G	-	+1276 bp	-	-	-	+ 1308 bp	-	T
ZS981	qw 2007	YS	China,Yunnan	Hap10	a1	b2	a1+b2	-	-	G	-	+1276 bp	-	-	-	+ 1308 bp	-	T
ZS982	CR 76 （Aurea）	YS	Germany	Hap10	a1	b2	a1+b2	-	-	G	-	+1276 bp	-	-	-	+ 1308 bp	-	T
ZS983	CR 93 （Gielva）	YS	Germany	Hap10	a1	b2	a1+b2	-	-	G	-	+1276 bp	-	-	-	+ 1308 bp	-	T
ZS984	CR 2600 (Stoke)	YS	Germany	Hap10	a1	b2	a1+b2	-	-	G	-	+1276 bp	-	-	-	+ 1308 bp	-	T
ZS985	Ekla	YS	Ukraine	Hap10	a1	b2	a1+b2	-	-	G	-	+1276 bp	-	-	-	+ 1308 bp	-	T
ZS986	Nanfangren	YS	Ukraine	Hap10	a1	b2	a1+b2	-	-	G	-	+1276 bp	-	-	-	+ 1308 bp	-	T
ZS987	CR 88 （Druschnaja 2886）	YS	USSR	Hap10	a1	b2	a1+b2	-	-	G	-	+1276 bp	-	-	-	+ 1308 bp	-	T
ZS988	CR 99 （Jubilejnaja）	YS	USSR	Hap10	a1	b2	a1+b2	-	-	G	-	+1276 bp	-	-	-	+ 1308 bp	-	T
ZS989	CR 2436	YS	USSR	Hap10	a1	b2	a1+b2	-	-	G	-	+1276 bp	-	-	-	+ 1308 bp	-	T
ZS990	Huili Tall Yellow	YS	China, Sichuan	Hap11	a2	b1	a2+b1	-	-	G	-	-	+308 bp	-	-	-	-	T
ZS991	CJY219152	YS	China, Yunnan	Hap11	a2	b1	a2+b1	-	-	G	-	-	+308 bp	-	-	-	-	T
ZS992	Newton 980/a	YS	UK	Hap11	a2	b1	a2+b1	-	-	G	-	-	+308 bp	-	-	-	-	T
ZS993	14572	YS	China, Sichuan	Hap12	a3	b1	a3+b1	-	-	C	+5652 bp	-	-	-	-	-	-	T
ZS994	Zuoquanhuangxiaojie	YS	China, Shanxi	Hap12	a3	b1	a3+b1	-	-	C	+5652 bp	-	-	-	-	-	-	T
ZS995	PI 458929 (Leth 22A）	YS	Canada, Saskatchewan	Hap12	a3	b1	a3+b1	-	-	C	+5652 bp	-	-	-	-	-	-	T
ZS996	CGN07153	YS	China, Sichuan	Hap13	a4	b1	a4+b1	-	+3769 bp	C	-	-	-	-	-	-	-	T
ZS997	CR 2454	YS	China, Sichuan	Hap13	a4	b1	a4+b1	-	+3769 bp	C	-	-	-	-	-	-	-	T
ZS998	CR 2689	YS	China, Sichuan	Hap13	a4	b1	a4+b1	-	+3769 bp	C	-	-	-	-	-	-	-	T
ZS999	PI 531271 (vittasso)	YS	Hungary	Hap13	a4	b1	a4+b1	-	+3769 bp	C	-	-	-	-	-	-	-	T
ZS1000	Yuximaqiaogaozhu	YS	China, Yunnan	Hap14	a6	b1	a6+b1	-	+849 bp	C	-	+1276 bp	-	-	-	-	-	T
ZS1001	JO009	YS	Australia	Hap14	a6	b1	a6+b1	-	+849 bp	C	-	+1276 bp	-	-	-	-	-	T
ZS1002	Kaijiangxiansuosuoyoucai	YS	China, Sichuan	Hap14	a6	b1	a6+b1	-	+849 bp	G	-	+1276 bp	-	-	-	-	-	T
