# Supplementary material for: Natural variations in TT8 and its neighboring STK confer yellow seed with elevated oil content in Brassica juncea
Source: Proc Natl Acad Sci U S A. 2025 Jan 30;122(5):e2417264122. doi: 10.1073/pnas.2417264122 (PMC11804580; doi:10.1073/pnas.2417264122)
Supplement: Supplementary file 24 — Dataset S23 (XLSX) [file pnas.2417264122.sd23.xlsx]

## Sheet: Dataset S23
Supplementary Table S23. Complementation tests of TT8 alleles in B. juncea.
Accession	Origin	Haplotype	With SY	With NILA	With NILB
			a1+b1	A + b1	a1 + b1
Huili Tall Yellow	China	a2+b1	120:0	123:385	150:436
Blaze (25-11)a	Canada	A+b1	27:108	364:0	32:434
Sanjucta Asechb	India	a1+B	21:64	12:162	0:91
PI 633077	Canada	A+b1	413:1190	55:1150	0:1285
CR 2493	UK	a5+B	29:139	55:393	0:561
Segregation (YS:BS) of seed color in F2 progenies from test crosses in Brassica juncea.
Notes: a. Vera, Woods & Downey (1979) found the brown seed trait of Blaze (25-11) was controlled by a single dominant gene. b. bred from a cross between the yellow-seeded TM-4 and RK2 in 1988(Kumar, Singh & Misra, 2004)
