# Supplementary material for: Natural variations in TT8 and its neighboring STK confer yellow seed with elevated oil content in Brassica juncea
Source: Proc Natl Acad Sci U S A. 2025 Jan 30;122(5):e2417264122. doi: 10.1073/pnas.2417264122 (PMC11804580; doi:10.1073/pnas.2417264122)
Supplement: Supplementary file 25 — Dataset S24 (XLSX) [file pnas.2417264122.sd24.xlsx]

## Sheet: Dataset S24
Supplementary Table S24. Geographical distribution of yellow seed in Brassica juncea.
Source		Six haplotypes related to yellow seed
Country/Area	Province/City	Hap9 （a1+b1）	Hap10（a1+b2）	Hap11（a2+b1）	Hap12（a3+b1）	Hap13（a4+b1）	Hap14（a6+b1）
China/Southwestern China	Sichuan	20	3	1	1	3	1
	Yunnan	26	3	1			1
	Guizhou	29
	Tibet	3
	Chongqing	3
China/Northwest China	Xinjiang	34	6
	Shaanxi	1
	Gansu	7
	Qinghai	3
China/Central China	Hubei	3
	Hunan	4
	Jiangxi	1
China/North China	Shanxi	20			1
	Inner Mongolia	6
China/East China	Anhui	1
	Jiangsu	2
China/South China	Guangdong	1
	unknown	8
Japan	unknown	1
North Korea	unknown	1
Australia	Unknown	32					1
Canada	Unknown	14	1		1
India	unknown	1
Pakistan	unknown	1
Ethiopia	unknown	1
Germany	unknown	1	3
Romania	unknown	1
Hungary	unknown					1
USSR/Ukraine	unknown	21	2
USSR/Russia	unknown	10
USSR	unknown	26	3
Sweden	unknown	1
UK	unknown	2		1
Argentina	unknown	1
USA	unknown	3
unknown	unknown	5
Count		294	21	3	3	4	3
