# Supplementary material for: Natural variations in TT8 and its neighboring STK confer yellow seed with elevated oil content in Brassica juncea
Source: Proc Natl Acad Sci U S A. 2025 Jan 30;122(5):e2417264122. doi: 10.1073/pnas.2417264122 (PMC11804580; doi:10.1073/pnas.2417264122)
Supplement: Supplementary file 26 — Dataset S25 (XLSX) [file pnas.2417264122.sd25.xlsx]

## Sheet: Dataset S25
Supplementary Table S25. Phenotypic characteristics for the seed oil content, seed thousand weight, and seed coat proportion in 480 Brassica junceas accessions.
Trait	Environments	Min	Max	Mean ± SD	H2
Seed oil content (%)	G18	22.65	41.97	30.70±3.65	0.59
	X18	25.63	45.15	34.45±3.02
	K18	16.19	42.71	30.25±3.26
	U18	22.7	40.67	32.19±3.38
Seed thousand weight (g)	G18	0.29	2.49	1.20±0.42	0.67
	X18	0.52	2.99	1.50±0.48
	K18	0.51	3.16	1.51±0.45
	U18	0.96	4.3	2.12±0.57
Seed coat proportion (%)	G18	0.06	0.27	0.16±0.04	-
