# Supplementary material for: Natural variations in TT8 and its neighboring STK confer yellow seed with elevated oil content in Brassica juncea
Source: Proc Natl Acad Sci U S A. 2025 Jan 30;122(5):e2417264122. doi: 10.1073/pnas.2417264122 (PMC11804580; doi:10.1073/pnas.2417264122)
Supplement: Supplementary file 27 — Dataset S26 (XLSX) [file pnas.2417264122.sd26.xlsx]

## Sheet: Dataset S26
Supplementary Table S26. Comparative analysis of see oil content，thousand seed thousand，and seed coat proporation between yellow- and black/brown-seeded accessions.
Seed color	Seed oil content (%)				Seed thousand weight (g)				Seed coat proportion (%)
	G19	X19	K18	U19	G19	X18	K18	W19	G18
YS	31.93±4.09***	33.84±3.27***	31.30±2.71***	36.20±3.01***	1.30±0.38**	1.65±0.37***	1.77±0.4***	2.43±0.46***	0.13±0.02***
BS	30.16±3.29	31.54±3.19	29.79±3.37	33.69±2.69	1.16±0.43	1.44±0.51	1.39±0.48	1.98±0.56	0.19±0.03
significant of YS compared with BS. *p≤0.05; **p≤0.01; ***p≤0.001.
