# Supplementary material for: Natural variations in TT8 and its neighboring STK confer yellow seed with elevated oil content in Brassica juncea
Source: Proc Natl Acad Sci U S A. 2025 Jan 30;122(5):e2417264122. doi: 10.1073/pnas.2417264122 (PMC11804580; doi:10.1073/pnas.2417264122)
Supplement: Supplementary file 28 — Dataset S27 (XLSX) [file pnas.2417264122.sd27.xlsx]

## Sheet: Dataset S27
Supplementary Table S27. The summary of genes significantly associated with seed oil content in Brassica juncea.
Chr.	SNP name	Positionin PM genome (bp)	Position in SY genome (bp)	SNP area	p-value	Environments	Gene ID of PM genome	Gene ID of SY genome	PM genome		SY genome		Best A.thaliana hit	Best A.thaliana symbol	Protein functional description
									Start	End	Start	End
A01	A01_1168075	22132417	1168075	LD_nearby	4.51	X19	BjuA01G03030PM	BjuA01g01990S	3861434	3864954	1537707	1541243	AT3G07020	SGT	brassicasterol glucosyltransferase activity, seed development,lipid glycosylation
A01	A01_1307508	955685	1307508		4.08	G19
A01	A01_1556444	3881267	1556444		5.49	K19
A01	A01_27759970	32667138	27759970	LD_nearby	4.02	K19	BjuA01G33210PM	BjuA01g32250S	49304148	49305910	27203227	27204835	AT4G22880	TT18	anthocyanin-containing compound biosynthetic process
A02	A02_3939085	5904622	3939085	exonic	4.12	X19	BjuA02G07530PM	BjuA02g05870S	5932696	5935616	3939085	3939085	AT5G48560	CIB2	regulation of transcription
A02	A02_7842654	8357325	7842654	upstream	4.07	G19	BjuA02G10380PM	BjuA02g11170S	8436052	8436980	7842654	7842654	AT5G47630	mtACP3	fatty acid biosynthetic process
A02	A02_10582205	6033658	10582205	intergenic	4.07	G19	BjuA02G13080PM	BjuA02g13980S	12035965	12038817	10582205	10582205	AT5G43760	KCS20	fatty acid biosynthetic process
A02	A02_16117115	28674421	16117115	upstream	4.22	G19	BjuA02G15210PM	BjuA02g16500S	28674672	28676836	16117115	16117115	AT4G12110	SMO1-1	embryo development, sterol biosynthetic process
A02	A02_27610409	40771381	27610409	intergenic	4.34	U19	BjuA02G29240PM	BjuA02g31430S	40752966	40754581	27610409	27610409	AT5G56860	GATA21	regulation of seed germination, regulation of gene expression, regulation of transcription
A03	A03_16017266	16849152	16017266	LD_nearby	4.14	U19	BjuA03G16600PM	BjuA03g16930S	21400858	21402201	16061145	16064446	AT3G51240	TT6	flavonoid biosynthetic process
A03	A03_18749913	19613358	18749913	UTR3	4.78	X19	BjuA03G20780PM	BjuA03g21290S	24185416	24187288	18749913	18749913	AT3G24120	PHL2	DNA-binding transcription factor activity
A03	A03_18758306	19776640	18758306	intronic	4.3	X19	BjuA03G20800PM	BjuA03g21310S	24194710	24196291	18758306	18758306	AT3G24050	GATA1	regulation of transcription
A03	A03_22663496	23760116	22663496	LD_nearby	4.45	K19	BjuA03G27780PM	BjuA03g28310S	28124952	28128010	22731745	22734800	AT3G07020	SGT	brassicasterol glucosyltransferase activity, seed development,lipid glycosylation
A03	A03_29939406	31035994	29939406	upstream	4.07	X19	BjuA03G40490PM	BjuA03g40990S	35563896	35564459	29939406	29939406	AT2G36450	HRD	regulation of transcription, regulation of transcription
A04	A04_16338811	25067825	16338811	upstream	4.35	G19	BjuA04G18010PM	BjuA04g19200S	25065910	25067713	16338811	16338811	AT2G30250	WRKY25	regulation of transcription, DNA-binding transcription factor activity
A04	A04_22127235	24565173	22127235	LD_nearby	4.06	X19	BjuA04G26290PM	BjuA04g29020S	31400294	31404808	22243757	22250832	AT2G45400	BEN1	regulation of brassinosteroid biosynthetic process
A05	A05_6530915	6471547	6530915	upstream	4.57	K19	BjuA05G10460PM	BjuA05g10590S	6471063	6474162	6530915	6530915	AT2G32930	ZFN2	regulation of transcription
A05	A05_22601992	23685087	22601992	LD_nearby	4.13	K19	BjuA05G21670PM	BjuA05g23500S	27639893	27641558	22405798	22407590	AT3G21560	UGT84A2	anthocyanin-containing compound biosynthetic process, anthocyanin-containing compound biosynthetic process
A06	A06_33729732	6331879	33729732	exonic	4.09	G19	BjuA06G35900PM	BjuA06g38820S	43036845	43037966	33729732	33729732	AT1G49900	C2H2	regulation of transcription, DNA-binding transcription factor activity
A07	A07_12426794	11893295	12426794	exonic	4.16	X19	BjuA07G09100PM	BjuA07g10170S	18761453	18764756	12426794	12426794	AT1G28300	LEC2	positive regulation of transcription, seed oilbody biogenesis
A08	A08_2377267	2621796	2377267	intergenic	4.61	G19	BjuB04G32840PM	BjuA08g02890S	47942120	47943676	2377267	2377267	AT4G05410	YAO	embryo sac development, embryo development ending in seed dormancy, embryo development ending in seed dormancy
A08	A08_2423504	2661696	2423504	intergenic	4.55	G19	BjuA08G02590PM	BjuA08g02960S	2657840	2659860	2423504	2423504	AT1G27600	IRX9-L	carbohydrate metabolic process
A08	A08_15438907	17915328	15438907	LD_nearby	4.72	X19	BjuA08G13160PM	BjuA08g14460S	23209800	23211557	15431422	15435176	AT4G34138	UGT73B1	quercetin 3-O-glucosyltransferase activity, chloroplast
A08	A08_24239481	27035568	24239481	downstream	4.74	X19	BjuA08G28180PM	BjuA08g29320S	32829031	32831552	24239481	24239481	AT1G08510	FATB
A09	A09_4405207	4572922	4405207	LD_nearby	4.3	K19	BjuA09G07130PM	BjuA09g07890S	4380430	4389953	4277512	4280026	AT1G17020	SRG1	acting on diphenols and related substances as donors, oxygen as acceptor
A09	A09_4419057	28674744	4419057	intronic	4.4	U19	BjuA09G07350PM	BjuA09g08140S	4520869	4525543	4419057	4419057	AT1G17420	LOX3	lipid oxidation, oxylipin biosynthetic process
A09	A09_6579568	23931238	6579568	intronic	4.06	U19	BjuA09G10970PM	BjuA09g11870S	6694830	6699477	6579568	6579568	AT2G24680	REM30	regulation of transcription
A09	A09_12423840	12767260	12423840	intronic	4.42	U19	BjuA09G20870PM	BjuA09g21810S	12665762	12667625	12423840	12423840	AT3G51060	SRS1	regulation of transcription
A09	A09_50674719	49954434	50674719	intergenic	4.07/4.18/4.22	U19/X19/K19	BjuA09G32400PM	BjuA09g45700S	49951951	49955858	50672405	50681763	AT4G09820	TT8	seed development,positive regulation of anthocyanin biosynthetic process,regulation of transcription
A09	A09_50798714	50083137	50798714	upstream	4.18/4.19	G19/X19	BjuA09G32480PM	BjuA09g45780S	50079887	50082301	50795474	50799055	AT4G09960	STK	plant ovule development, seed development,regulation of transcription
A10	A10_446832	411025	446832	intergenic	4.78	U19	BjuA10G00770PM	BjuA10g00740S	395284	402449	446832	446832	AT1G01040	DCL1	regulation of seed maturation, embryonic pattern specification
A10	A10_456317	424364	456317	upstream	4.82	U19	BjuA10G00830PM	BjuA10g00750S	425960	426517	456317	456317	AT1G01030	NGA3
A10	A10_18226895	24068356	18226895	LD_nearby	4.39	U19	BjuA10G20390PM	BjuA10g21370S	30516469	30517978	18255112	18256572	AT5G13930	TT4	flavonoid biosynthetic process
B01	B01_3860960	68518908	3860960	intronic	4.18	G19	BjuB01G08150PM	BjuB01g07360S	6002067	6009930	3860960	3860960	AT3G12740	ALIS1	regulation of transcription
B01	B01_51727186	7611912	51727186	intergenic	4.39	K19	BjuB01G39940PM	BjuB01g41930S	58304813	58305100	51727186	51727186	AT3G21330	bHLH	regulation of transcription
B02	B02_1941258	2464458	1941258	LD_nearby	4.24	U19	BjuB02G02940PM	BjuB02g03040S	2430574	2432778	1913472	1917094	AT1G07250	UGT71C4	flavonol 7-O-beta-glucosyltransferase activity, myricetin 3-O-glucosyltransferase activity
B02	B02_57624839	59635095	57624839	LD_nearby	4.68	X19	BjuA06G16140PM	BjuB02g43050S	11137219	11138784	57566720	57568835	AT5G08640	FLS1	flavonol synthase activity
B02	B02_68916694	68805785	68916694	LD_nearby	4.43	G19	BjuB02G59510PM	BjuB02g63390S	68786481	68787934	68896915	68898549	AT3G51240	TT6	flavonoid biosynthetic process
B02	B02_69866139	71926246	69866139	intergenic	4.05	U19	BjuB02G61380PM	BjuB02g65420S	69738558	69740512	69866139	69866139	AT5G23660	SWEET12	embryo development ending in seed dormancy
B03	B03_41897700	42117688	41897700	exonic	4.57	X19	BjuB03G24540PM	BjuB03g27480S	41058621	41068458	41897700	41897700	AT1G03000	PEX6	fatty acid beta-oxidation
B03	B03_58226672	59088341	58226672	LD_nearby	4.27	G19	BjuB08G15620PM	BjuB03g53120S	23907914	23911850	58397001	58401720	AT1G17260	TT13	seed coat development, proanthocyanidin biosynthetic process
B04	B04_30707797	31924017	30707797	intergenic	5.38	U19	BjuB04G13920PM	BjuB04g15840S	32554648	32558377	30707797	30707797	AT1G31050	PFA1	regulation of transcription
B04	B04_31411665	32630594	31411665	downstream	4.44	U19	BjuB04G14540PM	BjuB04g16540S	33293299	33295573	31411665	31411665	AT1G30650	WRKY14	regulation of transcription
B04	B04_31412004	32630933	31412004	downstream	4.42	K19
B04	B04_32105485	33328198	32105485	intergenic	4.21	X19	BjuB04G15170PM	BjuB04g17190S	33961011	33963898	32105485	32105485	AT1G30010	nMAT1	regulation of triglyceride catabolic process
B04	B04_40533963	42683681	40533963	exonic	4.73	X19	BjuB04G25300PM	BjuB04g27930S	42683545	42685389	40533963	40533963	AT1G08550	NPQ1	fatty acid metabolic process, xanthophyll cycle
B04	B04_54140494	55526826	54140494	exonic	4.32	K19	BjuB04G44730PM	BjuB04g48490S	56310418	56313051	54140494	54140494	AT3G29810	COBL2	seed coat development,mucilage biosynthetic process involved in seed coat development
B05	B05_429961	469475	429961	LD_nearby	4.04	K19	BjuA02G17560PM	BjuB05g00780S	31231373	31233148	477186	479246	AT1G15950	CCR1	lignin biosynthetic process, lignin biosynthetic process
B05	B05_57874593	59295614	57874593	intronic	4.16	U19	BjuB05G46480PM	BjuB05g49380S	61177213	61181540	57874593	57874593	AT4G21070	BRCA1	negative regulation of fatty acid biosynthetic process
B07	B07_55661991	55956273	55661991	downstream	5.9	K19	BjuB07G41800PM	BjuB07g45930S	57238985	57240299	55661991	55661991	AT3G13980	BG4	positive regulation of auxin mediated signaling pathway
B07	B07_55672642	55966924	55672642	intergenic	5.16	K19	BjuB07G41810PM	BjuB07g45940S	57248320	57249901	55669304	55669304	AT3G13960	GRF5	regulation of transcription
B08	B08_2486516	6676658	2486516	downstream	4.3	K19	BjuB08G03290PM	BjuB08g03190S	6675345	6676109	2486516	2486516	AT3G58070	GIS	regulation of transcription
B08	B08_9392371	13574126	9392371	intergenic	4.12	G19	BjuB08G11550PM	BjuB08g11740S	13563972	13565327	9392371	9392371	AT5G08640	FLS	flavonol synthase activity
B08	B08_30976352	37152198	30976352	exonic	4.09/4.5	K19/U19	BjuB08G17740PM	BjuB08g18790S	37149457	37152224	30976152	30979140	AT4G09820	TT8	seed development, positive regulation of anthocyanin biosynthetic process
B08	B08_31623562	37294480	31623562	upstream	4	G19	BjuB08G17860PM	BjuB08g19030S	37291256	37293692	31620336	31624534	AT4G09960	STK	plant ovule development, seed development,regulation of transcription
B08	B08_36349125	41929477	36349125	intergenic	4.53	G19	BjuB08G20000PM	BjuB08g21490S	41885992	41887929	36349125	36349125	AT4G11660	HSF	regulation of transcription
B08	B08_43481463	49280968	43481463	exonic	4.32	X19	BjuB08G25040PM	BjuB08g27470S	49277681	49281971	43481463	43481463	AT4G00730	AHDP	anthocyanin accumulation in tissues in response to UV light, lipid binding
