# Supplementary material for: Natural variations in TT8 and its neighboring STK confer yellow seed with elevated oil content in Brassica juncea
Source: Proc Natl Acad Sci U S A. 2025 Jan 30;122(5):e2417264122. doi: 10.1073/pnas.2417264122 (PMC11804580; doi:10.1073/pnas.2417264122)
Supplement: Supplementary file 29 — Dataset S28 (XLSX) [file pnas.2417264122.sd28.xlsx]

## Sheet: Dataset S28
Supplementary Table S28. The summary of genes significantly associated with seed coat proportion in Brassica juncea.
Chr.	SNP name	Positionin PM genome (bp)	Position in SY genome (bp)	SNP area	p-value	Environments	Gene ID of PM genome	Gene ID of SY genome	PM genome		SY genome		Best A.thaliana hit	Best A.thaliana symbol	Protein functional description
									Start	End	Start	End
A02	A02_3920613	6768898	3920613	upstream	4.11202	G18	BjuA02G07560PM	BjuA02g05840S	5946380	5947648	3920613	3920613	AT5G13930	TT4	flavonoid biosynthetic process, regulation of anthocyanin biosynthetic process
A02	A02_23440591	36444221	23440591	intergenic	4.29012	G18	BjuA02G23860PM	BjuA02g25660S	36440740	36442545	23440591	23440591	AT1G68670	HHO2	regulation of transcription
A02	A02_31777031	36523342	31777031	LD_nearby	4.18847	G18	BjuA02G36080PM	BjuA02g38420S	44802732	44804184	31543880	31545574	AT5G13930	TT4	flavonoid biosynthetic process, regulation of anthocyanin biosynthetic process
A03	A03_11543253	12478018	11543253	intergenic	4.73573	G18	BjuA03G09650PM	BjuA03g09920S	16697788	16701018	11543253	11543253	AT4G26640	WRKY20	regulation of transcription
A03	A03_12892986	13820018	12892986	LD_nearby	4.36935	G18	BjuB02G64400PM	BjuA03g12340S	71312317	71313725	13095776	13097062	AT4G22880	TT18	leucoanthocyanidin dioxygenase
A03	A03_34330546	35589205	34330546	upstream	4.10211	G18	BjuA03G48080PM	BjuA03g48710S	40008796	40013679	34330546	34330546	AT5G22740	CSLA02	mucilage metabolic process involved in seed coat development
A05	A05_2741615	2728834	2741615	LD_nearby	4.18895	G18	BjuA05G04440PM	BjuA05g04580S	2783199	2787587	2800952	2803227	AT2G45400	BEN1	NAD(P)-binding Rossmann-fold superfamily protein
A05	A05_3626371	3606394	3626371	exonic	4.29812	G18	BjuA05G05950PM	BjuA05g06050S	3605763	3608148	3626371	3626371	AT2G39220	PLP6	lipase activity
A05	A05_30070800	66288318	30070800	intergenic	4.17274	G18	BjuA05G34060PM	BjuA05g35770S	36286875	36287885	30070800	30070800	AT5G48670	FEM111	regulation of transcription
A07	A07_21687782	21443594	21687782	intergenic	5.43556	G18	BjuA07G22750PM	BjuA07g24380S	28472220	28472834	21687782	21687782	AT1G75490	ERF	positive regulation of transcription
A07	A07_21692070	21447884	21692070	exonic	4.58593	G18	BjuA07G22760PM	BjuA07g24390S	28481168	28483059	21692070	21692070	AT1G75410	BLH3	regulation of transcription
A08	A08_18408502	20893202	18408502	LD_nearby	4.03925	G18	BjuA08G17320PM	BjuA08g18370S	26160321	26161729	18109509	18110917	AT4G35420	DRL1	dihydroflavonol 4-reductase-like1
A09	A09_50674719	49954434	50674719	intergenic	4.07/4.18/4.22	U19/X19/K19	BjuA09G32400PM	BjuA09g45700S	49951951	49955858	50672405	50681763	AT4G09820	TT8	seed development,positive regulation of anthocyanin biosynthetic process,regulation of transcription
A09	A09_50798714	50083137	50798714	upstream	4.18/4.19	G19/X19	BjuA09G32480PM	BjuA09g45780S	50079887	50082301	50795474	50799055	AT4G09960	STK	plant ovule development, seed development,regulation of transcription
A09	A09_54956907	29535500	54956907	intergenic	4.44123	G18	BjuA03G03610PM	BjuA09g50170S	12208566	12211657	54956907	54956907	AT2G01430	HB17	regulation of transcription
B03	B03_52649653	53485133	52649653	downstream	4.10204	G18	BjuB03G39650PM	BjuB03g42810S	51577469	51577819	52649653	52649653	AT1G22985	CRF7	regulation of transcription
B05	B05_65409280	66834337	65409280	exonic	4.40698	G18	BjuB05G58440PM	BjuB05g61110S	68558407	68561257	65409280	65409280	AT4G36890	IRX14	mucilage metabolic process involved in seed coat development
B08	B08_30976352	37152198	30976352	exonic	4.09/4.5	K19/U19	BjuB08G17740PM	BjuB08g18790S	37149457	37152224	30976152	30979140	AT4G09820	TT8	seed development, positive regulation of anthocyanin biosynthetic process
B08	B08_31623562	37294480	31623562	upstream	4	G19	BjuB08G17860PM	BjuB08g19030S	37291256	37293692	31620336	31624534	AT4G09960	STK	plant ovule development, seed development,regulation of transcription
B08	B08_43906512	50000128	43906512	exonic	4.5922	G18	BjuB08G25620PM	BjuB08g28150S	49670149	49670871	43906512	43906512	AT2G44840	ERF13	regulation of transcription
B08	B08_43924377	50017994	43924377	downstream	4.97431	G18	BjuB08G25650PM	BjuB08g28180S	49687389	49687700	43924377	43924377	AT4G00220	LBD30	regulation of transcription
