# Supplementary material for: Natural variations in TT8 and its neighboring STK confer yellow seed with elevated oil content in Brassica juncea
Source: Proc Natl Acad Sci U S A. 2025 Jan 30;122(5):e2417264122. doi: 10.1073/pnas.2417264122 (PMC11804580; doi:10.1073/pnas.2417264122)
Supplement: Supplementary file 30 — Dataset S29 (XLSX) [file pnas.2417264122.sd29.xlsx]

## Sheet: Dataset S29
Supplementary Table S29. Detailed analysis of haplotypes related to three different phenotype in TT8 and STK genes.
(a) Oil content and thousand seed weight
Haplotype groups	TT8.A09	STK.A09	TT8.B08	STK.B08	Seed oil content				Thousand seed weight
	Introns2 (830 bp )	Introns5 (1388 bp)	Introns6 (1958 bp )	Exon7 (2390 bp )	G18	K18	X18	U18	G18	K18	X18	U18
TT8+SKT_hap1	CC	AA	CC	GG	30.88±3.16***	32.44±2.87***	32.78±2.74***	33.83±2.55***	1.2±0.42***	1.46±0.52***	1.38±0.52***	1.93±0.53***
TT8+SKT_hap2	CC	GG	CC	GG	28.69±3.10***	30.65±3.18***	31.76±3.45***	33.86±2.70***	0.91±0.20***	1.22±0.34***	1.3±0.38***	1.86±0.38***
TT8+SKT_hap3	CC	GG	CC	TT	26.98±2.65***	28.28±2.15***	28.41±2.69***	32.42±2.60***	0.87±0.20***	1.26±0.29***	1.36±0.23***	1.97±0.35***
TT8+SKT_hap4	GG	GG	CC	GG	29.99±2.81*	30.94±3.07*	29.68±2.32***	33.80±3.97*	1.56±0.51▲	1.64±0.49▲	1.90±0.60▲	2.56±0.47▲
TT8+SKT_hap5	CC	GG	TT	TT	30.40±2.95**	32.04±2.77*	32.68±3.05*	33.7±3.40**	1.22±0.32*	1.51±0.21*	1.62±0.38▲	2.09±0.4***
TT8+SKT_hap6	CC	AA	TT	TT	28.70±2.12***	29.08±2.77**	30.76±2.90***	32.14±2.18***	0.87±0.17***	1.14±0.23***	1.18±0.19***	1.67±0.39***
TT8+SKT_hap7	GG	GG	TT	TT	32.47±3.81▲	34.03±3.24▲	34.21±3.06▲	36.34±2.96▲	1.46±0.34▲	1.67±0.36▲	1.85±0.39▲	2.47±0.42▲
Symbols show significant differences of haplogroups compared with TT8+STK_hap7. *P≤0.05; **P≤0.01; ***P≤0.001. ▲ no significant
(b) Hull rate （%）
Haplotype groups	TT8.A09	STK.A09	TT8.B08	STK.B08	Seed coat proportion （%）
	Introns2 (830 bp )	Introns5 (1388 bp)	Introns6 (1958 bp )	Exon7 (2390 bp )	G18
TT8+SKT_hap1	CC	AA	CC	GG	0.18±0.03***
TT8+SKT_hap2	CC	GG	CC	GG	0.19±0.03***
TT8+SKT_hap3	CC	GG	CC	TT	0.18±0.02***
TT8+SKT_hap4	GG	GG	CC	GG	na
TT8+SKT_hap5	CC	GG	TT	TT	0.17±0.05*
TT8+SKT_hap6	CC	AA	TT	TT	0.16±0.03***
TT8+SKT_hap7	GG	GG	TT	TT	0.13±0.02▲
Symbols show significant differences of haplogroups compared with TT8+STK_hap6. *P≤0.05; ***P≤0.001. na: missing data
