# Supplementary material for: Natural variations in TT8 and its neighboring STK confer yellow seed with elevated oil content in Brassica juncea
Source: Proc Natl Acad Sci U S A. 2025 Jan 30;122(5):e2417264122. doi: 10.1073/pnas.2417264122 (PMC11804580; doi:10.1073/pnas.2417264122)
Supplement: Supplementary file 31 — Dataset S30 (XLSX) [file pnas.2417264122.sd30.xlsx]

## Sheet: Dataset S30
Supplementary Table S30. Genes information from the sub-network of TT8 and STK from seed coat and seed.
Type	Chr.	Gene ID of PM genome	Gene ID of SY genome	PM genome		SY genome		Best Ath. hit	Symbol	Haplotype：Mutation (seed coat)							Haplotype：Mutation (seed)
				Start	End	Start	End			Hap1:A+B	Hap9:a1+b1	Hap10:a1+b2	Hap11:a2+b1	Hap12:a3+b1	Hap13:a4+b1	Hap14:a6+b1	Hap1:A+B	Hap9:a1+b1	Hap10:a1+b2	Hap11:a2+b1	Hap12:a3+b1	Hap13:a4+b1	Hap14:a6+b1
Candidate genes	B08	BjuB08G17860PM	BjuB08g19030S	37291256	37293692	31620336	31624534	AT4G09960	STK	181.922	379.543	391.293	402.835	228.796	236.853	297.806	67.6723	151.949	17.6383	194.997	149.522	113.562	65.6197
	A09	BjuA09G32480PM	BjuA09g45780S	50079887	50082301	50795474	50799055	AT4G09960	STK	160.29	479.723	655.097	265.611	299.93	290.845	285.979	68.5365	154.052	10.3695	174.844	110.855	105.773	55.3287
	B08	BjuB08G17740PM	BjuB08g18790S	37149457	37152224	30976152	30979140	AT4G09820	TT8	55.0087	5.01241	15.3244	17.9966	0.432315	17.5954	43.4176	19.9411	2.3832	0.205451	2.22067	4.18875	5.41033	1.32587
	A09	BjuA09G32400PM	BjuA09g45700S	49951951	49955858	50672405	50681763	AT4G09820	TT8	68.7642	5.47905	24.9072	9.23378	0.500404	7.57228	10.0535	23.2652	1.63995	0.101099	1.65755	3.14378	1.32425	0.244039
Flavonoid metabolism	A05	BjuA05G16100PM	BjuA05g16550S	12181448	12184530	11210780	11213387	AT1G51680	4CL1	89.7223	14.6751	38.0173	24.3132	21.9404	49.9392	32.4112	44.7915	12.2079	24.8832	10.3276	22.0699	22.3542	12.2613
	B06	BjuB06G27440PM	BjuB06g30410S	40726835	40729589	42484658	42487412	AT1G51680	4CL1	63.5613	27.8256	43.1853	43.7194	42.4585	51.3124	42.6663	38.6993	18.4287	40.3208	24.3579	28.9275	20.8635	26.8246
	B03	BjuB08G15620PM	BjuB03g53120S	23907914	23911850	58397001	58401720	AT1G17260	AHA10	59.1814	1.40939	1.35312	1.14463	0.310744	1.64385	1.26705	32.3874	0.932125	0.135502	0.451015	0.531495	0.794965	0.112216
	B07	BjuA01G13760PM	BjuA01g14131S	14184738	14185480	51460848	51461779	AT1G61720	ANR	701.322	0.0659874	0.0743464	0.0169915	0	0.0499336	0.0531156	289.708	0.0364947	0	0.04176	0.0133042	0	0
	A03	BjuA03G00480PM	BjuA03g00720S	2260101	2261019	2683720	2690794	AT1G63020	ANR	290.976	0	0	0	0	0	0	112.837	0	0	0.0200969	0	0	0
	B02	BjuB02G45870PM	BjuB02g49080S	60520441	60521348	60592381	60593949	AT1G61720	ANR	332.637	0	0	0	0.102041	0	0	142.26	0	0	0	0	0	0
	B07	BjuB07G35570PM	BjuB07g39490S	53055489	53056420	51460848	51461779	AT1G61720	ANR	451.766	0	0	0.0236673	0	0	0.0239762	209.495	0.0177385	0	0	0	0	0
	B02	BjuB02G64400PM	BjuB02g68370S	71312317	71313725	71433530	71434681	AT4G22880	ANS	411.732	0.132415	0	0.0320898	0	0.164459	0.0971341	154.768	0.171905	0.0239421	0.103533	0.0251676	0.606793	0.205488
	A01	BjuA01G33210PM	BjuA01g32250S	49304148	49305910	27203227	27204835	AT4G22880	ANS	660.078	0.220006	0.187442	0.269202	0.0557029	0.225035	0.767035	282.64	0.0983521	0.0935619	0.230813	0.126817	0.263043	0.130202
	A03	BjuB02G64400PM	BjuA03g12340S	71312317	71313725	13095776	13097062	AT4G22880	ANS	56.209	0.63441	0.113676	0.369041	0.26702	0.298817	0.251422	9.11448	2.10833	0	0.574749	0.245395	0.0466025	0
	B05	BjuB05G47770PM	BjuB05g50770S	62002611	62004112	58669523	58671057	AT4G22880	ANS	400.285	1.18958	0.556215	2.14296	1.14733	1.86368	1.63513	185.197	0.260992	0.276991	0.34737	2.17267	0.748289	0.122617
	B01	BjuB01G15920PM	BjuB01g15620S	12193474	12195186	10080395	10081888	AT3G21560	BRT1	27.422	19.0366	43.9165	28.9773	115.309	17.1011	38.688	29.9672	7.06607	27.4268	10.1437	11.6129	10.1046	39.6783
	A04	BjuA04G18140PM	BjuA04g19350S	25148238	25151847	16428242	16430406	AT2G30490	C4H	56.3026	6.44141	4.533	6.14376	1.93471	2.25712	2.39341	23.336	3.3104	0.286642	0.948259	1.53672	1.00219	0.108222
	B08	BjuB08G43910PM	BjuB08g46760S	67877313	67879545	62392672	62394933	AT2G30490	C4H	97.0588	14.6748	16.3329	14.6968	3.8408	15.6722	9.93996	44.3794	12.949	0.412152	8.65147	8.77742	13.6792	0.659084
	B03	BjuB03G34200PM	BjuB03g37210S	47946113	47948671	49004869	49007429	AT1G15950	CCR1	18.8019	14.5182	19.9173	18.7102	14.3671	22.5965	22.0827	10.3697	19.6233	9.60343	19.201	12.6244	13.9707	9.60015
	A10	BjuA10G26010PM	BjuA10g27040S	33173144	33174430	20914586	20915981	AT5G05270	CHIL	398.296	1.12699	9.56809	9.83923	6.81667	54.8059	4.72134	137.132	13.2075	1.79626	23.9363	17.9914	38.4776	1.72002
	B02	BjuB02G42560PM	BjuB02g45570S	58692584	58693722	58736290	58737830	AT5G05270	CHIL	133.571	13.9188	63.6112	26.8179	14.38	50.1064	28.9148	37.3951	11.5511	2.04305	29.0746	11.7953	25.2975	4.6777
	B01	BjuB01G39960PM	BjuB01g41950S	58311802	58314668	51732496	51736436	AT2G33590	CRL1	47.5284	61.3856	22.3212	40.8386	97.41	61.2087	72.2277	55.9878	46.7972	57.7627	43.1719	55.3967	51.0149	72.1453
	B04	BjuB04G35660PM	BjuB04g38780S	50176732	50178687	48050158	48051866	AT5G42800	DFR	633.173	0.0313283	0	0.121393	0.0624188	0.0289408	0.0605539	229.682	0	0.0321524	0.0724514	0.0945852	0.0994411	0
	A09	BjuA09G39570PM	BjuA09g53520S	56945362	56946918	57768438	57770189	AT5G42800	DFR	1101.37	0.0747891	0	0.165185	0.737866	0.0751419	0	433.708	0.0183284	0.0551894	0.261012	0.128508	0	0.00982772
	A03	BjuA03G10170PM	BjuA03g10400S	16983355	16987106	11812575	11815972	AT4G25640	DTX35	25.1065	14.0159	32.6209	15.7761	12.88	28.6503	16.5272	13.921	10.8275	9.8645	13.8196	7.09022	13.7469	4.89196
	B05	BjuB05G49820PM	BjuB05g52890S	63234314	63237923	59834067	59836965	AT4G25640	DTX35	7.62244	36.336	25.4485	41.5399	11.0084	9.46045	17.0073	4.06745	9.55598	5.00764	10.7717	12.5642	5.15736	3.87879
	A03	BjuA03G05780PM	BjuA03g06770S	13882998	13884354	7900902	7902264	AT4G33360	FLDH	9.10681	9.46054	9.79475	10.0009	10.7541	10.2378	11.1205	NA	NA	NA	NA	NA	NA	NA
	B02	BjuA06G16140PM	BjuB02g43050S	11137219	11138784	57566720	57568835	AT5G08640	FLS	35.7828	12.7305	64.6558	15.6069	5.02692	37.3487	7.35359	5.18297	8.79652	2.61678	10.784	8.56734	30.746	1.17131
	A09	BjuA09G11760PM	BjuA09g12590S	7114472	7117400	6988055	6991274	AT2G26300	GPA1	16.1336	11.4291	10.5418	11.6646	7.9478	13.9288	16.0598	6.17219	6.62449	5.30438	8.79017	5.19797	5.1217	6.10164
	B06	BjuB06G09240PM	BjuB06g09290S	6661027	6663890	6493902	6496581	AT2G37040	PAL1	83.9862	1.77282	2.04183	2.2939	0.573756	4.97743	3.02215	60.0632	1.74958	0.756438	2.77805	1.07584	1.04427	0.823493
	A05	BjuA05G07430PM	BjuA05g07480S	4506195	4510060	4537051	4540142	AT2G37040	PAL1	85.0446	5.51581	3.90461	12.5374	4.68851	6.4579	11.362	70.6343	5.56041	1.08807	20.6025	13.0083	7.85152	1.578
	A07	BjuA07G16980PM	BjuA07g18240S	24720045	24723782	18141771	18144657	AT3G53260	PAL2	58.0669	6.34497	5.61447	7.32227	3.0144	5.59207	6.05265	35.7382	3.37958	0.375595	4.13104	4.23213	4.46066	0.856814
	B08	BjuB08G07200PM	BjuB08g07060S	9080614	9084123	5090754	5093834	AT3G53260	PAL2	70.8442	23.4466	14.1302	17.2924	16.6114	19.432	25.5646	53.0752	15.3634	9.08346	14.9364	15.5953	12.7823	12.5776
	B08	BjuB08G33570PM	BjuB08g36410S	59269788	59272688	53640321	53642979	AT2G27600	SKD1	35.2215	27.9366	32.9732	33.3721	30.3115	35.0079	34.9632	18.3419	26.6813	20.2786	27.6402	24.9559	28.2807	17.7914
	B03	BjuB03G33770PM	BjuB03g36770S	47662755	47669091	48738223	48743958	AT1G17020	SRG1	31.8659	2.8798	1.51544	1.94965	0.192962	2.98051	3.83644	9.42665	3.95793	0.0819423	2.87709	2.50202	3.14376	0.788596
	B04	BjuB04G32750PM	BjuB04g35770S	47792375	47794253	45660573	45661553	AT3G45070	SULT202B1	37.9053	8.56109	29.8074	32.2745	2.08862	128.359	37.3834	7.88686	40.6141	0.0463809	12.4472	10.1337	30.2808	9.87175
	A09	BjuA09G30810PM	BjuA09g31990S	22270261	22272022	21524982	21526961	AT1G34790	TT1	5.95314	1.31482	1.73032	1.1684	0.977129	1.6904	1.7502	3.02648	3.36057	0.0982697	2.29236	2.9999	2.74057	0.292751
	A06	BjuA06G08220PM	BjuA06g08560S	5966831	5969127	5034249	5044304	AT5G48100	TT10	64.6882	35.6652	15.725	13.6004	14.3442	17.185	6.28761	0	13.4802	0.330594	9.7666	26.7199	15.0904	0.563525
	A07	BjuA07G19160PM	BjuA07g20570S	26101029	26103517	19547137	19561387	AT3G59030	TT12	102.994	1.29667	3.55598	1.72316	0.545046	5.00495	2.27004	44.2181	1.7067	0.251889	0.710324	1.86349	4.57439	0.0647582
	B04	BjuB04G00770PM	BjuB04g00370S	678325	682614	364849	368650	AT1G43620	TT15	6.82842	5.73279	5.44528	5.75692	3.16869	5.20823	4.39286	2.91129	2.00958	2.7941	2.86174	2.00947	2.40019	2.6397
	B04	BjuB04G47430PM	BjuB04g51390S	58004213	58006353	55844958	55851927	AT5G23260	TT16	22.974	6.94737	3.46518	8.97996	0.911998	11.5979	5.23246	9.36128	8.23012	0.293455	11.2722	9.32595	16.4193	0.280333
	B02	BjuB02G61100PM	BjuB02g65120S	69629121	69630061	69753657	69755969	AT5G23260	TT16	17.9768	9.6124	3.16534	4.25983	1.11835	7.38904	8.16563	6.22228	17.3831	0.605691	6.80392	7.55654	6.76562	0.706603
	A08	BjuA08G07490PM	BjuA08g08230S	18133205	18134148	10393247	10394346	AT5G35550	TT2	22.4554	9.89314	5.84726	9.45551	1.00907	18.5618	15.3322	5.78487	9.13347	0.414831	9.01266	6.64547	15.3071	2.34178
	B07	BjuB07G11840PM	BjuB07g14760S	31871496	31872439	31660906	31661849	AT5G35550	TT2	36.1432	12.1956	8.16376	8.83172	0.407621	12.7366	11.1108	8.25248	14.4618	0.26126	9.80238	5.57442	15.8538	1.24946
	A02	BjuA02G36080PM	BjuA02g38420S	44802732	44804184	31543880	31545574	AT5G13930	TT4	1025.37	1.01233	2.29955	1.88935	1.41408	7.36089	8.45821	442.97	1.49019	0.774102	1.12174	0.581847	3.36456	0.437601
	B08	BjuB08G53020PM	BjuB08g55820S	73394759	73396295	67912622	67914204	AT5G13930	TT4	369.888	18.2714	48.2524	21.2393	5.56095	49.0273	19.1472	166.868	29.9959	3.68659	28.0038	20.642	51.0326	6.39378
	A10	BjuA10G20390PM	BjuA10g21370S	30516469	30517978	18255112	18256572	AT5G13930	TT4	NA	NA	NA	NA	NA	NA	NA	360.047	9.07224	5.96275	5.98995	5.28664	9.53151	2.43378
	B05	BjuB05G39360PM	BjuB05g42130S	56737138	56738901	53480105	53482036	AT5G13930	TT4	NA	NA	NA	NA	NA	NA	NA	59.2439	3.54713	1.84708	3.66095	3.19493	8.20712	0.751914
	B02	BjuB02G59510PM	BjuB02g63390S	68786481	68787934	68896915	68898549	AT3G51240	TT6	158.013	9.17997	2.77364	12.7235	0.0828564	0.0617177	0.0566499	88.7367	3.33932	0.145942	3.83586	0.964483	0	0
	A09	BjuA09G20780PM	BjuA09g21710S	12581405	12583063	12342071	12343912	AT3G51240	TT6	358.939	28.5775	7.88286	30.2897	14.6616	20.1505	41.0228	151.037	15.1153	17.4161	4.03725	23.4534	9.51548	6.37918
	B08	BjuB08G08890PM	BjuB08g08960S	10676839	10678658	6868698	6870779	AT3G51240	TT6	464.293	99.0897	70.5109	84.8596	15.6492	74.0884	82.4056	186.078	63.299	8.90084	42.5153	54.1071	38.5379	8.88177
	A10	BjuA10G24120PM	BjuA10g25090S	32271777	32274815	20033002	20036031	AT5G07990	TT7	491.894	112.148	363.428	148.525	27.0798	330.702	104.153	195.9	61.4287	12.6313	64.4545	72.3768	121.407	20.0895
	B02	BjuB02G40690PM	BjuB02g43540S	57694432	57699490	57763661	57768687	AT5G07990	TT7	84.5888	131.149	207.613	38.9528	10.2981	125.898	39.4526	38.3424	122.83	15.3624	62.5083	157.529	145.914	20.0836
	B08	BjuB08G40390PM	BjuB08g43000S	65206018	65207978	59692872	59694847	AT2G37260	TTG2	19.658	7.57055	32.6726	10.2094	0.539187	22.0764	17.8515	2.02905	4.55416	0.661045	2.98858	4.33903	2.64471	0.939129
	B02	BjuB02G02940PM	BjuB02g03040S	2430574	2432778	1913472	1917094	AT1G07250	UGT71C4	19.5429	9.38347	14.1123	13.4633	14.6001	17.961	21.1406	11.6753	4.24382	11.167	8.10524	14.6701	12.106	9.52312
	B03	BjuB03G38930PM	BjuB03g42190S	51157886	51159908	52223730	52224812	AT4G34138	UGT73B1	8.55393	10.8476	6.94125	6.48118	17.0134	5.48334	8.7715	NA	NA	NA	NA	NA	NA	NA
	A01	BjuA01G26710PM	BjuA01g25340S	44864771	44866201	22647821	22649903	AT4G15480	UGT84A1	105.527	24.3046	121.138	106.972	5.80383	145.952	59.7687	59.3398	14.612	13.3466	79.8359	33.801	96.9061	34.4515
	B07	BjuB07G19220PM	BjuB07g22050S	41315586	41317016	39488392	39489822	AT5G03490	UGT89A2	13.3355	13.7587	9.26999	11.608	5.06438	4.67173	11.2718	5.47563	9.43827	3.71156	10.2907	7.00451	4.51448	3.73223
Lipid/Fatty acid metabolism	A03	BjuA03G20360PM	BjuA03g20920S	23921251	23924060	18460600	18464555	AT3G24650	ABI3	5.66787	7.31856	14.9756	14.6933	30.9118	15.4628	28.4316	13.9575	2.30625	24.917	1.8808	4.31248	5.24918	19.0493
	B03	BjuA03G20360PM	BjuB03g37870S	23921251	23924060	49378360	49381168	AT3G24650	ABI3	6.10838	12.1266	18.9285	18.9939	36.095	18.2533	35.3328	24.0193	5.58291	31.5602	4.46344	9.68205	5.51396	29.4859
	B07	BjuB07G24330PM	BjuB07g27830S	45075839	45076790	43649155	43650638	AT3G05020	ACP1	111.419	145.385	168.819	137.562	418.433	121.377	168.148	72.2753	100.961	385.356	86.7879	125.035	86.8114	266.964
	B07	BjuB07G46090PM	BjuB07g50090S	59823456	59824479	58122624	58123682	AT3G05020	ACP1	101.372	187.766	210.07	183.361	387.14	188.866	209.023	110.876	77.9533	462.581	77.4033	109.842	103.246	230.532
	A03	BjuA03G28770PM	BjuA03g29280S	28649607	28650491	23262342	23263440	AT3G05020	ACP1	220.017	306.056	343.714	301.13	917.139	308.032	375.165	198.889	156.718	837.285	148.957	172.246	221.976	529.24
	A01	BjuA01G01990PM	BjuA01g04240S	2254521	2255358	2940967	2941804	AT3G05020	ACP1	161.398	430.057	199.911	457.373	887.624	197.58	571.314	224.834	106.845	424.507	75.112	123.402	38.9273	596.038
	A05	BjuA05G34670PM	BjuA05g37110S	36722815	36723884	30948782	30949654	AT3G05020	ACP1	466.431	621.652	598.276	547.123	1711.25	614.068	701.836	455.528	346.352	1411.28	315.389	411.052	428.626	872.462
	A09	BjuA09G52190PM	BjuA09g66940S	67013099	67013916	67399838	67400655	AT5G27200	ACP5	37.4184	70.7473	64.1956	50.7443	165.306	77.9064	86.3626	39.9329	34.6503	123.051	31.6129	56.0649	65.2358	116.909
	A09	BjuB06G18980PM	BjuA09g02130S	13694698	13697369	1159468	1163309	AT1G06080	ADS1	1.89376	10.5078	5.77472	18.0915	21.1027	15.9004	11.1657	6.30832	14.4899	19.95	7.33493	7.17608	20.2156	8.89002
	B02	BjuB06G18980PM	BjuB02g02470S	13694698	13697369	1684667	1688674	AT1G06080	ADS1	15.5189	28.5448	23.1104	23.9256	44.0265	29.2136	29.4332	17.5954	4.12536	38.9293	1.76505	6.63324	9.83119	19.1087
	B01	BjuB01G38820PM	BjuB01g40500S	57280607	57283978	50713969	50715419	AT2G31360	ADS2	5.14318	25.1996	8.98166	65.2177	25.5178	40.7523	134.714	4.31756	4.11236	35.4311	4.32325	2.99872	6.07723	15.5672
	A03	BjuA03G42790PM	BjuA03g43200S	36817493	36820837	31134663	31136175	AT2G31360	ADS2	6.80556	27.4791	21.7037	59.2268	64.4598	32.9098	93.1322	16.1325	4.86423	64.2887	4.70953	8.18519	7.95832	30.1211
	A04	BjuA04G18950PM	BjuA04g20260S	25744376	25746033	17012306	17013962	AT2G31360	ADS2	4.09752	39.3828	8.29871	87.7477	14.9186	66.0349	192.877	1.88002	2.09812	23.2063	1.87153	3.17893	3.99201	13.4061
	A05	BjuA05G26750PM	BjuA05g29150S	31879204	31881445	26255718	26257827	AT3G15690	BADC3	44.611	59.0801	59.0047	50.9312	135.036	63.0878	72.595	45.0538	34.3502	114.229	27.3434	42.1695	45.7804	74.4827
	B01	BjuB01G10480PM	BjuB01g09890S	7730407	7732819	5586250	5588221	AT3G15690	BADC3	47.3578	75.6462	83.8738	75.228	130.436	75.1775	105.324	45.0294	40.9769	189.952	38.0729	62.2587	62.8582	136.839
	A03	BjuA03G50610PM	BjuA03g51280S	41536401	41538920	35665397	35667567	AT5G16390	BCCP1	13.7403	15.0185	19.0667	21.3597	51.5689	19.452	20.3733	26.3969	9.16751	42.0582	9.22089	14.6547	13.8682	30.1282
	B05	BjuB05G40820PM	BjuB05g43550S	57528862	57531415	54275901	54278947	AT5G16390	BCCP1	21.7044	27.0278	32.3229	29.6672	76.2599	27.1303	29.1796	19.6515	19.7174	61.3714	19.3234	27.4615	24.0788	44.4881
	A02	BjuA02G34860PM	BjuA02g37200S	44228485	44230186	30967067	30968639	AT5G16390	BCCP1	34.2115	40.0957	41.5889	42.2888	98.553	37.3621	47.3456	56.5537	26.3735	87.8688	29.6772	40.3758	35.9307	76.1871
	A03	BjuA03G51060PM	BjuA03g51710S	41855686	41857485	35864481	35866591	AT5G15530	BCCP2	12.7792	45.0774	18.5002	42.4272	58.4765	20.4846	47.368	6.50586	22.0433	24.1512	21.2728	5.34923	5.53038	74.229
	A10	BjuA10G19440PM	BjuA10g20400S	30079825	30081437	17794679	17796564	AT5G15530	BCCP2	24.6908	50.6402	48.1767	52.4049	139.797	49.4827	70.5478	48.7205	20.8484	135.559	20.4917	38.1598	39.2148	97.1384
	B02	BjuB02G35810PM	BjuB02g38660S	55051634	55053556	55197096	55199018	AT5G15530	BCCP2	29.7249	57.5276	32.5044	31.9155	90.8501	32.2719	43.5483	42.5456	27.8646	31.4569	5.28793	43.9145	9.49181	20.922
	B02	BjuB02G04360PM	BjuB02g04580S	3498434	3502441	2763889	2769314	AT5G35360	CAC2	18.0497	27.8423	27.2357	31.5759	60.482	25.2174	34.6601	32.302	15.6781	60.4338	16.0037	24.6801	21.9013	50.0272
	A09	BjuA09G03960PM	BjuA09g04010S	2294075	2300801	2079009	2085809	AT5G35360	CAC2	23.0358	30.1684	30.839	31.7347	71.4224	32.4028	36.0765	39.949	23.1644	69.0515	22.1582	31.6748	30.7505	62.1136
	B04	BjuB04G26740PM	BjuB04g29270S	43514016	43518201	41287882	41292103	AT5G35360	CAC2	24.0335	32.184	35.007	36.4925	93.8139	33.6656	43.7093	43.6491	17.6107	67.7987	18.0261	28.402	26.2459	66.8915
	A06	BjuA06G33150PM	BjuA06g35930S	41103964	41107978	32010598	32014944	AT5G35360	CAC2	31.5108	49.1408	49.2802	57.0476	133.382	53.8665	72.0483	64.3576	25.3444	129.997	24.6439	42.9754	37.5284	97.6782
	B08	BjuB08G05470PM	BjuB08g05360S	8012260	8014294	4045503	4047551	AT3G55360	CER10	49.8811	53.7487	69.499	53.7787	125.237	62.2843	66.8413	57.2408	36.9747	104.169	37.4007	44.831	49.4926	73.0197
	A09	BjuA09G17470PM	BjuA09g18380S	10471958	10473815	10281036	10282862	AT3G55360	CER10	79.2439	82.9764	126.973	94.3129	208.303	123.521	115.339	91.9479	71.4685	160.879	68.1243	70.4508	88.377	118.613
	B01	BjuA03G37860PM	BjuB01g46900S	33828500	33831002	54950846	54954145	AT2G40890	CYP98A3	NA	NA	NA	NA	NA	NA	NA	12.3111	7.05955	1.43343	7.8866	8.15314	8.42267	2.73316
	B03	BjuB03G01540PM	BjuB03g01730S	1830759	1834249	1707498	1710827	AT2G19450	DGAT1	5.51178	7.21374	7.14827	7.57899	12.9356	11.1472	13.103	6.68882	4.21257	8.80379	4.18962	4.08888	5.09117	6.02428
	A07	BjuA07G01070PM	BjuA07g01190S	985368	989027	996795	1000278	AT2G19450	DGAT1	8.31889	10.2158	10.2548	11.2973	18.6463	16.6265	21.204	8.78099	4.71265	17.5524	4.42676	6.11538	7.94611	12.8284
	B02	BjuB02G59410PM	BjuB02g63310S	68752937	68755501	68862735	68864606	AT3G51520	DGAT2	1.62659	3.72572	3.30282	2.89356	8.91444	2.99347	5.23977	1.61175	1.164	6.73648	1.43751	1.66776	1.41985	3.44258
	A03	BjuA03G16510PM	BjuA03g16860S	21369458	21371426	16019365	16022583	AT3G51520	DGAT2	5.50944	9.41371	7.93167	6.39451	10.2542	5.77229	8.77416	3.8274	5.44096	7.73716	5.13432	3.32595	1.71135	5.29415
	B01	BjuB01G37620PM	BjuB01g39240S	56390581	56393015	49769321	49771788	AT2G30200	EMB3147	9.89377	13.1319	13.3234	13.6963	24.9855	12.68	14.3971	11.3841	10.0845	22.5468	7.34544	0.824958	11.7568	16.9959
	A05	BjuA05G12590PM	BjuA05g12650S	8233747	8236005	8016794	8018967	AT2G30200	EMB3147	39.4578	50.5869	54.3717	55.9644	111.277	52.2518	57.1439	47.0762	36.9412	112.073	34.3983	45.1993	42.9014	76.0322
	B06	BjuB06G36940PM	BjuB06g40140S	55067315	55069605	58924855	58927125	AT2G30200	EMB3147	43.3946	50.8152	54.509	52.3078	137.62	49.3266	61.3697	63.2033	32.1521	124.753	31.376	48.9171	43.724	89.5697
	B03	BjuB03G13850PM	BjuB03g15630S	31919485	31921828	32972154	32974504	AT1G74030	ENO1	19.7158	27.0703	39.4875	33.9279	92.9699	33.6661	38.1246	32.6005	16.5826	77.7196	15.8258	25.7696	24.8389	50.2497
	A07	BjuA07G31660PM	BjuA07g33800S	34269136	34271798	27398871	27401560	AT1G74030	ENO1	39.1619	51.075	63.5415	57.5379	85.5805	52.2474	74.6707	66.201	26.7946	148.055	25.6347	43.2499	40.9091	107.068
	A03	BjuA03G19480PM	BjuA03g20000S	23370688	23373298	17925523	17928211	AT2G05990	ENR1	52.3477	72.8224	70.6359	83.3294	164.85	78.5271	103.615	98.4382	58.3735	232.569	55.8811	87.8803	83.7543	180.713
	B02	BjuB02G08540PM	BjuB02g09250S	7239784	7242190	6660160	6662586	AT2G05990	ENR1	53.6948	73.2287	78.5582	86.6958	246.456	73.7437	99.4894	95.1143	46.8792	200.822	44.6371	75.279	71.6028	153.099
	B01	BjuB01G22390PM	BjuB01g21760S	25379800	25382542	21308471	21311068	AT2G05990	ENR1	73.988	86.5214	94.6827	93.0406	224.16	91.2888	110.778	105.669	67.7325	179.806	64.404	97.5519	89.2214	187.796
	A06	BjuA06G26750PM	BjuA06g29460S	36840727	36844505	28336411	28340435	AT1G74960	FAB1	7.09899	10.7915	17.4864	13.9695	32.9779	16.4755	23.2159	9.64972	4.7551	23.3553	5.4815	5.88066	6.89829	12.755
	B03	BjuB03G13160PM	BjuB03g14910S	31344788	31348296	32505792	32509831	AT1G74960	FAB1	25.9436	32.7476	41.4126	42.1423	107.351	40.297	62.8615	53.5576	18.1804	76.1229	19.4655	24.3035	20.4844	57.9123
	A07	BjuA07G32250PM	BjuA07g34440S	34747221	34751198	27857937	27862009	AT1G74960	FAB1	28.2939	40.2458	28.8227	36.4355	116.467	47.3498	63.6188	56.2139	19.3396	51.2552	11.7117	25.1356	21.3455	42.5082
	A03	BjuA03G36800PM	BjuA03g37380S	33201209	33203394	27796723	27798599	AT2G43710	FAB2	NA	NA	NA	NA	NA	NA	NA	80.8023	25.7845	75.9429	24.7046	33.6267	24.2284	74.5559
	B01	BjuB01G46280PM	BjuB01g48360S	62507286	62509663	55843206	55844810	AT2G43710	FAB2	17.2175	25.6997	26.9549	21.2771	50.6861	24.5836	25.058	25.6503	16.0664	42.237	12.0115	16.0233	18.4328	25.3343
	A05	BjuA05G03380PM	BjuA05g03430S	2091801	2094488	2156428	2158972	AT2G43710	FAB2	27.2971	66.0666	56.5448	72.9182	39.0152	49.4494	94.5086	35.4308	19.6565	99.9798	19.8543	24.869	23.0497	46.1887
	A02	BjuA02G39280PM	BjuA02g42200S	46551634	46553262	33134547	33136638	AT5G05580	FAD8	1.90278	2.68554	2.99873	4.12099	12.737	4.63797	5.08612	1.81967	2.35632	10.974	1.85795	3.47531	2.54428	7.35955
	B03	BjuB03G38700PM	BjuB03g42000S	51050821	51052348	52116718	52118428	AT4G34520	FAE1	22.6279	72.5593	57.9346	69.2688	72.7246	28.4399	187.35	12.8043	6.57687	102.246	1.94185	11.7759	2.82974	37.642
	A04	BjuA04G20510PM	BjuA04g22090S	26932977	26942208	18117946	18121918	AT2G34770	FAH1	7.36267	16.9298	7.92541	12.3677	11.4864	10.8336	12.3361	11.3799	10.2573	9.35863	10.6023	6.89705	10.8836	12.9995
	A04	BjuA04G07640PM	BjuA04g07690S	6398766	6401073	6512834	6515213	AT4G13050	FATA2	17.9868	25.351	36.6068	27.817	70.5401	24.332	39.2174	29.7863	12.5859	56.4196	11.1697	19.7449	16.653	45.2279
	B03	BjuB03G08370PM	BjuB03g09330S	24955714	24957938	21506933	21509209	AT4G13050	FATA2	18.8409	29.3146	32.6309	31.4446	70.7548	24.9854	51.186	28.0406	14.4198	61.7836	12.7654	21.1272	19.3708	52.1276
	A02	BjuA02G05370PM	BjuA02g08080S	4252168	4254064	5472261	5474838	AT3G26790	FUS3	6.01769	9.22475	14.6314	8.01099	7.38972	10.0622	12.5237	8.94151	6.022	13.0347	5.83581	8.53014	8.78277	14.3518
	B04	BjuB04G43630PM	BjuB04g47380S	55747100	55748968	53580395	53582587	AT3G26790	FUS3	8.55682	14.4594	22.6718	15.8779	33.4726	14.9194	20.8309	14.0167	8.36182	26.4594	8.37178	13.6211	12.2039	26.6198
	B03	BjuA09G22940PM	BjuB03g42900S	14288644	14349256	52687117	52692623	AT1G23310	GGAT1	NA	NA	NA	NA	NA	NA	NA	11.075	7.50624	10.4122	8.75718	8.44397	9.17824	8.19762
	B05	BjuB05G57230PM	BjuB05g59860S	67444290	67446814	64524413	64526925	AT5G60620	GPAT9	NA	NA	NA	NA	NA	NA	NA	8.58155	11.2808	9.91588	10.7026	11.2175	10.1551	9.06346
	A09	BjuA09G42640PM	BjuA09g56760S	60062315	60064628	60706976	60709539	AT1G62640	KAS III	13.6926	15.187	25.4791	22.5097	50.7059	19.5335	20.4666	25.7792	12.7194	44.0187	13.273	18.054	17.5714	37.5632
	B04	BjuB04G32770PM	BjuB04g35800S	47855811	47858158	45698089	45699958	AT1G62640	KAS III	13.6095	20.8704	18.455	20.1852	45.2157	15.4407	27.6741	19.014	14.5689	31.5757	8.88014	9.7616	7.59327	43.8597
	B04	BjuB04G37220PM	BjuB04g40580S	51487922	51490416	49372526	49375398	AT5G46290	KAS1	19.9901	27.1593	32.6258	34.8455	76.0904	28.38	44.9458	43.2185	20.6516	70.1324	17.5048	27.5513	25.9104	63.4325
	B04	BjuB04G40930PM	BjuB04g44590S	54123767	54126530	52019573	52022018	AT5G46290	KAS1	30.6216	30.3206	47.1243	48.5051	116.539	42.2531	58.4237	68.3934	22.8817	90.075	17.0326	28.5751	29.6077	72.6972
	A09	BjuA09G37750PM	BjuA09g51420S	55069746	55072434	55909486	55912200	AT5G46290	KAS1	23.2075	40.3213	44.6136	54.0376	109.653	39.4262	63.87	44.5265	23.5353	99.6209	20.837	36.7551	24.072	73.641
	B02	BjuB02G49340PM	BjuB02g52770S	62940954	62943732	63105617	63108116	AT5G46290	KASI	33.1394	40.7413	64.6144	48.9386	121.33	47.4171	61.9102	55.5319	28.6607	99.3862	29.9741	37.5104	37.2399	77.3632
	A02	BjuA02G11500PM	BjuA02g12350S	9867962	9870708	8878177	8880868	AT5G46290	KASI	35.5592	44.6215	52.3643	54.9312	152.423	47.8038	76.5786	71.8781	29.4188	134.362	26.1119	47.3034	42.2944	117.543
	A06	BjuA06G02720PM	BjuA06g02840S	1597849	1600752	1604251	1607156	AT5G46290	KASI	38.8778	46.273	71.2513	60.7317	147.704	53.919	77.7427	72.1589	30.4446	138.245	33.4576	42.2235	46.6939	102.181
	A06	BjuA06G26630PM	BjuA06g29300S	36742927	36744441	28244978	28247059	AT1G19440	KCS4	3.38863	8.24226	12.4729	5.69647	9.41451	3.99403	6.7318	7.34805	5.7692	6.93334	6.32839	5.3397	5.52972	6.05335
	A09	BjuA09G08140PM	BjuA09g09020S	5016575	5018407	4911624	4913700	AT1G19440	KCS4	5.72037	9.89414	6.06676	7.55457	10.5831	6.71259	8.69537	7.37223	8.82321	4.59308	10.9879	8.81942	8.25161	8.18139
	B03	BjuB03G32680PM	BjuB03g35560S	46907978	46910206	48006040	48008301	AT1G19440	KCS4	7.68782	12.3075	9.03413	11.1349	17.3903	10.7567	10.1823	10.5695	11.094	10.976	11.169	10.1137	11.1801	10.1601
	B03	BjuB03G31550PM	BjuB03g34400S	46104143	46104745	47190422	47192431	AT1G21970	LEC1	58.9254	77.5939	64.1741	64.0605	110.136	75.5658	76.4383	61.1168	92.1502	101.201	111.571	19.2251	107.431	129.62
	A07	BjuA07G11520PM	BjuA07g12760S	20676086	20677442	14360011	14362121	AT1G21970	LEC1	60.5324	110.568	69.9425	106.643	189.32	119.754	127.441	85.8718	153.476	140.199	225.099	143.17	188.15	229.077
	B02	BjuB02G39380PM	BjuB02g42290S	57096994	57100882	57221395	57225425	AT5G10170	MIPS3	NA	NA	NA	NA	NA	NA	NA	0.0602084	0.775752	24.1738	0.419069	6.94842	5.3811	1.88371
	A10	BjuA10G11950PM	BjuA10g12560S	25208885	25210610	13160276	13162147	AT5G57020	NMT1	NA	NA	NA	NA	NA	NA	NA	30.3919	22.4951	18.7732	25.3438	19.3786	18.7492	23.5141
	A10	BjuA10G07180PM	BjuA10g07750S	20705692	20706487	6530586	6531415	AT5G51210	OLEO3	NA	NA	NA	NA	NA	NA	NA	0	0.588115	10.7856	0.176672	0.384855	1.05968	1.31422
	A02	BjuA02G06040PM	BjuA02g07420S	4706284	4707252	5010135	5011370	AT3G27660	OLEO4	26.1337	62.9171	66.5342	53.0089	110.729	43.4943	198.547	5.24621	1.48929	92.6443	0.392973	5.45543	2.6117	33.2664
	A09	BjuA09G53520PM	BjuA09g68440S	68258068	68258954	68274716	68275830	AT3G27660	OLEO4	25.9778	72.9533	65.6106	52.5504	101.464	37.6897	251.381	5.73095	2.29705	74.8251	0.475267	11.6986	3.40843	39.0054
	B04	BjuB04G44120PM	BjuB04g47860S	55999868	56000828	53822840	53823800	AT3G27660	OLEO4	35.8609	129.834	156.419	109.077	322.467	66.4047	267.617	31.0393	19.0043	274.489	25.4001	66.9334	18.1782	118.5
	B02	BjuA10G22680PM	BjuB02g42030S	31663120	31665216	57082000	57083888	AT5G10480	PAS2	8.31598	10.4192	13.262	8.92801	17.394	10.2159	10.1006	9.53171	8.40198	20.1344	6.20731	9.26863	7.11445	14.3127
	A10	BjuA10G22680PM	BjuA10g23670S	31663120	31665216	19399612	19401319	AT5G10480	PAS2	17.7221	23.5979	24.2075	21.7768	38.4339	23.0483	28.8879	13.6165	24.9249	26.6994	29.423	29.9161	15.5629	43.5368
	A09	BjuA09G27160PM	BjuA09g28360S	18175281	18177521	17595888	17598373	AT1G30120	PDH-E1 BETA	33.7529	73.3365	86.9943	78.6659	184.791	72.7734	95.6002	58.5132	36.1419	189.273	34.5153	45.1465	61.181	145.117
	A08	BjuA08G19670PM	BjuA08g20680S	27761091	27763508	19670219	19672723	AT1G30120	PDH-E1 BETA	43.0236	82.1364	94.3462	88.4406	158.478	90.9096	123.704	54.5319	45.8004	229.947	45.3861	80.2966	76.1981	165.201
	B08	BjuB08G39420PM	BjuB08g42000S	64434903	64437615	58918493	58921089	AT2G38670	PECT1	NA	NA	NA	NA	NA	NA	NA	14.7511	12.9926	11.9761	14.6248	14.172	6.15299	10.6876
	B08	BjuB08G27110PM	BjuB08g29590S	50930460	50932513	45183655	45185393	AT4G01900	PII	72.5155	110.187	74.623	117.735	201.915	111.967	143.549	72.4653	53.0253	292.212	47.3719	76.4951	70.1064	157.64
	A02	BjuA02G07710PM	BjuA02g05720S	6015189	6017422	3850890	3853111	AT5G48880	PKT1	NA	NA	NA	NA	NA	NA	NA	161.796	16.1408	0.695143	23.5855	14.3729	52.8772	2.47288
	B04	BjuB04G45290PM	BjuB04g49070S	56692163	56694637	54519776	54523004	AT5G48880	PKT1	NA	NA	NA	NA	NA	NA	NA	125.307	20.1962	14.0568	29.8686	21.5756	44.5257	12.459
	B05	BjuA01G25850PM	BjuB05g44490S	43902117	43905718	54825863	54830012	AT3G51830	SAC8	NA	NA	NA	NA	NA	NA	NA	4.41908	9.58865	4.95131	10.3325	8.65211	8.07235	8.00931
	A07	BjuA07G17390PM	BjuA07g18680S	24993352	24997461	18405638	18409563	AT3G54320	WRI1	12.5792	60.882	61.6653	49.1949	76.2095	42.4838	73.0526	12.9595	58.5298	75.7203	78.5791	55.4691	10.5082	95.6682
	A09	BjuA09G18260PM	BjuA09g19100S	10952942	10957683	10748095	10753074	AT3G54320	WRI1	45.0681	97.6765	95.1421	68.5724	112.526	102.117	79.4717	60.2424	51.0909	99.5362	58.7081	59.8151	62.3831	91.3923
Seed development	A03	BjuA03G03240PM	BjuA03g03900S	11976579	11978896	5939048	5941734	AT4G36920	AP2	19.6666	10.6361	0.125228	10.4917	3.6843	10.9298	11.8458	5.21743	8.08831	0	10.268	8.58866	11.3962	7.59282
	B02	BjuB02G71610PM	BjuB02g74930S	75045335	75047487	75309269	75311911	AT4G36920	AP2	47.2067	28.3519	14.977	28.0883	5.5003	24.4699	26.161	10.1368	15.4331	2.34605	19.4375	13.0611	14.4032	9.01967
	A10	BjuA10G24060PM	BjuA10g25020S	32250384	32251715	20011606	20012937	AT5G08100	ASPGA1	11.1736	7.01445	5.28447	5.08313	2.84702	6.59674	8.4456	5.90063	5.78064	2.31783	7.3766	6.24267	10.2264	7.00631
	B02	BjuB02G40620PM	BjuB02g43480S	57670194	57671944	57739604	57741464	AT5G08100	ASPGA1	12.5105	9.32755	6.7452	10.1678	3.75932	9.08659	10.4721	6.81955	8.47027	4.77165	6.58571	8.52696	8.054	5.29156
	A01	BjuA01G08070PM	BjuA01g08030S	8973755	8975036	5379407	5380675	AT3G16150	ASPGB1	35.1431	5.46309	3.49453	2.28009	1.7087	0.0972477	1.06173	3.5501	4.11463	0.288555	1.07965	7.16708	0.0569919	1.37046
	B01	BjuB01G10750PM	BjuB01g10170S	7936819	7938048	5793723	5795323	AT3G16150	ASPGB1	20.135	16.0635	13.6425	8.18422	11.7574	15.7706	12.2678	20.0699	14.6642	8.26915	7.66698	15.2294	19.5424	13.2943
	B05	BjuB05G10510PM	BjuB05g11660S	11244454	11246873	10662646	10664994	AT1G66200	ATGSR2	41.3281	33.6437	8.87611	25.4933	2.41768	12.1581	41.1414	13.689	19.3494	4.55457	24.8779	11.7845	8.11713	27.0066
	A02	BjuA02G25380PM	BjuA02g27370S	37973897	37976228	24838647	24840901	AT1G66200	ATGSR2	81.361	49.1466	14.5899	52.4814	3.7329	23.2326	71.2056	25.8317	30.9299	8.79501	49.8195	21.1616	19.871	54.0494
	B03	BjuB03G50590PM	BjuB03g53570S	57604296	57607423	58581254	58585733	AT1G15690	AVP1	10.75	22.6504	17.7112	23.5377	22.152	17.615	16.2892	21.9358	13.9225	1.67101	15.2091	11.6723	8.8895	11.9757
	B06	BjuB06G21620PM	BjuB06g22360S	15469717	15472737	15234281	15238179	AT1G15690	AVP1	33.9435	46.1863	55.0022	41.0862	77.7041	43.3972	40.2478	60.5306	43.5678	47.2533	39.4376	42.977	42.8626	46.2004
	A06	BjuA06G29280PM	BjuA06g31980S	38560917	38564153	29827696	29831202	AT1G15690	AVP1	29.5874	48.6478	51.5886	53.9004	34.7637	42.5141	35.4193	25.767	26.9842	10.123	19.0403	16.4137	21.2468	16.1624
	B06	BjuB06G00310PM	BjuB06g00760S	217849	221862	651776	655562	AT1G15690	AVP1	NA	NA	NA	NA	NA	NA	NA	33.2561	33.0223	6.31673	30.4036	28.6015	19.5981	23.9966
	B08	BjuB08G02140PM	BjuB08g02050S	5134584	5136493	1652542	1654655	AT5G42520	BPC6	19.7014	10.719	9.62291	10.8211	9.91769	12.2096	9.8893	7.32691	8.45646	7.02323	6.31163	6.85368	9.64607	6.18244
	B06	BjuB06G12030PM	BjuB06g12310S	8791721	8793150	8654782	8657029	AT5G42520	BPC6	25.5558	12.9578	14.9183	13.4172	12.0501	8.87402	13.8791	10.5512	16.1605	8.92317	15.2919	12.7411	5.24891	9.90446
	A07	BjuA07G19540PM	BjuA07g20960S	26337846	26340071	19799232	19800399	AT5G42520	BPC6	40.2603	22.4769	21.5239	20.5	9.73765	21.4472	21.8926	12.9274	17.7614	6.86852	16.8228	12.1514	14.8992	11.3333
	A01	BjuA01G44780PM	BjuA01g43470S	56491827	56496420	34541685	34545554	AT4G39400	BRI1	2.22432	3.33375	4.35059	3.24777	6.7341	4.66776	4.34827	2.88261	2.41924	3.55253	2.12031	2.02196	2.50981	4.12375
	B03	BjuB03G43200PM	BjuB03g46510S	53623927	53635821	54730778	54735592	AT4G39400	BRI1	5.86995	8.93133	7.83395	7.99159	12.8098	7.64049	10.3121	10.3724	5.1344	10.4943	4.06146	6.08643	4.57283	8.82527
	B03	BjuB03G20500PM	BjuB03g22920S	37740024	37742038	38533900	38535890	AT5G37780	CAM1	10.9078	32.93	22.7311	48.0978	23.0429	77.1656	77.9646	6.80806	16.031	25.2817	17.8441	18.1895	26.9726	19.1441
	A07	BjuA07G26390PM	BjuA07g28340S	30950454	30951614	24102246	24103411	AT5G37780	CAM1	42.1934	61.4325	43.8749	64.086	48.5925	87.0103	82.7256	15.7617	27.9257	26.2658	27.861	33.7328	38.495	26.1384
	B02	BjuB02G31600PM	BjuB02g34210S	52251190	52252304	52466939	52468063	AT3G43810	CAM7	151.112	131.299	133.314	147.885	143.819	146.94	125	68.74	82.3917	96.3117	110.618	87.4342	108.98	83.3943
	A10	BjuA10G15560PM	BjuA10g16300S	27867796	27868687	15618049	15618965	AT3G43810	CAM7	253.747	172.591	182.182	179.122	209.725	190.969	208.562	101.18	149.675	97.144	180.106	136.071	153.414	119.491
	A04	BjuA04G04450PM	BjuA04g04790S	3617921	3620551	3896318	3899023	AT3G54180	CDKB1;1	3.59345	6.31674	6.79473	7.2044	15.33	5.28859	7.90808	10.4439	8.90363	16.4401	7.71173	9.05083	7.23647	14.2563
	B06	BjuB06G02920PM	BjuB06g02790S	2933503	2935475	2656264	2658197	AT3G54180	CDKB1;1	3.4448	8.41117	14.2192	10.8297	15.8534	10.7197	12.6508	13.8986	12.3697	24.2295	14.9346	12.108	16.3522	22.4093
	B02	BjuB02G47770PM	BjuB02g50990S	61791700	61793644	61858966	61861130	AT5G44120	CRA1	4.12764	21.8836	62.0773	31.1418	35.5596	26.8127	72.2166	1.02761	0.300439	216.27	0.494167	0.20224	3.84737	9.05781
	B06	BjuB06G17160PM	BjuB06g17610S	12405202	12407481	12245646	12248169	AT1G03880	CRU2	1.34732	6.42776	11.1909	4.28514	33.8506	8.69764	34.4385	0.95057	0.28659	3.01405	1.45549	0.286885	1.24683	1.09945
	A10	BjuA10G02090PM	BjuA10g02090S	1210585	1212893	1247886	1250411	AT1G03880	CRU2	1.03523	15.4637	23.4727	7.85857	55.7641	15.2764	63.8763	0.487635	0.121993	15.9042	1.11746	0.0837982	1.18229	3.31435
	A02	BjuA02G12860PM	BjuA02g13780S	11862103	11864231	10374380	10376614	AT1G03880	CRU2	NA	NA	NA	NA	NA	NA	NA	0.0265641	0.0387717	17.0385	0.0608753	0.101218	0.45376	0.51385
	B04	BjuB04G18950PM	BjuB04g21290S	37604856	37607440	35733129	35736346	AT1G26830	CUL3A	11.8654	9.36604	10.2011	9.72764	10.946	9.4821	8.03724	8.15866	5.82693	6.87984	6.27103	6.66421	7.41989	6.17049
	B03	BjuB03G40210PM	BjuB03g43330S	51900474	51903130	52936636	52939615	AT1G26830	CUL3A	24.0499	18.1483	20.5588	23.9013	13.6408	19.837	20.4755	10.4905	9.12526	6.51901	10.3307	8.35085	9.98696	7.46835
	A08	BjuA08G21980PM	BjuA08g22870S	29630012	29632581	21022934	21025718	AT1G26830	CUL3A	29.4211	19.4696	21.2995	19.6521	14.1128	20.4107	23.8698	12.7265	11.5606	7.05967	12.094	9.19183	10.2515	9.37146
	B03	BjuB03G33760PM	BjuB03g53210S	47646134	47659341	58431527	58437512	AT1G17060	CYP72C1	33.0631	15.7135	19.0329	11.5325	3.42319	12.6371	14.2592	10.0996	12.9185	0.905007	9.33935	12.3611	11.0331	3.92195
	A08	BjuA08G24850PM	BjuA08g25920S	31272514	31276989	22614660	22617883	AT1G17060	CYP72C1	421.157	251.115	204.029	234.873	27.6901	124.447	4.64774	134.794	112.174	4.13502	71.4377	16.7232	74.0398	0.414097
	A01	BjuA01G10400PM	BjuA01g10730S	10872141	10874732	7350591	7353156	AT3G19820	DWF1	33.74	54.7927	94.3048	45.0326	104.304	62.3968	71.8769	63.4031	23.3014	156.054	15.605	34.8757	37.6686	58.269
	A05	BjuA05G23120PM	BjuA05g25310S	29089967	29092591	23699804	23702182	AT3G19820	DWF1	33.0161	59.2018	62.2059	45.642	73.1801	45.3816	39.7407	87.5485	53.5818	96.1881	79.9126	67.3766	52.1964	78.7812
	B01	BjuB01G14080PM	BjuB01g13660S	10438812	10441411	8363475	8365481	AT3G19820	DWF1	48.9257	83.6031	76.7764	62.5348	88.0425	57.7408	76.608	100.298	65.8552	128.64	83.785	73.8144	63.5631	94.6141
	B07	BjuB07G38380PM	BjuB07g42600S	55219647	55222254	53629148	53631737	AT3G19820	DWF1	70.2635	84.9229	102.023	85.6428	118.97	75.4647	102.441	107.915	38.7334	187.856	42.2392	50.557	51.2415	107.895
	A02	BjuA02G34330PM	BjuA02g36630S	43976564	43978210	30713935	30716630	AT5G17400	ER-ANT1	7.93117	5.93048	4.42519	7.15306	3.62005	4.17493	4.88715	NA	NA	NA	NA	NA	NA	NA
	A10	BjuA10G18270PM	BjuA10g19120S	29425206	29427118	17129597	17131146	AT5G17400	ER-ANT1	20.27	13.287	17.505	14.5923	4.8689	15.9566	16.6598	5.01084	7.59459	4.67042	10.7216	6.37625	6.6443	7.08339
	A05	BjuB01G14980PM	BjuA05g24360S	11220765	11223479	23039497	23048866	AT3G20740	FIE	182.658	8.50504	16.0228	5.23714	2.40444	24.4072	8.22621	51.2808	8.82232	3.73891	6.55428	9.77253	25.3833	4.43863
	B07	BjuB07G37970PM	BjuB07g42060S	54910040	54912889	53325517	53328301	AT3G20740	FIE	4.50568	5.3611	5.79778	7.6072	7.50174	6.5971	7.727	4.41425	4.07951	9.38046	4.61045	5.25134	5.15798	6.46568
	A10	BjuA10G18780PM	BjuA10g19620S	29696893	29699481	17392060	17394633	AT5G16570	GLN1;4	2.86955	12.9439	8.38883	15.8416	7.09188	38.1525	11.5185	NA	NA	NA	NA	NA	NA	NA
	A04	BjuA04G21500PM	BjuA04g23150S	27770295	27772676	18787897	18790099	AT3G52910	GRF4	NA	NA	NA	NA	NA	NA	NA	13.5775	12.5152	3.84124	6.76076	12.957	5.83136	12.1778
	A06	BjuA06G21840PM	BjuA06g24420S	32454213	32457410	24479106	24482027	AT3G46290	HERK1	3.11154	6.15039	6.45011	6.77249	8.61521	9.0935	6.40881	5.65648	3.27725	4.52263	3.71907	3.45922	4.01437	4.38424
	B08	BjuB08G13090PM	BjuB08g16090S	16112832	16115333	17423732	17426570	AT3G46290	HERK1	3.50946	11.3768	8.54612	10.6465	8.50192	11.1864	8.66014	2.05183	4.59775	3.51695	4.47022	3.96222	5.14194	3.69473
	B02	BjuB02G28680PM	BjuB02g31200S	50044634	50046422	50329993	50332044	AT5G58230	MSI1	4.19556	5.95703	5.91316	6.89005	7.8564	5.45601	6.81108	7.06	8.76809	8.49356	10.3816	7.26347	8.74857	9.28136
	B05	BjuB05G28850PM	BjuB05g31240S	48715107	48717017	45259840	45261750	AT5G58230	MSI1	3.08947	4.28909	6.22486	7.56801	7.21886	4.92794	6.37077	2.70288	4.88556	7.14781	3.90323	4.14424	4.06007	5.4716
	B04	BjuB04G25970PM	BjuB04g28570S	43117286	43118668	40934113	40935959	AT1G09540	MYB61	55.8313	29.0262	44.5518	27.7964	3.14395	22.4683	18.4579	17.698	19.0414	1.37487	21.5438	32.7702	19.4838	5.50116
	B03	BjuB03G53270PM	BjuB03g56320S	58838620	58839935	59858444	59860182	AT1G09540	MYB61	81.6298	30.1116	26.443	37.0489	2.0774	47.311	34.7408	24.0504	26.7675	1.49942	29.7784	11.7878	29.5666	5.7663
	A08	BjuA08G27690PM	BjuA08g28870S	32589539	32590758	24008932	24010455	AT1G09540	MYB61	68.6562	35.7441	53.8798	42.1168	3.82586	36.014	39.5184	19.4873	29.196	2.70489	37.827	38.3235	8.8281	10.2716
	B01	BjuB01G43360PM	BjuB01g45390S	60516990	60525624	53946380	53946733	AT2G38670	PECT1	18.7404	8.11132	6.86713	11.1777	6.70795	15.7374	16.4225	12.9057	15.1465	6.84869	7.49499	15.9013	17.6837	6.73361
	A04	BjuA04G22860PM	BjuA04g24490S	28594150	28598947	19560931	19564749	AT2G38670	PECT1	28.3376	10.8646	6.55919	10.1986	12.4362	9.62094	11.1112	11.4826	13.1644	3.54967	9.14864	9.90396	11.9792	8.41482
	B01	BjuB01G43360PM	BjuB01g45410S	60516990	60525624	53952556	53954661	AT2G38670	PECT1	48.1853	32.0426	26.8585	21.9599	14.9529	36.387	28.6424	24.9352	22.7019	10.7022	19.6611	28.2951	33.0681	14.9115
	B06	BjuB06G11620PM	BjuB06g55670S	8445607	8448428	69628589	69632401	AT2G42830	SHP2	127.6	199.898	302.133	189.051	141.486	276.924	170.88	90.1989	120.054	16.1872	153.515	130.675	169.287	39.2175
	A09	BjuA09G11840PM	BjuA09g12670S	7159348	7162761	7033904	7037455	AT2G26460	SMU2	19.626	9.7546	10.5737	10.1475	10.2248	10.2222	8.51048	5.90306	5.98467	6.84349	6.99456	6.54435	8.00968	8.01713
	B02	BjuB02G19380PM	BjuB02g21470S	27723027	27726977	32106290	32110265	AT2G26460	SMU2	17.7865	11.078	12.0755	12.0532	6.9209	12.6293	11.8382	6.66366	6.31763	5.84833	7.27705	5.88053	5.44126	6.58619
	B08	BjuB08G11120PM	BjuB08g11340S	13073691	13076156	8983682	8986191	AT3G48740	SWEET11	37.0601	13.5238	14.4599	10.6997	3.04861	3.78362	21.7476	16.2248	36.028	3.39774	7.94248	43.9424	12.6459	6.18026
	A06	BjuA06G23530PM	BjuA06g26310S	34255285	34257694	25924392	25926852	AT3G48740	SWEET11	45.1795	38.6618	22.233	25.1285	13.3989	9.92122	36.207	37.5712	61.8836	13.4931	19.0828	78.2663	17.2135	28.5505
	B02	BjuB02G61380PM	BjuB02g65420S	69738558	69740512	69863013	69864566	AT5G23660	SWEET12	111.945	16.8644	12.6891	44.2272	14.1195	16.2709	57.3185	40.6406	70.1712	2.68437	30.1989	47.6345	11.2319	12.321
	A06	BjuA06G12580PM	BjuA06g12770S	8581686	8583826	7644719	7646191	AT5G23660	SWEET12	149.703	44.099	5.36427	34.848	9.40187	8.92032	19.3262	23.8879	30.8737	0.360453	16.4044	44.8536	8.76201	6.26677
	A01	BjuA01G31450PM	BjuA01g30390S	48062928	48068608	25962837	25968517	AT4G25010	SWEET14	12.3053	7.76896	8.52822	10.7352	4.50283	8.86526	10.4544	2.8518	4.59681	2.19924	4.86946	3.62431	2.81277	3.31517
	B08	BjuB08G53360PM	BjuB08g56200S	73675517	73677413	68205695	68207674	AT5G13170	SWEET15	73.5712	53.5127	45.7581	7.096	44.8207	34.9727	29.0859	72.3781	63.4881	25.3674	4.09946	104.458	48.1259	14.0131
	B05	BjuB05G38890PM	BjuB05g41680S	56434262	56435969	53212093	53214122	AT5G13170	SWEET15	1108.57	238.635	188.856	449.244	118.016	192.107	307.364	133.539	193.448	14.5271	165.929	240.852	138.851	29.9544
	A02	BjuA02G36540PM	BjuA02g38880S	45017376	45019137	31767087	31769222	AT5G13170	SWEET15	837.379	624.001	311.235	359.135	322.506	420.065	582.572	174.935	467.723	36.4403	233.04	543.084	385.87	131.457
	A02	BjuA02G23940PM	BjuA02g25740S	36512856	36517974	23520183	23524047	AT1G68560	XYL1	5.5348	15.7956	18.986	16.7396	19.2201	13.1808	21.1234	12.7639	13.2123	39.1801	7.892	29.1114	13.7355	16.4202
	B03	BjuB03G18700PM	BjuB03g20870S	36154055	36158038	23520183	23524047	AT1G68560	XYL1	16.759	26.3879	19.5827	20.3379	17.007	26.7032	36.1068	27.9915	29.0206	24.6919	40.817	41.5933	28.149	9.90186
Carbohydrate metabolism	B05	BjuB05G04440PM	BjuB05g05070S	3731048	3733154	3845255	3847568	AT1G73220	OCT1	50.2076	39.8346	50.8203	26.2749	13.604	43.525	24.1004	12.6174	11.3476	2.55103	7.69633	23.2917	14.9756	7.70298
	B01	BjuB01G31160PM	BjuB01g32140S	49823989	49827825	43298282	43301835	AT2G21590	APL4	9.25278	13.9539	15.6698	14.6444	15.2075	17.3671	15.2551	11.9563	8.73094	15.9067	6.37605	7.0915	14.3196	7.59156
	B04	BjuB04G43450PM	BjuB04g47220S	55685021	55688105	53518646	53521814	AT3G26380	APSE	136.79	67.4296	93.1149	146.579	32.2479	94.7141	78.8484	31.4014	32.0791	13.1995	40.413	36.0344	22.6092	16.3152
	B01	BjuB01G08810PM	BjuB01g08100S	6528650	6533456	4363751	4368752	AT3G13750	BGAL1	10.2852	9.02917	8.56656	7.65068	16.7462	8.6474	7.95826	9.12508	4.9704	7.99955	3.269	4.92196	4.25842	5.12797
	A02	BjuA02G29270PM	BjuA02g31440S	40787055	40791451	27619142	27623737	AT5G56870	BGAL4	267.632	135.387	147.187	177.95	110.256	260.87	100.737	76.7786	138.992	6.0293	73.8436	57.2515	145.797	11.4635
	B01	BjuB01G24120PM	BjuB01g24410S	41229172	41232674	34550053	34552898	AT5G36890	BGLU42	33.7743	22.1017	25.8251	25.6507	22.301	28.5443	28.5745	12.9601	16.8644	11.6696	19.054	15.3183	17.3782	11.6269
	A01	BjuA01G09230PM	BjuA01g09520S	9937498	9946084	6417596	6420469	AT3G18080	BGLU44	193.872	149.685	27.6351	159.407	36.6792	7.3479	132.822	115.257	160.376	22.0094	150.423	211.116	7.37302	153.077
	B01	BjuB01G33020PM	BjuB01g34330S	52237285	52242336	45627366	45632219	AT2G23760	BLH4	55.5024	37.573	77.9474	59.6322	10.3102	51.1221	41.0647	14.1351	12.1609	4.32091	12.122	13.0845	13.4784	6.86288
	A06	BjuA06G14080PM	BjuA06g14340S	9641061	9642430	8644634	8646036	AT5G65810	CGR3	26.1456	23.9834	24.3668	26.7786	15.0018	22.4006	24.7817	10.1988	14.8852	7.50282	14.5215	13.64	13.8065	8.51449
	B04	BjuB04G35970PM	BjuB04g39030S	50319899	50321869	48183279	48184923	AT1G04410	c-NAD-MDH1	124.633	139.409	102.894	122.796	250.487	109.616	107.591	127.358	80.5271	157.959	77.1463	104.793	110.768	80.4009
	A10	BjuA10G02490PM	BjuA10g02510S	1466469	1468853	1506129	1508431	AT1G04410	c-NAD-MDH1	143.743	187.144	123.997	164.428	281.415	154.901	194.136	148.73	183.32	238.069	196.803	180.133	205.451	251.685
	A09	BjuA09G39280PM	BjuA09g53190S	56675995	56677772	57531993	57533523	AT1G04410	c-NAD-MDH1	169.347	207.953	146.531	162.295	425.175	160.139	142.829	215.01	121.898	268.202	123.957	157.678	164.361	154.248
	A02	BjuA02G07030PM	BjuA02g06400S	5335429	5338081	4390291	4392960	AT3G29810	COBL2	66.3916	57.1603	277.335	61.8494	34.3607	165.762	147.098	31.9949	49.8266	13.1312	61.0109	48.073	119.925	38.8245
	A03	BjuA03G50970PM	BjuA03g51620S	41824629	41831665	35833681	35840719	AT5G15630	COBL4	29.7698	28.7675	43.9152	25.0365	13.2814	42.6332	15.2742	8.79323	10.3762	3.21494	13.0635	11.9485	17.6946	4.79773
	B02	BjuB02G30820PM	BjuB02g33390S	51617942	51620189	51887637	51889220	AT5G22940	F8H	5.01749	5.73455	6.66797	6.06984	13.1438	6.41477	7.51897	5.66173	4.58349	8.14274	3.57574	5.88473	4.17596	6.70049
	A04	BjuA04G20900PM	BjuA04g22560S	27360651	27364433	18377302	18405188	AT2G35620	FEI2	8.21119	9.47981	10.5284	9.91293	8.95951	9.37917	10.7905	6.02728	4.14718	6.6603	4.04059	4.15314	5.04619	5.7201
	B04	BjuB04G08090PM	BjuB04g08940S	13290421	13293126	13765681	13768383	AT1G55120	FRUCT5	25.3841	18.9202	32.8892	19.5989	11.4952	19.7823	18.4146	11.7566	16.5831	4.62095	13.4334	3.56483	13.7628	6.99792
	B08	BjuB08G39440PM	BjuB08g42040S	64452340	64455676	58935976	58939679	AT2G38650	GAUT7	8.33605	8.1422	8.42089	8.3407	6.32862	9.39971	7.69632	5.36987	3.39151	3.50555	3.52806	4.05744	5.1213	3.63262
	B01	BjuB01G14170PM	BjuB01g13720S	10491745	10494157	8396043	8397873	AT3G02350	GAUT9	19.225	19.3465	21.7772	25.0862	14.6091	18.304	23.8754	12.9549	12.6553	8.89699	12.8768	11.5025	12.0914	8.99506
	B04	BjuB04G13820PM	BjuB04g15760S	32431203	32433681	30565479	30568047	AT1G31190	IMPL1	16.5545	18.1533	20.6491	17.6122	15.1799	14.5047	13.6897	10.244	8.8921	12.2828	11.1155	10.5138	9.75512	12.1983
	A07	BjuA07G21350PM	BjuA07g22800S	27353513	27357157	20788603	20792140	AT1G79500	kdsA1	5.04879	5.55297	6.1165	5.85833	5.9074	7.53657	7.63416	3.71772	3.90249	5.06966	4.4471	0.799421	4.98389	4.72561
	A05	BjuA05G07820PM	BjuA05g07850S	4731825	4734775	4757346	4760526	AT2G36530	LOS2	207.958	194.305	166.205	181.117	124.689	183.418	186.31	112.892	115.412	132.36	131.089	119.92	143.383	123.433
	B01	BjuB01G15340PM	BjuB01g15030S	11559574	11563390	9443737	9447671	AT3G21160	MANIA	8.41448	7.35947	11.014	7.04393	6.43582	7.93931	6.93523	3.73412	5.1158	3.05317	4.51195	4.69995	5.14745	3.0706
	A05	BjuA05G22020PM	BjuA05g23970S	28172525	28176580	22777182	22781044	AT3G21160	MANIA	10.5877	9.10128	8.32915	12.5165	8.7364	8.58188	9.95386	NA	NA	NA	NA	NA	NA	NA
	B02	BjuB02G65340PM	BjuB02g69480S	71942019	71945343	72054078	72057402	AT4G24620	PGI1	36.8907	45.729	53.512	46.9906	67.495	71.519	59.3187	38.7045	29.9942	65.4655	28.823	35.1861	41.3508	48.1462
	A10	BjuA10G07630PM	BjuA10g08280S	21425284	21429916	7115734	7120132	AT5G51820	PGM	15.4169	17.5385	32.5655	16.3286	38.2517	25.1067	30.3618	19.221	13.4005	27.1306	12.7498	14.0079	18.9099	35.081
	B02	BjuB02G21820PM	BjuB02g24590S	37068992	37073569	41619447	41624030	AT5G51820	PGM	21.2181	25.9592	26.7595	26.2125	35.1235	32.3609	32.4774	22.0407	19.7944	24.4542	18.3881	18.458	21.1973	28.9584
	A05	BjuB08G35370PM	BjuA05g04460S	61391062	61393183	2713687	2715973	AT2G45220	PME17	436.965	394.393	698.974	305.566	104.127	339.873	182.979	90.003	188.248	5.13407	162.959	142.751	90.1418	10.3575
	B03	BjuB03G54800PM	BjuB03g57960S	59531437	59532830	60562222	60563366	AT1G05850	POM1	353.503	231.54	462.519	483.348	112.849	450.342	360.768	160.08	232.942	54.5227	271.029	201.598	269.172	74.4692
	A08	BjuA08G29170PM	BjuA08g30230S	33267823	33269372	24663684	24665588	AT1G05850	POM1	454.401	305.324	762.923	533.82	99.8057	534.659	331.519	160.522	255.089	33.1642	295.571	219.966	266.948	34.3507
	B06	BjuB06G18850PM	BjuB06g19370S	13614250	13616254	13348908	13350227	AT1G05850	POM1	480.511	335.265	936.139	590.436	153.535	552.983	507.261	164.298	233.631	52.0546	259.326	200.656	257.521	63.0947
	A10	BjuA10G03760PM	BjuA10g03990S	2341885	2343682	2420697	2423044	AT1G05850	POM1	693.58	457.739	1291.26	939.923	157.353	864.767	920.209	262.666	410.303	42.3413	442.209	354.674	464.272	89.2314
	B03	BjuA08G23100PM	BjuB03g51230S	30318238	30319652	57482263	57483526	AT1G21460	SWEET1	165.61	152.521	607.622	286.614	43.6331	459.687	151.588	113.845	165.554	35.294	311.489	158.702	277.064	46.5482
	B06	BjuB06G03490PM	BjuB06g03420S	3288099	3290234	2991475	2993438	AT3G55440	TPI	127.61	153.789	136.671	151.692	259.268	112.924	167.886	147.89	119.305	147.503	137.765	157.473	74.0508	191.933
	B05	BjuB05G18340PM	BjuB05g20440S	33587770	33589790	31496094	31498309	AT3G44990	XTR8	45.9096	73.8711	107.345	99.5331	17.0547	251.94	74.9265	13.4163	31.1054	1.70776	32.0835	34.0579	186.745	11.0251
	B04	BjuB01G13940PM	BjuB04g52960S	10328511	10331692	56687183	56690835	AT5G64570	XYL4	62.2019	78.2097	59.3695	57.6151	43.7492	77.8483	58.5062	NA	NA	NA	NA	NA	NA	NA
Photosynthesis	A07	BjuA07G17630PM	BjuA07g18880S	25105312	25106824	18516710	18518378	AT3G54890	LHCA1	40.8177	87.8858	47.3167	69.1735	130.795	59.7458	53.6165	47.9254	31.4214	76.7573	43.5576	41.5259	36.8264	69.9604
	B06	BjuB06G09840PM	BjuB06g09920S	7087944	7089530	6934715	6936072	AT3G54890	LHCA1	63.2993	127.025	89.7595	101.802	287.47	110.448	107.892	89.3027	38.4811	195.978	48.9364	72.2326	65.1323	136.431
	A09	BjuA09G42100PM	BjuA09g56280S	59483064	59484210	60120456	60121801	AT1G61520	LHCA3	46.3308	106.73	93.2248	98.2693	263.353	77.2675	76.3324	48.6079	38.6528	125.185	44.0548	58.1037	63.3854	119.277
	B08	BjuB08G18260PM	BjuB08g19720S	38620133	38621846	32855582	32857194	AT4G10340	LHCB5	111.144	151.442	139.373	155.747	424.786	142.408	178.189	188.74	77.0117	244.199	83.7006	143.168	116.261	252.739
	A09	BjuA09G32670PM	BjuA09g45960S	50337271	50338828	51096782	51098275	AT4G10340	LHCB5	203.641	220.243	227.925	251.573	727.741	227.22	254.918	294.828	124.323	395.289	147.349	235.029	214.043	432.207
	B04	BjuB04G48770PM	BjuB04g52760S	58822126	58823407	56572840	56573820	AT5G64040	PSAN	41.3536	37.0468	26.2213	29.4576	68.9847	30.5125	35.2236	26.6029	16.5939	43.171	21.2412	25.4932	19.9633	39.2201
	A06	BjuA06G15750PM	BjuA06g15960S	10911580	10912303	9801714	9802653	AT5G64040	PSAN	40.1889	46.7751	40.1178	39.4282	113.695	36.1677	38.7492	36.5157	19.0319	62.4672	23.0511	33.5788	25.4208	50.4384
	B03	BjuB03G53920PM	BjuB03g57030S	59165732	59166563	60178424	60179228	AT1G08380	PSAO	44.0203	95.5237	62.4466	77.1631	189.147	74.7837	76.1832	51.5428	30.509	150.868	33.8186	57.7889	52.8509	103.727
	B06	BjuB06G40060PM	BjuB06g43390S	58015278	58016874	61847874	61849492	AT5G66570	PSBO-1	36.2367	43.3736	34.6131	52.8464	121.759	56.5314	63.8148	59.2347	18.2555	163.519	25.9176	62.6086	52.9332	123.181
	B07	BjuB07G33230PM	BjuB07g37040S	51105552	51107039	49586049	49594549	AT5G66570	PSBO-1	48.0801	84.5139	70.8507	54.4681	182.987	79.4548	98.5583	72.6317	40.5934	166.605	31.9203	47.2981	63.3508	131.035
	B04	BjuB04G49990PM	BjuB04g53840S	59582203	59583819	57238484	57239937	AT5G66570	PSBO-1	59.9104	98.5765	74.6317	101.033	177.933	79.7908	91.0188	93.2274	35.0395	172.531	41.2449	76.5459	64.6808	136.432
	A02	BjuA02G00160PM	BjuA02g00170S	52846	54505	94101	95772	AT5G66570	PSBO-1	80.1807	101.029	86.0613	98.2834	251.111	90.633	116.485	102.676	43.2957	159.558	54.7669	78.3566	69.3466	147.332
	A09	BjuA09G47850PM	BjuA09g62310S	64418748	64420616	64760345	64762165	AT5G66570	PSBO-1	99.0518	144.406	90.8391	148.433	339.659	132.522	132.989	142.002	53.2927	149.597	75.1709	117.794	94.5116	131.498
	B05	BjuB05G46580PM	BjuB05g49520S	61252969	61254046	57933712	57934790	AT4G21280	PSBQ-1	20.0398	20.0012	10.7282	19.7463	29.6537	16.042	14.714	14.7242	12.1264	24.6685	18.3416	14.5806	16.6116	25.1419
	A01	BjuA01G34500PM	BjuA01g33380S	50161278	50162303	28052121	28053169	AT4G21280	PSBQ-1	21.8516	33.8738	20.0398	21.1438	54.2006	26.2273	11.4503	24.6567	29.5048	49.4775	16.1055	33.1349	34.284	19.481
	B08	BjuB08G21430PM	BjuB08g24090S	44019217	44020749	40407840	40409464	AT4G05180	PSBQ-2	79.592	111.624	76.4693	92.0688	255.768	100.99	128.983	108.835	53.0928	220.175	72.6526	109.282	87.2471	175.642
	B05	BjuB05G01210PM	BjuB05g01340S	831241	832335	842835	843943	AT1G79040	PSBR	101.245	149.85	92.4803	111.36	204.72	156.255	142.547	74.2519	38.0036	203.665	54.9674	61.0871	61.4511	99.8473
	A04	BjuA04G18180PM	BjuA04g19420S	25200164	25201112	16469824	16470706	AT2G30570	PSBW	53.1051	94.6817	53.455	70.3592	203.45	83.5576	85.9084	55.367	29.1222	146.791	33.8841	47.8283	40.8862	101.216
	B01	BjuB01G37890PM	BjuB01g39590S	56608813	56609777	50098586	50099056	AT2G30570	PSBW	67.5203	128.286	90.0316	130.374	369.739	124.908	134.542	57.776	48.1724	307.867	53.0724	85.4062	73.8334	173.221
	B05	BjuB05G09430PM	BjuB05g10370S	9609956	9610734	9162828	9163696	AT1G67740	PSBY	42.3142	33.0315	32.1507	30.0829	87.6456	32.907	28.6409	36.3999	31.3109	29.2694	46.6625	43.1341	41.3135	53.5015
	A02	BjuA02G24600PM	BjuA02g26460S	37229491	37230181	24092524	24093278	AT1G67740	PSBY	51.9935	37.5096	26.9145	29.9418	85.1655	33.6182	36.7205	48.4956	34.1209	48.8732	45.5383	40.5763	36.1449	66.4747
	A04	BjuB01G25780PM	BjuA04g12740S	44256770	44257769	11652307	11653219	AT5G38410	RBCS3B	26.5636	33.9801	35.9639	23.2864	112.897	33.2494	40.3942	43.5249	8.67613	85.1138	18.3348	28.7617	21.3243	56.3589
	A09	BjuA09G54870PM	BjuA09g70090S	69300103	69303973	69331251	69342392	AT4G02260	RSH1	1.79098	2.49572	1.73934	2.28279	2.56701	2.32433	1.31858	1.71127	1.03712	1.71938	1.21038	1.0949	1.0912	0.905299
	B08	BjuB08G23640PM	BjuB08g25780S	47596837	47611305	42032656	42046946	AT4G02260	RSH1	2.888	3.29321	2.8123	4.02891	3.59964	3.30126	3.81286	2.36453	1.39018	1.76728	1.68737	2.67105	1.8098	1.75786
Transcription factors	B08	BjuB08G10360PM	BjuB08g10470S	12218979	12221218	8153426	8155395	AT3G49530	ANAC062	39.879	67.3995	67.9031	46.8752	4.93656	33.0113	69.0245	6.19006	17.3532	3.99291	15.7433	10.5916	13.0135	5.62036
	B02	BjuB02G57100PM	BjuB02g61070S	67586871	67590886	67753623	67766827	AT4G18020	APRR2	9.86106	12.8723	8.96961	11.8263	12.7839	16.1117	24.2027	5.67043	3.92939	13.2646	4.17248	4.23856	5.18491	11.2236
	B06	BjuB06G38680PM	BjuB06g41960S	56818892	56821777	60699146	60701885	AT2G28350	ARF10	10.2821	7.28563	7.60648	6.12404	4.85244	9.64219	5.36666	4.44405	3.05418	3.02382	1.55205	2.98489	4.26751	1.95697
	A07	BjuA07G21910PM	BjuA07g23420S	27699238	27701503	21126527	21128929	AT1G77850	ARF17	13.1372	7.62235	8.39899	8.40845	4.13307	7.68643	6.64203	6.16088	6.76331	1.13174	4.83144	5.45163	5.54984	2.00323
	A02	BjuA02G09580PM	BjuA02g10270S	7710766	7712809	7252980	7255126	AT2G01760	ARR14	7.96772	19.4021	13.3817	14.9013	3.89696	26.2462	17.439	2.60252	3.08102	4.58713	3.11435	2.32169	4.53839	5.41193
	A07	BjuA07G09260PM	BjuA07g10360S	18914151	18916065	12585179	12587765	AT1G28050	BBX13	7.05853	10.4674	4.24184	11.4197	4.00191	14.5881	17.5731	4.72549	3.66924	3.63258	2.32682	4.30503	5.50547	4.34679
	B04	BjuB06G16010PM	BjuB04g25520S	11590264	11592754	39067779	39071151	AT1G19700	BEL10	59.5498	21.5917	36.5844	21.5433	2.39256	13.1573	20.7493	21.6889	17.5513	0.570941	13.3579	10.4231	3.23047	3.67179
	A04	BjuA04G14480PM	BjuA04g15240S	22241080	22246193	13543861	13548990	AT2G23760	BLH4	61.5629	38.9472	56.9079	55.09	6.76382	35.8455	41.4516	19.9982	10.8722	4.23285	10.7876	11.729	12.978	6.45311
	B02	BjuB02G70410PM	BjuB02g73700S	74439479	74440561	74674952	74675662	AT4G34590	bZIP11	NA	NA	NA	NA	NA	NA	NA	10.5969	13.7137	10.7299	12.3657	12.351	11.1462	11.6416
	B04	BjuB04G29410PM	BjuB04g32360S	45335065	45336193	43187709	43188996	AT2G18160	bZIP2	36.4039	55.3276	37.3956	54.4152	9.59727	40.869	60.0112	8.61397	10.0247	11.4693	4.73289	11.832	3.85416	3.69536
	A03	BjuA03G39060PM	BjuA03g39580S	34724311	34726703	29120024	29122054	AT3G54620	BZIP25	65.4503	37.4755	54.4301	41.7115	86.069	51.9169	38.6606	47.2771	45.7832	32.7686	59.7985	44.335	41.5449	45.0619
	A08	BjuA08G06060PM	BjuA08g06520S	6985686	6986838	6241495	6242556	AT1G42990	BZIP60	113.563	86.2045	82.9146	72.1952	35.4277	64.7147	69.8067	42.1375	65.8623	18.6662	73.3435	61.7906	62.9303	32.3231
	A07	BjuA07G32320PM	BjuA07g34530S	34785839	34787295	27896561	27898037	AT1G75080	BZR1	11.0545	22.1888	8.79223	14.8051	6.93786	10.8442	12.5555	7.14982	5.62319	2.77021	7.41849	8.00462	7.64195	8.88989
	B08	BjuB08G12150PM	BjuB08g12520S	14835655	14838854	10453104	10455307	AT3G47500	CDF3	44.9566	22.6201	16.7049	33.0239	4.53396	13.4426	23.8765	12.7675	8.62829	1.58928	7.42249	6.47617	6.54671	2.97543
	A02	BjuA02G29630PM	BjuA02g31770S	41140419	41143335	27963250	27966166	AT5G57390	CHO1	7.86371	14.7475	12.8414	30.0352	66.3796	19.7655	61.5147	12.6604	2.76432	42.2615	2.64749	6.32886	7.59062	26.8237
	B02	BjuB02G62260PM	BjuB02g66260S	70205140	70206461	70330671	70332444	AT5G24930	COL4	72.0775	35.6865	16.1677	21.4988	24.4355	32.2755	63.1051	34.8295	33.0787	9.29988	11.7304	34.9915	27.157	28.6669
	A06	BjuB07G29610PM	BjuA06g11660S	48801626	48802997	6916032	6917625	AT5G24930	COL4	NA	NA	NA	NA	NA	NA	NA	51.2299	32.5893	49.3863	44.672	36.8673	32.16	45.9557
	B06	BjuB06G53370PM	BjuB06g58070S	66617007	66617635	71560642	71561270	AT2G46410	CPC|	NA	NA	NA	NA	NA	NA	NA	17.0092	0.1871	0.774578	0.267869	0.155521	0.31967	0.050946
	A04	BjuA04G14230PM	BjuA04g15000S	22022803	22023827	13331275	13332279	AT2G23340	DEAR3	NA	NA	NA	NA	NA	NA	NA	12.4269	7.57608	5.05426	9.78796	6.80375	11.1564	5.9288
	B06	BjuB06G33310PM	BjuB06g36130S	51382664	51386164	55413797	55415278	AT3G48160	DEL1	70.135	45.0347	64.4585	38.6444	3.758	36.3423	21.899	NA	NA	NA	NA	NA	NA	NA
	A04	BjuA04G24230PM	BjuA04g26050S	29442241	29444056	20439242	20440165	AT2G41070	EEL	NA	NA	NA	NA	NA	NA	NA	6.16295	6.27253	17.4257	6.94938	8.99418	6.68823	14.7219
	A02	BjuA02G08720PM	BjuA02g40290S	6698784	6701022	34112534	34119143	AT2G03500	EFM	3.88261	19.1977	15.5128	13.0544	20.4275	13.2624	16.5114	3.3947	1.30248	17.754	1.10192	2.00982	3.84947	7.71544
	B03	BjuB03G24290PM	BjuB03g27190S	40890150	40891759	41725002	41730651	AT1G73730	EIL3	NA	NA	NA	NA	NA	NA	NA	14.1033	7.8632	3.60342	7.26689	4.71435	5.73682	3.03061
	B01	BjuB03G14140PM	BjuB01g14670S	32089353	32092014	9131405	9134340	AT3G20770	EIN3	42.7539	26.4377	18.6322	28.8471	20.4708	27.9131	30.9774	21.6052	16.8564	11.6165	15.6254	16.4481	18.9259	12.4877
	A03	BjuA03G24210PM	BjuA03g24780S	26288437	26289394	20870903	20871920	AT3G15210	ERF4	111.96	87.9017	122.361	67.7545	22.5633	50.7659	68.3167	20.0425	29.0548	15.9668	22.7368	15.4119	16.983	7.77073
	A01	BjuA01G08340PM	BjuA01g08480S	9240198	9241439	5654197	5655657	AT3G16770	ERF72	267.899	289.763	94.2412	312.988	92.0762	96.0428	185.632	100.404	143.393	33.1718	118.069	195.627	63.5432	106.461
	B03	BjuA07G33310PM	BjuB03g13340S	35301259	35304559	31235890	31238571	AT1G76320	FRS4	9.24009	24.2794	21.5843	18.231	15.0367	17.7799	7.60631	2.53371	11.7865	9.79518	12.4268	2.24782	11.8208	1.18599
	B03	BjuB03G35190PM	BjuB03g38240S	48642357	48644106	49685104	49686975	AT3G24050	GATA1	30.2247	27.6721	32.1891	18.7296	12.7124	25.285	17.4456	9.65159	13.1084	8.80996	11.7233	13.3495	13.1711	10.0759
	A01	BjuA01G32250PM	BjuA01g31170S	48456409	48458108	26356712	26358389	AT4G24150	GRF8	11.7082	9.68422	4.20441	9.09722	2.11494	7.44631	8.41487	3.31237	3.59563	0.381684	4.29665	1.81256	1.64203	1.07833
	B03	BjuB03G11080PM	BjuB03g12690S	29535624	29537621	30774223	30776453	AT1G76890	GT2	22.9953	3.50576	15.8538	10.1943	0.275868	22.8703	7.56187	3.45019	3.98109	0.216564	6.21953	5.41046	4.48206	0.60106
	A09	BjuA09G09700PM	BjuA09g10610S	5777507	5779167	5654409	5656136	AT2G22430	HB6	26.5568	50.9207	15.2589	63.756	20.0224	33.3531	58.9119	10.0359	25.5359	8.14613	21.4697	22.3613	20.0738	9.71709
	A01	BjuA01G01810PM	BjuA01g01670S	1880095	1883020	1175546	1179255	AT4G38130	HD1	41.4851	39.6442	30.1691	38.9612	66.9478	41.3268	47.7541	NA	NA	NA	NA	NA	NA	NA
	A05	BjuA05G31300PM	BjuA05g33660S	34460003	34461381	28917141	28918397	AT3G10040	HRA1	15.0174	141.88	24.359	102.523	1.54958	34.3039	11.4158	6.57833	0.702963	14.8216	0.778007	0.607647	1.14826	0.37046
	A01	BjuA01G27050PM	BjuA01g25650S	45096559	45097808	22907830	22909078	AT4G15802	HSBP	73.7617	81.649	104.123	78.6702	114.093	89.5449	95.4786	32.7007	40.6576	95.0085	41.1281	45.3702	46.963	53.0506
	A01	BjuA01G43640PM	BjuA01g42230S	55822252	55823866	33872275	33873819	AT4G36990	HSF4	35.2346	55.5871	51.3691	36.514	10.2778	12.9352	18.4686	13.2404	19.2392	3.25617	13.8048	8.2784	7.94139	5.7815
	B01	BjuB01G37750PM	BjuB01g39420S	56499482	56503125	50003854	50012573	AT2G30470	HSI2	4.05605	11.886	9.7525	6.5543	7.41765	13.4854	10.2744	1.3953	9.54393	3.3379	8.96774	1.77278	6.46271	7.0645
	B05	BjuB05G44280PM	BjuB05g47090S	59803897	59806391	56510994	56514870	AT4G17695	KAN3	35.7865	23.8542	102.092	46.0534	2.1612	39.1124	51.2653	4.54715	2.0503	0.462389	5.62729	11.3072	3.71967	3.94791
	A01	BjuA01G00730PM	BjuA01g00570S	709396	710660	411309	412187	AT3G02550	LBD41	175.799	298.556	263.539	251.121	5.22526	89.554	30.9242	61.2726	1.37463	50.2359	2.60305	2.38545	8.7086	1.9112
	A08	BjuA08G30340PM	BjuA08g31530S	33820973	33824603	25246794	25249509	AT1G01060	LHY	NA	NA	NA	NA	NA	NA	NA	25.6762	10.9775	0.341372	13.8267	7.00602	5.05556	2.90908
	B02	BjuB02G55710PM	BjuB02g59700S	66749023	66756579	66889528	66907187	AT4G21750	ML1	33.2838	90.1465	40.8434	124.025	17.6346	32.1792	62.5797	10.0527	6.43252	11.7945	5.26926	8.86738	6.96344	8.96247
	B02	BjuB02G72600PM	BjuB02g75940S	75642045	75643490	75895033	75896702	AT4G38620	MYB4	NA	NA	NA	NA	NA	NA	NA	22.3604	9.66418	3.38761	8.78093	6.511	7.70665	2.55552
	B03	BjuB03G42780PM	BjuB03g46080S	53440359	53441688	54540206	54541581	AT4G38620	MYB4	72.7743	28.8091	27.204	32.3104	4.95182	37.2137	17.2934	28.1625	17.7958	0.249123	19.5504	23.2428	14.3965	11.1065
	B01	BjuB01G08650PM	BjuB01g07980S	6411845	6413149	4254841	4256156	AT3G13540	MYB5	24.8897	7.80429	28.108	29.5265	2.02909	35.1682	29.3392	8.75117	6.89138	0.51689	11.3445	8.79097	16.4173	0.533256
	A03	BjuA03G50010PM	BjuA03g50680S	41245125	41246834	35385728	35387437	AT5G17800	MYB56	12.5343	17.9912	10.4466	4.36408	8.30416	11.4136	8.13703	11.4111	10.9617	5.39008	8.95809	12.6358	9.58803	13.3844
	B08	BjuB08G24300PM	BjuB08g26580S	48602539	48634583	42825875	42827981	AT4G01550	NAC069	0	37.3038	30.4749	30.863	1.20648	21.471	47.6934	0	6.18639	0.589469	5.96674	3.33437	3.9814	1.21742
	A03	BjuA03G24110PM	BjuA03g24710S	26246097	26247182	20826568	20827813	AT3G15500	NAC3	91.3508	4.14029	3.85601	6.68806	1.08041	5.51466	3.93059	20.5024	1.29846	0.238418	1.53862	5.77947	0.559303	1.229
	B06	BjuB06G45560PM	BjuB06g49090S	61564417	61566575	65381242	65383223	AT2G34720	NF-YA4	15.5662	10.6758	19.4154	9.95538	21.1652	7.9026	11.2489	7.1542	5.75021	9.00792	6.18532	5.65679	5.77902	7.56043
	A08	BjuA08G10030PM	BjuA08g11120S	20594394	20597214	12874716	12877123	AT4G17230	SCL13	9.2549	21.3874	12.4026	8.82595	2.57193	13.1227	16.5124	3.57835	7.77646	2.56383	3.40301	7.64189	6.99441	6.21707
	A04	BjuA04G02010PM	BjuA04g02080S	1477104	1479911	1592829	1596710	AT3G58780	SHP1	NA	NA	NA	NA	NA	NA	NA	21.3964	16.6808	1.09752	19.4287	20.4095	16.2576	3.72905
	B05	BjuB05G58400PM	BjuB05g61070S	68517184	68523843	65371752	65373785	AT4G36930	SPT	NA	NA	NA	NA	NA	NA	NA	1.71714	3.71174	25.3853	1.92615	5.94011	5.41891	15.5845
	B06	BjuB06G36150PM	BjuB06g39290S	54353478	54354874	58214687	58216489	AT2G31380	STH	52.318	9.90673	26.0774	8.04483	0.0493056	2.97157	3.56817	3.69268	8.00681	1.86853	7.71257	3.4714	5.56525	2.30111
	B06	BjuB06G18940PM	BjuB06g19520S	13674219	13676935	13412186	13413668	AT1G06040	STO	15.5795	49.7892	30.416	52.497	18.4995	54.8661	19.2413	12.8642	56.8404	9.86623	56.0902	50.7641	54.3067	11.4249
	A09	BjuA09G30690PM	BjuA09g31830S	22049949	22051936	21284894	21285610	AT1G34370	STOP1	NA	NA	NA	NA	NA	NA	NA	3.6803	11.4924	11.7865	13.3246	12.3946	4.2545	14.1229
	B02	BjuB02G65170PM	BjuB02g69260S	71853265	71855038	71952589	71954798	AT4G24240	WRKY7	63.2034	135.599	59.2486	59.5324	33.6027	108.722	103.952	42.1544	48.812	17.2274	38.42	47.3181	31.6689	57.1599
Other	B08	BjuB08G57190PM	BjuB08g60250S	77278211	77279691	70804892	70806448	AT5G03455	ACR2	26.3679	31.9762	21.3089	18.1679	15.9199	27.3789	23.9073	12.4399	16.7721	13.3875	10.1806	16.0047	14.4657	13.3641
	B05	BjuB05G57630PM	BjuB05g60240S	67668328	67670072	64745643	64747088	AT4G35970	APX5	6.61017	7.4455	6.94777	5.79003	1.75103	5.87264	3.06121	1.36145	1.91977	0.505468	2.02788	2.37616	1.53872	1.85006
	B08	BjuB08G51190PM	BjuB08g54060S	72543626	72547874	67002980	67004311	AT4G27140	AT2S1	111.782	106.97	99.3089	125.021	84.39	141.234	157.371	138.644	103.699	140.139	90.5684	103.342	122.838	143.665
	B08	BjuB08G55990PM	BjuB08g59440S	75854484	75857833	70367733	70371209	AT5G06610	BDR1	21.3773	33.7369	145.505	46.0535	4.84838	41.8056	112.19	2.818	15.0312	0.450232	20.4096	9.54409	16.1945	4.5481
	B08	BjuB08G50740PM	BjuB08g53560S	72253323	72255414	66742846	66745060	AT5G19000	BPM1	4.92919	4.36	5.47253	4.45427	3.65527	4.24812	3.61179	2.69853	2.81224	2.1006	3.07009	2.11221	2.41189	1.92036
	B08	BjuB08G54400PM	BjuB08g57350S	74354936	74356329	68943651	68945041	AT5G10960	CAF1i	79.3005	53.913	74.3858	62.296	27.4928	51.852	46.5305	37.5169	48.8635	16.2825	53.3335	39.6322	32.7709	23.7127
	A01	BjuA01G24700PM	BjuA01g23210S	42755549	42757563	20602563	20604385	AT3G49720	CGR2	10.07	9.93658	9.53659	10.8529	7.05166	6.05525	9.0733	4.33696	6.22653	3.20396	6.19497	2.52714	3.16638	3.89656
	B05	BjuB05G49400PM	BjuB05g52440S	63032770	63033829	59627382	59628837	AT4G25080	CHLM	13.7904	18.7833	9.98752	10.4662	26.4827	17.8804	11.3549	25.9824	11.9295	44.2207	4.25114	16.8567	15.1656	11.1195
	A08	BjuA08G13100PM	BjuA08g14420S	23178310	23179407	15403585	15404562	AT2G27970	CKS2	66.4523	99.5568	56.6933	85.4907	99.3936	91.4641	80.2308	34.3003	45.9452	107.948	57.3953	44.8694	65.2903	59.3483
	A02	BjuB05G15420PM	BjuA02g16900S	18789200	18831987	16475435	16478334	AT4G04720	CPK21	11.3768	8.19498	9.22346	9.45838	10.6087	12.2618	9.64866	7.06766	6.03505	5.8621	6.5862	5.91793	7.07475	4.47564
	B05	BjuB05G57810PM	BjuB05g60460S	67835849	67843964	64897422	64905481	AT4G36280	CRH1	9.5766	12.8043	10.2858	12.0117	10.6911	9.32955	9.97562	5.79124	9.04528	6.37383	9.71294	9.65956	6.15782	6.67437
	B08	BjuA03G56540PM	BjuB08g59960S	44537090	44539516	70653266	70655424	AT5G02260	EXP9	64.8041	176.184	112.951	145.026	19.8991	115.051	44.541	41.5409	104.122	6.15212	74.0544	79.1818	125.832	11.1697
	A04	BjuA04G08200PM	BjuA04g08330S	16145460	16149480	7725649	7729707	AT5G35700	FIM2	65.4641	57.2213	110.618	62.4135	7.2268	26.1461	67.84	12.781	7.54301	4.40832	8.75845	10.3392	8.17652	10.2544
	B04	BjuB04G39590PM	BjuB04g43110S	53118382	53122011	51053010	51056686	AT5G43870	FL1	7.62787	6.42937	3.56076	4.69694	2.08816	2.75514	6.87382	NA	NA	NA	NA	NA	NA	NA
	B08	BjuA03G56160PM	BjuB08g60920S	44373747	44374478	71171725	71172760	AT5G03170	FLA11	41.0561	73.4391	37.3094	84.2517	10.6116	38.4011	28.299	13.1732	2.54696	0.400709	7.70145	6.35357	10.2032	2.87664
	A02	BjuA02G29850PM	BjuA02g31990S	41289163	41289904	28111979	28112738	AT5G57685	GDU3	26.2843	26.3312	15.2405	11.5185	11.3018	18.6272	14.9622	17.3767	14.8177	9.8663	8.68503	21.2602	11.2557	12.2809
	B08	BjuB08G55200PM	BjuB08g57670S	74959249	74963825	69149386	69155461	AT5G08450	HDC1	11.9784	15.6171	14.7864	19.2589	13.7624	14.4798	20.3406	5.16013	10.13	13.2094	11.063	8.7244	5.66266	10.9322
	B08	BjuB08G57220PM	BjuB08g60280S	77287318	77289180	70814010	70815872	AT5G03380	HMP43	33.9243	39.025	39.0557	20.3091	3.34651	8.49497	5.24685	12.6439	29.0783	2.25289	12.8121	23.4687	19.4771	4.82613
	A04	BjuA04G25670PM	BjuA04g27690S	30933017	30935424	21436605	21439013	AT2G43910	HOL1	13.8964	25.823	10.3546	15.6087	8.65621	35.1745	36.4394	8.77975	13.7894	5.46823	18.4761	38.6169	31.5095	44.2506
	B08	BjuB08G57260PM	BjuB08g60330S	77310404	77312406	70838344	70840372	AT5G03290	IDH-V	7.83208	7.65741	7.65949	8.08476	5.51785	7.56959	7.39239	4.83281	6.95339	5.76527	7.13188	6.28367	6.51381	5.82398
	B08	BjuB08G57340PM	BjuB08g60880S	77421638	77423610	71143142	71145391	AT5G03040	iqd2	19.9524	15.2432	23.4324	15.0337	2.65729	29.4479	11.527	5.53571	4.61736	2.59378	9.12787	6.6132	7.60904	5.90476
	B04	BjuB04G22790PM	BjuB04g25360S	40996283	40999267	38940375	38948836	AT1G19870	IQD32	16.6829	14.5731	59.7822	17.4428	8.71014	19.0722	15.8351	8.50168	5.34215	7.0385	5.61239	8.2469	6.95286	5.64864
	B08	BjuB08G57320PM	BjuB08g60900S	77403102	77405821	71160930	71163086	AT5G03140	LecRK-VIII.2	18.6816	21.8356	19.4054	22.3243	3.04997	29.832	13.5458	7.3056	14.8235	2.03151	13.4153	9.33856	17.2613	4.12447
	B08	BjuB08G57110PM	BjuB08g60150S	77252471	77254842	70779456	70781626	AT5G03630	MDAR2	5.6084	9.83373	3.58523	6.48865	1.01015	4.24562	4.13389	1.46245	6.18742	0.320004	6.27802	3.48871	5.29657	2.24584
	B08	BjuB08G51200PM	BjuB08g54070S	72550836	72555776	67034051	67038334	AT5G17920	METS1	6.1873	6.68428	4.83282	5.52011	2.87948	3.74988	5.67047	3.51898	3.15171	1.52603	1.87544	1.65653	1.58471	2.9142
	B08	BjuB08G57430PM	BjuB08g60800S	77443794	77445845	71121694	71122699	AT5G02770	MOS11	22.6825	30.7098	24.9477	32.0122	17.3773	39.0182	34.8232	16.8071	13.9473	18.2909	13.5035	15.1532	17.7578	13.8943
	A01	BjuA01G30030PM	BjuA01g28740S	47126952	47148829	24989470	24991145	AT4G26720	PPX1	28.3023	20.2738	20.8216	24.3757	19.7555	24.4569	22.4316	13.4556	14.8166	12.287	17.4704	14.8546	17.1269	12.0344
	B08	BjuB08G57750PM	BjuB08g60070S	77643402	77644763	70683826	70685562	AT5G02040	PRA1.A1	15.3664	18.2524	19.7053	15.655	11.7967	14.959	15.4261	8.97258	12.5998	11.504	12.881	6.30076	13.7745	10.4739
	B01	BjuB01G39760PM	BjuB01g41720S	58221617	58223723	51641250	51643383	AT2G33380	RD20	91.49	111.696	46.6301	134.141	25.6955	81.5179	81.7762	22.0926	91.2241	1.88726	73.3596	80.4458	75.4423	9.2197
	A10	BjuB04G02350PM	BjuA10g05790S	3361666	3364195	3674909	3677499	AT1G47128	RD21	17.0515	42.5181	12.7448	50.9914	27.15	46.0485	23.3586	8.08477	16.7423	1.82608	18.2949	28.2117	28.5857	3.65734
	B07	BjuB07G18020PM	BjuB07g20920S	40320696	40322921	38580595	38582719	AT3G11820	SYP121	13.5694	6.52435	23.6172	15.3253	8.32848	24.1763	18.2927	4.05465	4.10419	6.25181	6.61846	5.81461	10.6774	5.91905
	A02	BjuA02G08530PM	BjuA02g08980S	6540554	6542500	6272016	6274594	AT2G03840	TET13	13.2837	16.5603	16.0655	13.0622	8.69546	14.0826	12.7002	NA	NA	NA	NA	NA	NA	NA
	B05	BjuA05G16540PM	BjuB05g54020S	12571652	12575152	60383280	60386672	AT4G27060	TOR1	8.30469	7.08126	7.33107	8.87091	6.03202	7.92314	8.20246	6.92708	4.88523	3.36667	5.4991	4.93211	5.95129	4.84893
	B08	BjuA03G55270PM	BjuB08g58960S	43934139	43936575	70041799	70043965	AT5G05080	UBC22	43.3657	23.0141	33.8351	18.1617	18.9844	26.0581	19.589	19.9055	16.424	16.6186	9.19382	11.7146	15.6629	9.3038
	B08	BjuB08G51110PM	BjuB08g54760S	72499433	72504642	67449388	67451756	AT5G16310	UCH1	35.0234	21.4937	34.0479	29.6879	21.6561	24.9528	30.6075	15.6309	11.2402	15.1091	7.17051	13.2166	18.8728	13.8338
	A04	BjuA04G09900PM	BjuA04g10140S	18227730	18229923	9575076	9577045	AT5G39320	UDG4	26.5046	26.2124	35.7029	35.123	14.4415	26.6182	17.2319	15.454	14.4407	14.7589	16.8891	17.1673	18.5904	3.28815
	A06	BjuA06G35300PM	BjuA06g38130S	42305097	42307125	33212379	33214422	AT1G48550	VPS26C	7.904	7.35718	9.81182	6.58621	3.77565	9.09418	5.78699	NA	NA	NA	NA	NA	NA	NA
