# Supplementary material for: Natural variations in TT8 and its neighboring STK confer yellow seed with elevated oil content in Brassica juncea
Source: Proc Natl Acad Sci U S A. 2025 Jan 30;122(5):e2417264122. doi: 10.1073/pnas.2417264122 (PMC11804580; doi:10.1073/pnas.2417264122)
Supplement: Supplementary file 32 — Dataset S31 (XLSX) [file pnas.2417264122.sd31.xlsx]

## Sheet: Dataset S31
Supplementary Table S31. The primer sequences used in this study.
Primer name	Primer sequence (5' to 3')
for amplification of TT8.A09 gene
BJT8U6F	GAATTAGCCGTGGTCAATTTAAATC
BJT8U4R	AACTGATAATGTAGCATAGACGACGCTA
for amplification of TT8.B08 gene
BJT8U7F	CATACTGATTAACCGTGTTCCCAAACC
BJT8U4R	AACTGATAATGTAGCATAGACGACGCTA
for amplification of STK.A09 gene
STK.A09-SNP-F	ATTACCATGCTATGAAAACCCT
STK.A09-SNP-R	ATGAATTCTTCTTCGTTAGATG
for amplification of STK.B08 gene
STK.B08-SNP-F	CATATAAACATACCATGCTTGAG
STK.B08-SNP-R	GTTTCGGTCATATCAGATAAGG
for vector reconstruction and PCR verification
PM-TT8.A09-F	GCGAATTCCGGAGTTTAAAGAAATTG
PM-TT8.A09-R	GCGAGCTCGAGTTTATTATTATATATGATTTGATG
PM-TT8.B08-F	GCGAATTCTTTGGTTTTCGATTCAAG
PM-TT8.B08-R	GCGAGCTCGAGTTTATTTTGAGATATG
Vector-R	TTCACCCTCTCCACTGACAG
for qRT-PCR
UBQ9-F	GAAGACATGTTCCATTGGCA
UBQ9-R	ACACCTTAGTCCTAAAAGCCACCT
TT8.A09-F	GCTATTTCTGCAAAGACAGTGGT
TT8.A09-R	TCGGGTGGTTGTGGAAGAAAC
TT8.B08-F	GCTATTTCTGCAAAGAGTGCCAAAATTC
TT8.B08-R	TCGGGTGGTTGTGGAAGAAAC
STK.A09-F	CCTACAGAAAAGGGAGATTGAGCT
STK.A09-R	CAGAGCCAGAACCCGTAGTCA
STK.B08-F	ACCTGCAGAAAAGGGAAATTGAGCT
STK.B08-R	TCCAGAACCAGAACCAGTAGTCAT
PAL1.A05-F	GCGGCTATTATGGAACACATCC
PAL1.A05-R	TGGAAGTTACCTCCGTGAATCG
PAL1.B06-F	GGCGGGACTGAGAAGAATGTAG
PAL1.B06-R	ACAGCGGATAAGACCGACACTC
PAL2.A07-F	GGTTTACCTTCGAACTTAACAGC
PAL2.A07-R	TGTCAACAGCTTCTGAAGTCTTAC
PAL2.B08-F	GGTGCTGGCGGAGGTCTTATC
PAL2.B08-R	GGTGCTTCAGCCTGTGCGTCAG
C4H.A04-F	CGGTAATGACTTTAGGTATGTGCC
C4H.A04-R	TGTTGAGTGGTTTAGGATGTGC
C4H.B08-F	GACTTCAGGTATGTGCCGTTTG
C4H.B08-F	TTGTGGAGTGGTTGAGGATGTG
4CL1.A05-F	TAGGGTTGTCAAGTCTGGTGCT
4CL1.A05-R	AACCACCGTACCACAAGCTCC
4CL1.B06-F	TAGAGTCATGAAATCTGGTGCC
4CL1.B06-R	TCACCACAGTACCACAAGCTCCT
ANS.A01-F	TCAAGCCAGCGGAAAGATTCA
ANS.A01-R	TCGTTGCTTCAATGTAATCAGTTG
ANS.A03-F	TGTCGGTCTCGGCTTAGAGTATGA
ANS.A03-R	GCCCTCGTAGAAAAGCTGCAAC
ANS.B02-F	ATGGTACCGGGTCTGCAGCTT
ANS.B02-R	CCAAGAGATTCTTACCTTCTCCTTA
ANS.B05-F	GATCTAATGGAGCGTGTGAAGAAA
ANS.B05-R	CTTGGCATACTCACTCGTCGCTTCA
DFR.A09-F	TTGTCCGTGCCACTGTTCGC
DFR.A09-R	GTCATCGTAGCTTCCTTCGTCAG
DFR.B08-F	GCTACTGGAACGTGGGAATTTGA
DFR.B08-R	GTCATCGTAGCTTCCTTCGTCAG
ANR.B02-F	TGTGTTGAAATCTTGCTTAAAATCG
ANR.B02-R	ACATCTTTGAGATTGGGTAGCCC
ANR.B07-F	CGTGTTGAGATCTTGCTTCCTCT
ANR.B07-R	ACACCTTTGAGATAGGGTAAGCC
TT16.B02-F	AGAAAGAGGCGGATGCTAGAAGATGA
TT16.B02-R	TGTTGCTGCTGCTGATGATGTTC
TT16.B04-F	GTGAGCGTAAGAATGAGTTGATGC
TT16.B04-R	GTTTGGTTGTTGCGGATGATCATT
LEC1.A07-F	TGACCGGCTCCATCGGTGC
LEC1.A07-R	CTCGGAGACGCATTCTTGAATCGTT
LEC1.B03-F	AGCTTGGATTCGATGATTACGTTG
LEC1.B03-R	CGGTGGAGGTGGGCCATGA
WRI1.A07-F	GTTTTCCCGTTCCGTGTGGAGC
WRI1.A07-R	TGCTCTGTTGTCTCTTCCCTCG
WRI1.A09-F	GCTGCATATGACATGGCGGCTAT
WRI1.A09-R	TCTTTTTCGACACACTGCTTCAC
FUS3.AO2-F	GATACAAGCAAGAAAGGCATCAGAAG
FUS3.AO2-R	CCGTTGTCGCTGTTGTAATGATGATT
FUS3.B04-F	CTGCCCTAACAATTACGTGATACAAG
FUS3.B04-R	CGCTGTCGTCGATAATGGGATAATCT
ABI3.A03-F	TCATTAGATGACCATGGAGGAGATGGT
ABI3.A03-R	AGGAGATGATGGCGTTGACGGGA
ABI3.B03-F	TGGCTAGATGACCATAAAGGAGACCAT
ABI3.B03-R	AGGAGACTATTGCGTTGATAGGAG
AP2.A03-F	ACTGTTGGAGCGGTGGTGGAAC
AP2.A03-R	TCAGCTTCTACCCCACGGAATTTA
AP2.B02-F	ACCGTTGCTGCCGTGGTGGAG
AP2.B02-R	TCAGCTTCTACCCCACGGAATTTA
CDKB1.A04-F	AACCCTAGGCCCCTCGGCGAT
CDKB1.A04-R	AAGCAACTCCTTATCCTTCAGCAGA
CDKB1.B06-F	AAGAAGTTCATCGACTCCTACCGC
CDKB1.B06-R	AGCCGTCGAGTAATGCGTCGAG
XYL1.A02-F	GCCAAGCTACTGAACTTCTTAGACAA
XYL1.A02-R	GAAGTCAGGAAAGTGGACCGC
XYL1.B03-F	GGCTAAGATCCCACTTGACGTGATA
XYL1.B03-R	GGAAATCAGGGAAGTGAACCGCA
SHP2.B06-F	CTTGGTGAATCTCTCGGTTCCTTG
SHP2.B06-R	CTAGCATCTCATGCTTCTTGGAGC
SEP3.B03-F	CAACTCAATCCGAACCAAGAAG
SEP3.B03-R	CTTCCATTCCATGATCTTGCTG
SEP3.B04-F	CTTTCCGTTCTATGTGATGCAG
SEP3.B04-R	TTTTGGTACCTGTCTAGTGTCC
MYB5.A05-F	TCGGTAGCTAAGAAAATGACGA
MYB5.A05-R	CGGAGATAATTCATCCACCGTA
